# Supplementary material for: Human Growth and Body Weight Dynamics: An Integrative Systems Model
Source: PLoS One. 2014 Dec 5;9(12):e114609. doi: 10.1371/journal.pone.0114609 (PMC4257729; doi:10.1371/journal.pone.0114609)
Supplement: Appendix S4 — Simulation model. Vensim simulation models and supplementary files available for independent analysis and replication of results. (ZIP) [file pone.0114609.s004.zip]

Archive with 60 entries (59 files):
- FullAnalysis/
- FullAnalysis/adultlist.lst
- FullAnalysis/BasicTable.lst
- FullAnalysis/BMIDataCalibDaily.vdf
- FullAnalysis/CDCEIFitPolyvoc.voc
- FullAnalysis/ChildCompare.lst
- FullAnalysis/CompareHall.lst
- FullAnalysis/EIPercentile.2out
- FullAnalysis/EIPercentile.lst
- FullAnalysis/EIPercentile.out
- FullAnalysis/FullAnalysis.cmd
- FullAnalysis/lpoly.lst
- FullAnalysis/MultiCalib-OnlyWeight.2out
- FullAnalysis/MultiCalib-OnlyWeight.out
- FullAnalysis/MultiCalib.lst
- FullAnalysis/NHanesIndivFitOnlyWeight.voc
- FullAnalysis/NHANESSmpleFit.vpd
- FullAnalysis/PARef.lst
- FullAnalysis/PARef.vdf
- FullAnalysis/Salbe.cin
- FullAnalysis/Salbe.lst
- FullAnalysis/salbe.voc
- FullAnalysis/Salbe.vpd
- FullAnalysis/SalbeOptim.out
- FullAnalysis/SimpleChildhoodModel_Calib.mdl
- FullAnalysis/SimpleChildhoodModel_EICalib.mdl
- FullAnalysis/SimpleChildhoodModel_EIChildShock-testhall.mdl
- FullAnalysis/SimpleChildhoodModel_EIChildShock.mdl
- FullAnalysis/SimpleChildhoodModel_lpolyIntake.mdl
- FullAnalysis/SimpleChildhoodModel_Simple_Present.mdl
- FullAnalysis/SimpleChildhoodModel_Simple_SalbeCalib.mdl
- FullAnalysis/SimpleChildhoodModel_WeighLossCalib.mdl
- FullAnalysis/SimpleChildhoodModel_WeighLossDataGen.mdl
- FullAnalysis/SimpleSpadano.vpd
- FullAnalysis/Spadano.2out
- FullAnalysis/Spadano.out
- FullAnalysis/Spadano.voc
- FullAnalysis/Spadano.vpd
- FullAnalysis/TorunTable.lst
- FullAnalysis/V34-EIPercentileCalib.out
- FullAnalysis/V34-WeightLossBMI1.out
- FullAnalysis/V34-WeightLossBMI1Ref.out
- FullAnalysis/V34-WeightLossBMI5.out
- FullAnalysis/V34-WeightLossBMI5Ref.out
- FullAnalysis/V34_EIPercentileCalib.vpd
- FullAnalysis/V35-MultiCalib-OnlyWeight.out
- FullAnalysis/WeightLossBMI.lst
- FullAnalysis/WeightLossBMI1.2out
- FullAnalysis/WeightLossBMI1.out
- FullAnalysis/WeightLossBMI1Ref.2out
- FullAnalysis/WeightLossBMI1Ref.out
- FullAnalysis/WeightLossBMI5.2out
- FullAnalysis/WeightLossBMI5.out
- FullAnalysis/WeightLossBMI5Ref.2out
- FullAnalysis/WeightLossBMI5Ref.out
- FullAnalysis/Wells.2out
- FullAnalysis/Wells.lst
- FullAnalysis/Wells.out
- FullAnalysis/Wells.voc
- HumanGrowthDynamic_V36_4.vpm
