# Supplementary material for: Human Growth and Body Weight Dynamics: An Integrative Systems Model
Source: PLoS One. 2014 Dec 5;9(12):e114609. doi: 10.1371/journal.pone.0114609 (PMC4257729; doi:10.1371/journal.pone.0114609)
Supplement: Appendix S4 — Simulation model. Vensim simulation models and supplementary files available for independent analysis and replication of results. (ZIP) [file pone.0114609.s004.zip › FullAnalysis/adultlist.lst]

FatFrac[p1]
FatFrac[p2]
FatFrac[p3]
FatFrac[p4]
FatFrac[p5]
FatFrac[p6]
Height[p1]
Height[p2]
Height[p3]
Height[p4]
Height[p5]
Height[p6]
W[p1]
W[p2]
W[p3]
W[p4]
W[p5]
W[p6]
