# Supplementary material for: Human Growth and Body Weight Dynamics: An Integrative Systems Model
Source: PLoS One. 2014 Dec 5;9(12):e114609. doi: 10.1371/journal.pone.0114609 (PMC4257729; doi:10.1371/journal.pone.0114609)
Supplement: Appendix S4 — Simulation model. Vensim simulation models and supplementary files available for independent analysis and replication of results. (ZIP) [file pone.0114609.s004.zip › FullAnalysis/EIPercentile.2out]

:COMSYS After 3 simulations
:COMSYS Best payoff is -128.199
:COMSYS User terminated optimization session
:OPTIMIZER=Powell
:SENSITIVITY=Off
:MULTIPLE_START=Off
:RANDOM_NUMER=Default
:OUTPUT_LEVEL=On
:TRACE=Off
:MAX_ITERATIONS=1000
:RESTART_MAX=0
:PASS_LIMIT=2
:FRACTIONAL_TOLERANCE=3e-005
:TOLERANCE_MULTIPLIER=21
:ABSOLUTE_TOLERANCE=1
:SCALE_ABSOLUTE=1
:VECTOR_POINTS=25
-50 <= EndoEIDecisions[T1] = 0.241132  <= 50
-50 <= EndoEIDecisions[T2] = 22.975  <= 50
-50 <= EndoEIDecisions[T3] = -1.13919  <= 50
-50 <= EndoEIDecisions[T4] = 1.00252  <= 50
-50 <= EndoEIDecisions[TFIN] = 0.0217554  <= 50
