# Supplementary material for: Human Growth and Body Weight Dynamics: An Integrative Systems Model
Source: PLoS One. 2014 Dec 5;9(12):e114609. doi: 10.1371/journal.pone.0114609 (PMC4257729; doi:10.1371/journal.pone.0114609)
Supplement: Appendix S4 — Simulation model. Vensim simulation models and supplementary files available for independent analysis and replication of results. (ZIP) [file pone.0114609.s004.zip › FullAnalysis/EIPercentile.lst]

BMI[p1]
BMI[p2]
BMI[p3]
BMI[p4]
BMI[p5]
BMI[p6]
BMI[p7]
BMI[p8]
BMI[p9]
BMI[p10]
BMI[p11]
BMI[p12]
BMI[p13]
BMI[p14]
BMI[p15]
BMI[p16]
BMI[p17]
BMI[p18]
BMI[p19]
BMI[p20]
EnergyIntake[p1]
EnergyIntake[p2]
EnergyIntake[p3]
EnergyIntake[p4]
EnergyIntake[p5]
EnergyIntake[p6]
EnergyIntake[p7]
EnergyIntake[p8]
EnergyIntake[p9]
EnergyIntake[p10]
EnergyIntake[p11]
EnergyIntake[p12]
EnergyIntake[p13]
EnergyIntake[p14]
EnergyIntake[p15]
EnergyIntake[p16]
EnergyIntake[p17]
EnergyIntake[p18]
EnergyIntake[p19]
EnergyIntake[p20]
Fat Mass[p1]
Fat Mass[p2]
Fat Mass[p3]
Fat Mass[p4]
Fat Mass[p5]
Fat Mass[p6]
Fat Mass[p7]
Fat Mass[p8]
Fat Mass[p9]
Fat Mass[p10]
Fat Mass[p11]
Fat Mass[p12]
Fat Mass[p13]
Fat Mass[p14]
Fat Mass[p15]
Fat Mass[p16]
Fat Mass[p17]
Fat Mass[p18]
Fat Mass[p19]
Fat Mass[p20]
Height[p1]
Height[p2]
Height[p3]
Height[p4]
Height[p5]
Height[p6]
Height[p7]
Height[p8]
Height[p9]
Height[p10]
Height[p11]
Height[p12]
Height[p13]
Height[p14]
Height[p15]
Height[p16]
Height[p17]
Height[p18]
Height[p19]
Height[p20]
Lean Mass[p1]
Lean Mass[p2]
Lean Mass[p3]
Lean Mass[p4]
Lean Mass[p5]
Lean Mass[p6]
Lean Mass[p7]
Lean Mass[p8]
Lean Mass[p9]
Lean Mass[p10]
Lean Mass[p11]
Lean Mass[p12]
Lean Mass[p13]
Lean Mass[p14]
Lean Mass[p15]
Lean Mass[p16]
Lean Mass[p17]
Lean Mass[p18]
Lean Mass[p19]
Lean Mass[p20]
