# Supplementary material for: Human Growth and Body Weight Dynamics: An Integrative Systems Model
Source: PLoS One. 2014 Dec 5;9(12):e114609. doi: 10.1371/journal.pone.0114609 (PMC4257729; doi:10.1371/journal.pone.0114609)
Supplement: Appendix S4 — Simulation model. Vensim simulation models and supplementary files available for independent analysis and replication of results. (ZIP) [file pone.0114609.s004.zip › FullAnalysis/FullAnalysis.cmd]

!Run this for the full analysis

SPECIAL>LOADMODEL|SimpleChildhoodModel_Simple_Present.mdl

!Replicating the FieldCarnberryButte .
SIMULATE>DATA|PARef
SIMULATE>SETVAL|Final Time=365
SIMULATE>SETVAL|Time Step=1
SIMULATE>SETVAL|Saveper=5
SIMULATE>RUNNAME|FieldCarnberryButte
MENU>RUN|o
MENU>VDF2TAB|!|FieldCarnberryButte|BasicTable.lst|*|5


!replicate Tennefors
SIMULATE>DATA|PARef
SIMULATE>SETVAL|Final Time=500
SIMULATE>SETVAL|Time Step=1
SIMULATE>SETVAL|Saveper=5
SIMULATE>SETVAL|IndivHFac[p3]=0.15
SIMULATE>SETVAL|IndivHFac[p4]=0.3
!SIMULATE>SETVAL|PALTbleFemale((0.75,1.51),(1.18,1.48))
!SIMULATE>SETVAL|PALTblMale((0.75,1.43),(1.18,1.48))
SIMULATE>RUNNAME|Tennefors
MENU>RUN|o
MENU>VDF2TAB|Tennefors|Tennefors|BasicTable.lst|*|5

!replicate Torun
SIMULATE>DATA|PARef
SIMULATE>SETVAL|Final Time=7300
SIMULATE>SETVAL|Time Step=1
SIMULATE>SETVAL|Saveper=50
SIMULATE>RUNNAME|Torun
MENU>RUN|o
MENU>VDF2TAB|Torun|Torun|TorunTable.lst|*|50


!replicate Spadano
SIMULATE>DATA|PARef
SIMULATE>READCIN|Spadano.out
SIMULATE>SETVAL|Final Time=6387
SIMULATE>SETVAL|Initial Time=3613
SIMULATE>SETVAL|Time Step=1
SIMULATE>SETVAL|Saveper=50
SIMULATE>SETVAL|FinW[p4]=60.6
SIMULATE>SETVAL|DataTime[p4]=6059
SIMULATE>SETVAL|EndoEIShock[p4]=1.026
!SIMULATE>SETVAL|PALTbleFemale((9.9,1.57),(11.9,1.57), (14.8, 1.77))
SIMULATE>PAYOFF|Spadano
SIMULATE>OPTPARM|Spadano
SIMULATE>RUNNAME|Spadano
MENU>RUN_OPTIMIZE|o
MENU>VDF2TAB|Spadano|Spadano|BasicTable.lst|*|50


!replicate Adult
SIMULATE>DATA|PARef
SIMULATE>SETVAL|Final Time=32850
SIMULATE>SETVAL|Time Step=1
SIMULATE>SETVAL|Saveper=100
SIMULATE>RUNNAME|Adult
MENU>RUN|o
MENU>VDF2TAB|Adult|Adult|BasicTable.lst|*|100
MENU>VDF2TAB|Adult|Adultnhanes|AdultList.lst|*|100

!replicate Wells
SIMULATE>DATA|PARef
SIMULATE>READCIN|Wells.out
SIMULATE>SETVAL|Final Time=4380
SIMULATE>SETVAL|Time Step=1
!SIMULATE>SETVAL|EndoEIShock[p3]=1.054
!SIMULATE>SETVAL|EndoEIShock[p4]=1.0795
SIMULATE>SETVAL|EthCode[p5]=3
SIMULATE>SETVAL|EthCode[p6]=3
SIMULATE>SETVAL|Saveper=50
SIMULATE>SETVAL|FinW[p3]=65.3
SIMULATE>SETVAL|DataTime[p3]=4197
SIMULATE>SETVAL|FinW[p4]=74.9
SIMULATE>SETVAL|DataTime[p4]=4088
SIMULATE>PAYOFF|Spadano
SIMULATE>OPTPARM|Wells
SIMULATE>RUNNAME|Wells
MENU>RUN_OPTIMIZE|o
MENU>VDF2TAB|Wells|Wells|Wells.lst|*|50


!Replicate MultiCalib-OnlyWeight
SPECIAL>LOADMODEL|SimpleChildhoodModel_Calib.mdl
SIMULATE>DATA|PARef
SIMULATE>SAVELIST|MultiCalib.lst
SIMULATE>READCIN|MultiCalib-OnlyWeight.out
SIMULATE>PAYOFF|NHANESSmpleFit
SIMULATE>OPTPARM|NHanesIndivFitOnlyWeight
SIMULATE>RUNNAME|MultiCalib-OnlyWeight
MENU>RUN_OPTIMIZE|o
MENU>VDF2TAB|MultiCalib-OnlyWeight|MultiCalib-OnlyWeight|MultiCalib.lst|!||18250|18250

!Replicate EIPercentile
SPECIAL>LOADMODEL|SimpleChildhoodModel_EICalib.mdl
SIMULATE>DATA|"PARef,BMIDataCalibDaily"
SIMULATE>READCIN|EIPercentile.out
SIMULATE>PAYOFF|V34_EIPercentileCalib.vpd
SIMULATE>OPTPARM|CDCEIFitPolyvoc
SIMULATE>RUNNAME|EIPercentile
MENU>RUN_OPTIMIZE|o
MENU>VDF2TAB|EIPercentile|EIPercentile|EIPercentile.lst|*|5

!Replicate CompareHall
SPECIAL>LOADMODEL|SimpleChildhoodModel_Simple_Present.mdl
SIMULATE>SETVAL|Final Time=12045
SIMULATE>SETVAL|INITIAL TIME=10950
SIMULATE>SETVAL|Saveper=1
SIMULATE>SETVAL|ShockSize[p3]=5267
SIMULATE>SETVAL|Shock2Size=12552
SIMULATE>SETVAL|IndivFMIFac[p3]=1.0
SIMULATE>SETVAL|ShockTime=100
SIMULATE>SETVAL|ShockLength=250
SIMULATE>SETVAL|SWCPA=1
SIMULATE>SETVAL|InitBMIFac[p3]=1.0975
SIMULATE>SETVAL|ExoEnrSwTime=11050
SIMULATE>RUNNAME|CompareHall
MENU>RUN|o
MENU>VDF2TAB|CompareHall|CompareHall|CompareHall.lst|*

!Replicate 20%GainY12-15
SPECIAL>LOADMODEL|SimpleChildhoodModel_EIChildShock.mdl
SIMULATE>READCIN|EIPercentile.out
SIMULATE>SETVAL|Time Step=0.125
SIMULATE>DATA|"BMIDataCalibDaily, PARef, EIPercentile"
SIMULATE>RUNNAME|20%GainY12-15
MENU>RUN|o
SIMULATE>READCIN|EIPercentile.out
SIMULATE>SETVAL|ShockSize[People]=0
SIMULATE>SETVAL|ShockTime=0
SIMULATE>SETVAL|Time Step=0.125
SIMULATE>RUNNAME|ChildCompareBase
MENU>RUN|o
MENU>VDF2TAB|20%GainY12-15|20%GainY12-15|ChildCompare.lst|*
MENU>VDF2TAB|ChildCompareBase|ChildCompareBase|ChildCompare.lst|*

!Replicate WeightLossBMI1 & 5
!Opening the model to run the references and then running two reference simulations
SPECIAL>LOADMODEL|SimpleChildhoodModel_WeighLossDataGen.mdl
SIMULATE>DATA|PARef
SIMULATE>READCIN|WeightLossBMI1Ref.out
SIMULATE>SETVAL|FinalBMIDelta=1
SIMULATE>SETVAL|InitBMIDelta=1
SIMULATE>PAYOFF|NHANESSmpleFit.vpd
SIMULATE>OPTPARM|NHanesIndivFitOnlyWeight.voc
SIMULATE>RUNNAME|WeightLossBMI1Ref
MENU>RUN_OPTIMIZE|o
SIMULATE>READCIN|WeightLossBMI5Ref.out
SIMULATE>DATA|PARef
SIMULATE>SETVAL|FinalBMIDelta=5
SIMULATE>SETVAL|InitBMIDelta=5
SIMULATE>PAYOFF|NHANESSmpleFit.vpd
SIMULATE>OPTPARM|NHanesIndivFitOnlyWeight.voc
SIMULATE>RUNNAME|WeightLossBMI5Ref
MENU>RUN_OPTIMIZE|o

!Running the weight loss pieces
SPECIAL>LOADMODEL|SimpleChildhoodModel_WeighLossCalib.mdl
SIMULATE>READCIN|WeightLossBMI1.out
SIMULATE>SETVAL|FinalBMIDelta=0
SIMULATE>SETVAL|InitBMIDelta=1
SIMULATE>DATA|"PARef,WeightLossBMI1Ref"
SIMULATE>PAYOFF|NHANESSmpleFit.vpd
SIMULATE>OPTPARM|NHanesIndivFitOnlyWeight.voc
SIMULATE>RUNNAME|WeightLossBMI1
MENU>RUN_OPTIMIZE|o
SIMULATE>READCIN|WeightLossBMI5.out
SIMULATE>SETVAL|FinalBMIDelta=0
SIMULATE>SETVAL|InitBMIDelta=5
SIMULATE>DATA|"PARef, WeightLossBMI5Ref"
SIMULATE>PAYOFF|NHANESSmpleFit.vpd
SIMULATE>OPTPARM|NHanesIndivFitOnlyWeight.voc
SIMULATE>RUNNAME|WeightLossBMI5
MENU>RUN_OPTIMIZE|o
MENU>VDF2TAB|WeightLossBMI1|WeightLossBMI1|WeightLossBMI.lst|[!||365|365
MENU>VDF2TAB|WeightLossBMI5|WeightLossBMI5|WeightLossBMI.lst|[!||365|365


!Replicate lpolyresults
SPECIAL>LOADMODEL|SimpleChildhoodModel_lpolyIntake.mdl
SIMULATE>DATA|PARef
SIMULATE>SETVAL|Male=1
SIMULATE>SETVAL|EthCode=1
SIMULATE>RUNNAME|lpolyBMI11Ref
MENU>RUN|o

SIMULATE>DATA|PARef
SIMULATE>SETVAL|Male=0
SIMULATE>SETVAL|EthCode=1
SIMULATE>RUNNAME|lpolyBMI01Ref
MENU>RUN|o

SIMULATE>DATA|PARef
SIMULATE>SETVAL|Male=1
SIMULATE>SETVAL|EthCode=3
SIMULATE>RUNNAME|lpolyBMI13Ref
MENU>RUN|o

SIMULATE>DATA|PARef
SIMULATE>SETVAL|Male=0
SIMULATE>SETVAL|EthCode=3
SIMULATE>RUNNAME|lpolyBMI03Ref
MENU>RUN|o

SIMULATE>DATA|PARef
SIMULATE>SETVAL|Male=1
SIMULATE>SETVAL|EthCode=4
SIMULATE>RUNNAME|lpolyBMI14Ref
MENU>RUN|o

SIMULATE>DATA|PARef
SIMULATE>SETVAL|Male=0
SIMULATE>SETVAL|EthCode=4
SIMULATE>RUNNAME|lpolyBMI04Ref
MENU>RUN|o

!nhanes bmi trajectories
SIMULATE>DATA|PARef
SIMULATE>SETVAL|Male=1
SIMULATE>SETVAL|SWEmprBMI=1
SIMULATE>SETVAL|EthCode=1
SIMULATE>RUNNAME|lpolyBMI11
MENU>RUN|o

SIMULATE>DATA|PARef
SIMULATE>SETVAL|Male=0
SIMULATE>SETVAL|SWEmprBMI=1
SIMULATE>SETVAL|EthCode=1
SIMULATE>RUNNAME|lpolyBMI01
MENU>RUN|o

SIMULATE>DATA|PARef
SIMULATE>SETVAL|Male=1
SIMULATE>SETVAL|SWEmprBMI=1
SIMULATE>SETVAL|EthCode=3
SIMULATE>RUNNAME|lpolyBMI13
MENU>RUN|o

SIMULATE>DATA|PARef
SIMULATE>SETVAL|Male=0
SIMULATE>SETVAL|SWEmprBMI=1
SIMULATE>SETVAL|EthCode=3
SIMULATE>RUNNAME|lpolyBMI03
MENU>RUN|o

SIMULATE>DATA|PARef
SIMULATE>SETVAL|Male=1
SIMULATE>SETVAL|SWEmprBMI=1
SIMULATE>SETVAL|EthCode=4
SIMULATE>RUNNAME|lpolyBMI14
MENU>RUN|o

SIMULATE>DATA|PARef
SIMULATE>SETVAL|Male=0
SIMULATE>SETVAL|SWEmprBMI=1
SIMULATE>SETVAL|EthCode=4
SIMULATE>RUNNAME|lpolyBMI04
MENU>RUN|o


MENU>VDF2TAB|lpolyBMI11Ref|lpolyBMI11Ref|lpoly.lst|[!||0|0
MENU>VDF2TAB|lpolyBMI01Ref|lpolyBMI01Ref|lpoly.lst|[!||0|0
MENU>VDF2TAB|lpolyBMI13Ref|lpolyBMI13Ref|lpoly.lst|[!||0|0
MENU>VDF2TAB|lpolyBMI03Ref|lpolyBMI03Ref|lpoly.lst|[!||0|0
MENU>VDF2TAB|lpolyBMI14Ref|lpolyBMI14Ref|lpoly.lst|[!||0|0
MENU>VDF2TAB|lpolyBMI04Ref|lpolyBMI04Ref|lpoly.lst|[!||0|0
MENU>VDF2TAB|lpolyBMI11|lpolyBMI11|lpoly.lst|[!||0|0
MENU>VDF2TAB|lpolyBMI01|lpolyBMI01|lpoly.lst|[!||0|0
MENU>VDF2TAB|lpolyBMI13|lpolyBMI13|lpoly.lst|[!||0|0
MENU>VDF2TAB|lpolyBMI03|lpolyBMI03|lpoly.lst|[!||0|0
MENU>VDF2TAB|lpolyBMI14|lpolyBMI14|lpoly.lst|[!||0|0
MENU>VDF2TAB|lpolyBMI04|lpolyBMI04|lpoly.lst|[!||0|0


!Replicating Salbe results
SPECIAL>LOADMODEL|SimpleChildhoodModel_Simple_SalbeCalib.mdl
!SIMULATE>READCIN|SalbeOptim.out
SIMULATE>DATA|PARef
SIMULATE>SETVAL|Initial Time=1825
SIMULATE>SETVAL|Final Time=3650
SIMULATE>SETVAL|Time Step=1
!SIMULATE>SETVAL|IndivHFac[p3]=1.0478
!SIMULATE>SETVAL|IndivHFac[p4]=1.0478
!SIMULATE>SETVAL|InitBMIFac[p3]=1.149
!SIMULATE>SETVAL|InitBMIFac[p4]=1.149
!SIMULATE>SETVAL|EndoEIShock[p3]=1.052
!SIMULATE>SETVAL|EndoEIShock[p4]=1.08
SIMULATE>SETVAL|Saveper=25
SIMULATE>PAYOFF|Salbe.vpd
SIMULATE>OPTPARM|Salbe.voc
SIMULATE>RUNNAME|SalbeOptim
MENU>RUN_OPTIMIZE|o
MENU>VDF2TAB|SalbeOptim|SalbeOptim|Salbe.lst|*|1825|1825|3650
