# Supplementary material for: Human Growth and Body Weight Dynamics: An Integrative Systems Model
Source: PLoS One. 2014 Dec 5;9(12):e114609. doi: 10.1371/journal.pone.0114609 (PMC4257729; doi:10.1371/journal.pone.0114609)
Supplement: Appendix S4 — Simulation model. Vensim simulation models and supplementary files available for independent analysis and replication of results. (ZIP) [file pone.0114609.s004.zip › FullAnalysis/MultiCalib-OnlyWeight.out]

:COMSYS After 2 simulations
:COMSYS Best payoff is -0.0194367
:COMSYS User terminated optimization session
:OPTIMIZER=Powell
:SENSITIVITY=Off
:MULTIPLE_START=Off
:RANDOM_NUMER=Default
:OUTPUT_LEVEL=On
:TRACE=Off
:MAX_ITERATIONS=1000
:RESTART_MAX=0
:PASS_LIMIT=2
:FRACTIONAL_TOLERANCE=3e-005
:TOLERANCE_MULTIPLIER=21
:ABSOLUTE_TOLERANCE=1
:SCALE_ABSOLUTE=1
:VECTOR_POINTS=25
EndoEIShock[p1] = 0.705041
EndoEIShock[p2] = 0.559158
EndoEIShock[p3] = 1.06037
EndoEIShock[p4] = 1.04543
EndoEIShock[p5] = 0.316438
EndoEIShock[p6] = 0.720619
EndoEIShock[p7] = 1.01445
EndoEIShock[p8] = 1.04227
EndoEIShock[p9] = 1.05823
EndoEIShock[p10] = 1.00588
EndoEIShock[p11] = 1.06715
EndoEIShock[p12] = 1.06292
EndoEIShock[p13] = 1.05807
EndoEIShock[p14] = 1.0003
EndoEIShock[p15] = 1.07819
EndoEIShock[p16] = 1.00857
EndoEIShock[p17] = 0.724966
EndoEIShock[p18] = 0.285477
EndoEIShock[p19] = 1.02178
EndoEIShock[p20] = 1.01086
EndoEIShock[p21] = 0.268656
EndoEIShock[p22] = 1.00811
EndoEIShock[p23] = 1.01774
EndoEIShock[p24] = 1.03867
EndoEIShock[p25] = 0.30095
EndoEIShock[p26] = 1.07124
EndoEIShock[p27] = 0.430647
EndoEIShock[p28] = 1.00297
EndoEIShock[p29] = 1.01054
EndoEIShock[p30] = 0.216642
EndoEIShock[p31] = 1.0021
EndoEIShock[p32] = 0.26928
EndoEIShock[p33] = 1.06858
EndoEIShock[p34] = 1.00536
EndoEIShock[p35] = 1.00399
EndoEIShock[p36] = 0.504344
EndoEIShock[p37] = 1.04678
EndoEIShock[p38] = 1.00053
EndoEIShock[p39] = 1.03576
EndoEIShock[p40] = 1.07104
EndoEIShock[p41] = 0.457757
EndoEIShock[p42] = 1.00032
EndoEIShock[p43] = 1.06272
EndoEIShock[p44] = 1.01532
EndoEIShock[p45] = 0.409626
EndoEIShock[p46] = 1.00125
EndoEIShock[p47] = 1.07323
EndoEIShock[p48] = 1.05556
EndoEIShock[p49] = 1.06078
EndoEIShock[p50] = 0.588414
