# Supplementary material for: Human Growth and Body Weight Dynamics: An Integrative Systems Model
Source: PLoS One. 2014 Dec 5;9(12):e114609. doi: 10.1371/journal.pone.0114609 (PMC4257729; doi:10.1371/journal.pone.0114609)
Supplement: Appendix S4 — Simulation model. Vensim simulation models and supplementary files available for independent analysis and replication of results. (ZIP) [file pone.0114609.s004.zip › FullAnalysis/Salbe.cin]

Initial Time=1825
Final Time=3650
Time Step=1
IndivHFac[p3]=1.0478
IndivHFac[p4]=1.0478
InitBMIFac[p3]=1.149
InitBMIFac[p4]=1.149
EndoEIShock[p3]=1.052
EndoEIShock[p4]=1.08
Saveper=25
