# Supplementary material for: Human Growth and Body Weight Dynamics: An Integrative Systems Model
Source: PLoS One. 2014 Dec 5;9(12):e114609. doi: 10.1371/journal.pone.0114609 (PMC4257729; doi:10.1371/journal.pone.0114609)
Supplement: Appendix S4 — Simulation model. Vensim simulation models and supplementary files available for independent analysis and replication of results. (ZIP) [file pone.0114609.s004.zip › FullAnalysis/SalbeOptim.out]

:COMSYS After 1030 simulations
:COMSYS Best payoff is -0.000608274
:COMSYS Normally terminated optimization
:OPTIMIZER=Powell
:SENSITIVITY=Off
:MULTIPLE_START=Off
:RANDOM_NUMER=Default
:OUTPUT_LEVEL=On
:TRACE=Off
:MAX_ITERATIONS=1000
:RESTART_MAX=0
:PASS_LIMIT=2
:FRACTIONAL_TOLERANCE=0.0003
:TOLERANCE_MULTIPLIER=21
:ABSOLUTE_TOLERANCE=1
:SCALE_ABSOLUTE=1
:VECTOR_POINTS=25
EndoEIShock[p3] = 1.05162
EndoEIShock[p4] = 1.05169
IndivFMIFac[p4] = 1.24011
IndivFMIFac[p3] = 1.24015
InitBMIFac[p3] = 1.18811
IndivHFac[p3] = 0.357588
IndivHFac[p4] = 0.357622
InitBMIFac[p4] = 1.18811
