# Supplementary material for: Human Growth and Body Weight Dynamics: An Integrative Systems Model
Source: PLoS One. 2014 Dec 5;9(12):e114609. doi: 10.1371/journal.pone.0114609 (PMC4257729; doi:10.1371/journal.pone.0114609)
Supplement: Appendix S4 — Simulation model. Vensim simulation models and supplementary files available for independent analysis and replication of results. (ZIP) [file pone.0114609.s004.zip › FullAnalysis/SimpleChildhoodModel_EIChildShock-testhall.mdl]

{UTF-8}
"beta%"[People]=
	ZIDZ(betafacDyn[People]-betafac[People],EnergyIntake[People]-EndoEnergyIntake[People\
		])
	~	
	~		|

bmifac[People]:INTERPOLATE:
	~	
	~		|

"bw%"[People]=
	ZIDZ(BWEDyn[People]-BWE[People],EnergyIntake[People]-EndoEnergyIntake[People])
	~	
	~		|

"bmi%"[People]=
	ZIDZ(bmifacDyn[People]-bmifac[People],EnergyIntake[People]-EndoEnergyIntake[People])
	~	
	~		|

bmifacDyn[People]=
	EQMaintenanceBMR[People]
	~	
	~		|

BWEDyn[People]=
	BWfactor[People]
	~	
	~		|

BWE[People]:INTERPOLATE:
	~	
	~		|

betafac[People]:INTERPOLATE:
	~	
	~		|

betafacDyn[People]=
	AdaptiveThermogenesis[People]+Diet Induced EE DIEE[People]
	~	
	~		|

TotalDesiredEnergy[People]=
	(DesNonGrowth EnergyExpenditure[People]+DesFFMAdjE[People]+DesFMAdjE[People]+(1-SWMaintEnr\
		+SWMaintEnr*Eff Age on Growth[People])*(Max(0,"DesLEnrNeed/Loss"[People
	]+"DesFEnNeed/Loss"[People])))/(1-beta)
	~	KJ/Day
	~	The Max(0,...) term incdicates that total desired energy does not subtract \
		the extra energy offered (due to overweight). With this assumption if an \
		individual is overweight the model's basic dynamics does not push hard to \
		bring the weight back to normal (through reducing EI). It may be more \
		appropriate to change this assumption depending on the application.
	|

EndoEnergyIntakeDyn[People]=
	Max(0,TotalDesiredEnergy[People])*EndoEIShock[People]
	~	KJ/Day
	~	This equation consists of the random factor for individual and the result \
		of the regressions. It is modified around the mean with this factor, but \
		also takes extreme conditions into account so that energy intake does not \
		go under 20% of expected value and remains under a maximum value). The \
		following can be added to capture interventions: +EIIntervention[People]
	|

AdaptiveThermogenesis[People]=
	betaAT*(EnergyIntake[People]-TotalDesiredEnergy[People])/TotalDesiredEnergy[People]*\
		DesNonGrowth EnergyExpenditure[People
	]
	~	KJ/Day
	~	This term captures the adaptive thermogenesis mechanism which \
		reduces/increases EI based on lower/higher than needed EI.
	|

CPartition[People]=
	1-1/((RhoL Hat[People]+EtaL)/(RhoF+EtaF)*CPConstant[People]/(1-CPConstant[People])+1\
		)
	~	dmnl
	~	Partition of Excess Energy Dedicated to Fat Free Mass. The rest goes to \
		Fat Mass storage beyond current levels.
	|

EnergyPrice[People]=
	FIND MARKET PRICE( Energy Demand[People,Main], DemandCurve[Main,ptype], Energy Supply\
		[People
	,Main]
	, SupplyCurve[Main,ptype])
	~	dmnl
	~		|

DemandSatisfied[People,Alloc]=
	DEMAND AT PRICE(Energy Demand[People,Alloc], DemandCurve[Alloc,ptype], EnergyPrice[People
	])
	~	KJ/Day
	~		|

CurDesFMI[People]=
	Male[People]*CurDesMalFMI[People]+(1-Male[People])*CurDesFemFMI[People]
	~	Kg/(M*M)
	~		|

CurDesMalFMI[People]=
	Min(BMI[People],IndivFMIFac[People]*(0.396041*(BMI[People]-CurRefBMI[People])+
	0.00966671*(BMI[People]-CurRefBMI[People])^2+
	0.372097*if then else(EthCode[People]=1,1,0)+
	if then else(GAge[People]+d>20,3.89474+(GAge[People]+d)*0.0216099-0.31,MlFMIAgeEff(GAge\
		[People]+d))))
	~	Kg/(M*M)
	~		|

DesFFMAdjE[People]=
	-DesFMBalAdj[People]*(RhoL Hat[People]+EtaL)
	~	KJ/Day
	~		|

DesFMAdjE[People]=
	DesFMBalAdj[People]*(RhoF+EtaF)
	~	KJ/Day
	~		|

DesFMBalAdj[People]=
	(CurDesFMI[People]-FMI[People])*Height[People]^2/MinConvertTime tmin
	~	Kg/Day
	~		|

EAvail[People,Alloc]=
	XIDZ(DemandSatisfied[People,Alloc],Energy Demand[People,Alloc],1)
	~	dmnl
	~		|

Energy Demand[People,Main]=
	DesNonGrowth EnergyExpenditure[People]+Diet Induced EE DIEE[People]+AdaptiveThermogenesis\
		[People] ~~|
Energy Demand[People,Lean]=
	Max(0,"DesLEnrNeed/Loss"[People])+Max(0,DesFFMAdjE[People]) ~~|
Energy Demand[People,ResF]=
	Max(0,Energy Supply[People,Main]-Energy Demand[People,Main]-Energy Demand
	[People,Lean]-Energy Demand[People,Fat])*(1-CPartition[People]) ~~|
Energy Demand[People,ResL]=
	CPartition[People]*Energy Demand[People,ResF]*XIDZ(1,(1-CPartition[People]),1) ~~|
Energy Demand[People,Fat]=
	Max(0,"DesFEnNeed/Loss"[People])+Max(0,DesFMAdjE[People])
	~	KJ/Day
	~		|

Energy Supply[People,Main]=
	EnergyIntake[People] ~~|
Energy Supply[People,Lean]=
	Max(0,MaxLConvert[People]-Energy Supply[People,ResL]) ~~|
Energy Supply[People,ResF]=
	Max(0,-"DesFEnNeed/Loss"[People]*TCV*d/MinConvertTime tmin)+Max(0,-DesFMAdjE[People]\
		) ~~|
Energy Supply[People,ResL]=
	Max(0,-"DesLEnrNeed/Loss"[People]*TCV*d/MinConvertTime tmin)+Max(0,-DesFFMAdjE[People\
		]) ~~|
Energy Supply[People,Fat]=
	Max(0,MaxFConvert[People]-Energy Supply[People,ResF])
	~	KJ/Day
	~		|

CurDesFemFMI[People]=
	Min(BMI[People],IndivFMIFac[People]*(0.542184*(BMI[People]-CurRefBMI[People])+
	0.00285583*(BMI[People]-CurRefBMI[People])^2+
	0.2037*if then else(EthCode[People]=1,1,0)+
	if then else(GAge[People]+d>20,7.4795+(GAge[People]+d)*0.00304451-1.17,FmlFMIAgeEff(\
		GAge[People]+d))))
	~	Kg/(M*M)
	~		|

DailyBMR[People]=
	TotalEnergyExpenditureNoGrowth[People]-BWfactor[People]*AdaptationFraction[People]-Diet Induced EE DIEE\
		[People]
	~	KJ/Day
	~		|

EnergySupplied[People,Alloc]=
	SUPPLY AT PRICE(Energy Supply[People,Alloc], SupplyCurve[Alloc,ptype], EnergyPrice[People
	])
	~	KJ/Day
	~		|

EndoEIShock[People]=
	Min(2,Max(0.5,1+EndoEIOverTime[People]))
	~	dmnl
	~	Fractional change in energy intake beyond the equilibrium value of EI. Use \
		1 to get equilibrium value, and 1.05 to have a diet with 5% more energy \
		intake than desired at any time. This equation will be active in \
		determining energy intake as long as time is lower than ExoEnrSwTime.
	|

accelError[People]=
	accelW*abs("Endo-a"[People])
	~	
	~		|

accelW=
	0.01
	~	
	~		|

"BD-1"[People]=
	DELAY1(BMIData[People], TIME STEP)
	~	
	~		|

"BD-2"[People]=
	DELAY1("BD-1"[People], TIME STEP)
	~	
	~		|

FinalError=
	sum(Error[People!]+accelError[People!])
	~	
	~		|

"BMI-S"[People]=
	(BMI[People]-"BMI-1"[People])/TIME STEP
	~	
	~		|

Error[People]=
	if then else(Time<=730,0,abs(BMI[People]-BMIData[People])/BMIData[People])
	~	
	~		|

EndoEIOverTime[People]=
	EndoEIDecisions[T1]+if then else(Time/TCV<2,0,if then else(BMIData[People]>=BMI[People\
		],1,-1)*abs(BMIData[People]-BMI[People])^EndoEIDecisions[T4]*EndoEIDecisions[T2]+
	if then else("BD-S"[People]>="BMI-S"[People],1,-1)*abs("BD-S"[People]-"BMI-S"[People\
		])^EndoEIDecisions[T4]*EndoEIDecisions[T3]+
	(BMIData[People]-CurRefBMI[People])*EndoEIDecisions[TFIN])
	~	dmnl
	~		|

"BMI-1"[People]=
	DELAY1(BMI[People], TIME STEP)
	~	
	~		|

"BMI-2"[People]=
	DELAY1("BMI-1"[People], TIME STEP)
	~	
	~		|

TMid:
	T2, T3, T4
	~	
	~		|

BMIData[People]
	~	
	~		|

"Endo-a"[People]=
	(EndoEIOverTime[People]+"Endo-2"[People]-2*"Endo-1"[People])/TIME STEP^2
	~	
	~		|

EndoEIDecisions[Time period]=
	0,0,0,1,0
	~	dmnl
	~	The energy intake changes for different periods
	|

"BD-S"[People]=
	(BMIData[People]-"BD-1"[People])/TIME STEP
	~	
	~		|

Time period:
	T1, TMid, TFIN
	~	
	~		|

"Endo-2"[People]=
	DELAY1("Endo-1"[People], TIME STEP)
	~	
	~		|

"Endo-1"[People]=
	DELAY1(EndoEIOverTime[People], TIME STEP)
	~	
	~		|

ForbesWPartition[People]=
	10.4/(Fat Mass[People]+10.4)
	~	dmnl
	~	The weight partitioning (dFFM/dBW) according to Forbes equation.
	|

SWForbes=
	0
	~	dmnl
	~	Use the value 0 to get endogenous (consistent with reference curves) \
		partitioning of extra energy, use 1 to employ Forbes's equations.
	|

MaxFConvert[People]=
	Fat Mass[People]/MinConvertTime tmin*(RhoF+EtaF)
	~	KJ/Day
	~	This is the maximum energy supply that can come from burning the fat \
		inside the body.
	|

MaxLConvert[People]=
	Lean Mass[People]/MinConvertTime tmin*(RhoL Hat[People]+EtaL)
	~	KJ/Day
	~		|

CPConstant[People]=
	ForbesWPartition[People]*SWForbes+(1-SWForbes)*EndoWPartition[People]
	~	Kg
	~		|

EndoWPartition[People]=
	IndivFMIFac[People]*(Male[People]*Max(0,Min(1,1-(0.396041+2*0.00966671*(BMI[People]-\
		CurRefBMI[People]))))+(1-Male[People])*Max(0,Min(1,1-(0.542184+
	2*0.00285583*(BMI[People]-CurRefBMI[People])))))
	~	
	~	The weight partitioning equation based on my regressions.
	|

ExternalEIShock[People]=
	1-STEP(1,ExoEnrSwTime)*ShockSize[People]+STEP(1, ShockTime+ExoEnrSwTime)*ShockSize[People\
		]
	~	dmnl
	~		|

Heilbronn W=
	(W[p3]*20+W[p4]*26)/46
	~	Kg
	~		|

AdaptationFraction[People]=
	1-AdaptiveThermogenesis[People]/DesNonGrowth EnergyExpenditure[People]
	~	dmnl
	~		|

BMRNoGrowth[People]=
	EQMaintenanceBMR[People]*AdaptationFraction[People]
	~	KJ/Day
	~		|

TCV=
	365
	~	Day/Year
	~		|

CostEnrGap[People]=
	ZIDZ(EnergyIntake[People]-TotalEnergyExpenditureNoGrowth[People],FatChng[People]+LeanChng\
		[People])
	~	
	~		|

GrowthEnergyDeposition[People]=
	((DemandSatisfied[People,Lean]+DemandSatisfied[People,ResL])*RhoL Hat[People]/(RhoL Hat\
		[People]+EtaL)+(DemandSatisfied[People,Fat]+DemandSatisfied[People,ResF])*RhoF/(RhoF\
		+EtaF))-((EnergySupplied[People,Lean]+EnergySupplied[People,ResL])*RhoL Hat[People]\
		/(RhoL Hat[People]+EtaL
	)+(EnergySupplied[People,Fat]+EnergySupplied[People,ResF])*RhoF/(RhoF+EtaF))
	~	KJ/Day
	~		|

TotalEnergyExpenditureNoGrowth[People]=
	DemandSatisfied[People,Main]+((DemandSatisfied[People,Lean]+DemandSatisfied[People,ResL\
		])*EtaL/(RhoL Hat[People]+EtaL
	)+(DemandSatisfied[People,Fat]+DemandSatisfied[People,ResF])*EtaF/(RhoF+EtaF))-((EnergySupplied\
		[People,Lean]+EnergySupplied[People,ResL])*EtaL/(RhoL Hat[People]+EtaL
	)+(EnergySupplied[People,Fat]+EnergySupplied[People,ResF])*EtaF/(RhoF+EtaF))
	~	KJ/Day
	~		|

EnergyIntake[People]=
	Max(0,if then else(Time<(ExoEnrSwTime+ShockTime)  ,EndoEnergyIntake[People]*ExternalEIShock\
		[People],EndoEnergyIntakeDyn[People]))
	~	KJ/Day
	~		|

HChange[People]=
	if then else(Future Des Height[People]<Height[People],1,Eff Age on Growth[People])*Min\
		(MaxHGrowRate[People],(Future Des Height
	[People]-Height[People
	])/(d*TCV))*Eff E Ave on H[People]
	~	M/Day
	~		|

SensHGrEnAvlb alpha=
	8
	~	dmnl
	~	The sensitivity of growth in height to energy shortages faced for \
		deposition of lean mass during childhood.
	|

Eff E Ave on H[People]=
	Max(0,Min(1,(BMI[People]/CurRefBMI[People]-0.85)*SensHGrEnAvlb alpha+0.5))
	~	dmnl
	~	Two different effects regulate growth, one captures the impact of energy \
		availability for growth, the other is the impact of where the available \
		energy shall go, i.e. to critical organs or growth in height.
	|

Fat Mass[People]= INTEG (
	FatChng[People],
		InitF[People])
	~	Kg
	~		|

InitL[People]= INITIAL(
	InitBMI[People]*Height[People]^2-InitF[People])
	~	Kg
	~		|

InitF[People]= INITIAL(
	(
	(
	Min(FemaleBMI(GAge[People]),IndivFMIFac[People]*(0.542184*(InitBMI[People]-FemaleBMI\
		(GAge[People]))+0.00285583*(InitBMI[People]-FemaleBMI(GAge[People
	]))^2+0.2037*if then else(EthCode[People]=1,1,0)+if then else(GAge[People]>20,7.4795\
		+(GAge[People])*0.00304451-1.17,FmlFMIAgeEff
	(GAge[People]))))
	)
	*(1-Male[People])
	+Male[People]*
	(
	Min(MaleBMI(GAge[People]),IndivFMIFac[People]*(0.396041*(InitBMI[People]-MaleBMI(GAge\
		[People]))+0.00966671*(InitBMI[People]-MaleBMI(GAge[People]))
	^2+0.372097*if then else(EthCode[People]=1,1,0)+if then else(GAge[People]>20,3.89474\
		+(GAge[People])*0.0216099-0.31,MlFMIAgeEff
	(GAge[People]))))
	
	)
	)*Height[People]^2)
	~	Kg
	~		|

Lean Mass[People]= INTEG (
	LeanChng[People],
		InitL[People])
	~	Kg
	~		|

IndivHFac[People]=
	0
	~	dmnl [-0.2,0.2,0.02]
	~	Parameter representing if the individual has a higher/lower height \
		potential than the average in his/her ethinicity. A value of 0 means the \
		individual is right in the middle of the pack in terms of height potential.
	|

InitBMI[People]=
	INITIAL(BMIData[People])
	~	Kg/M/M
	~	Initial BMI for the person.
	|

InitBMIFac[People]=
	1
	~	dmnl
	~	A factor changing initial Body Mass Index around the base CDC values. Use \
		one if you want to start from CDC curves.
	|

TEEwithGrowth[People]=
	GrowthEnergyDeposition[People]+TotalEnergyExpenditureNoGrowth[People]
	~	KJ/Day
	~		|

RefWeightforHeight[People]=
	CurRefBMI[People]*Height[People]^2
	~	Kg
	~		|

RefLeanBMR[People]=
	RefWeightforHeight[People]*ActiveOrganEnergyPerBW[People]+(RefLean[People]-ActiveOrganFraction\
		(GAge[People])*RefWeightforHeight
	[People])*GammaResLean
	~	KJ/Day
	~	The equation for per unit of BW BMR coming from active organs is fitted to \
		the data from Wang Et al adaptation in my setting.  Specifically, the \
		contribution of active organs to BMR is calculated by adding the \
		contribution coming from the main four active organs (brain, heart, \
		kidney, liver) plus the part from the residual lean tissue not included in \
		the contribution of those four. Thus the equation is sum over 5 components \
		in the text. Note that the four active organs include fat mass components, \
		but the residual lean tissue does not, so the fat mass adjustment should \
		take that into account.
	|

CurRefBMI[People]=
	(Male[People]*MaleBMI(GAge[People])+(1-Male[People])*FemaleBMI(GAge[People]))
	~	
	~		|

ResidualFat[People]=
	Fat Mass[People]-ActiveOrganFraction(GAge[People])*RefWeightforHeight[People]*(1-ActiveOrgLeanFrac\
		)
	~	Kg
	~	The residual fat is calculated as total fat minus the amount of fat in the \
		active organs (whose contribution to BMI are captured in the base BMR).
	|

MaxHGrowRate[People]=
	CatchUPGMaxFac*Max(0,(Future Des Height[People]-Current Des H[People])/(d*TCV))
	~	M/Day
	~		|

CatchUPGMaxFac=
	4
	~	dmnl
	~		|

IndivFMIFac[People]= INITIAL(
	1)
	~	dmnl
	~	A factor changing indicated Fat Mass Index around the predicted values \
		from regressions. Use one if you don't want to customize the individual's \
		FMI.
	|

PA[People]=
	((PALData[People]*(1-beta)-1)*EQMaintenanceBMR[People])/W[People]
	~	KJ/(Day*Kg)
	~	Calculated based on PAL factor. For Heilbronn-CREX add this phrase: *0+if \
		then else(People=3,30+STEP(11.5,13511),24.65+STEP(9.6,13511))
	|

PALData[People]=
	Male[People]*PALTblMale(GAge[People])+(1-Male[People])*PALTbleFemale(GAge[People])
	~	dmnl
	~	MET values coming  from tables that represent values reported in table 10 \
		of Torun 05.
	|

PALTblMale(
	[(0,0)-(20,10)],
	(0,1.3),
	(1.5,1.43),
	(2.5,1.45),
	(3.5,1.44),
	(4.5,1.49),
	(5.5,1.53),
	(6.5,1.57),
	(7.5,1.6),
	(8.5,1.63),
	(9.5,1.66),
	(10.5,1.71),
	(11.5,1.75),
	(12.5,1.79),
	(13.5,1.82),
	(14.5,1.84),
	(15.5,1.84),
	(16.5,1.84),
	(17.5,1.83),
	(20,1.75),
	(30,1.55),
	(40,1.45),
	(50,1.38),
	(60,1.33),
	(70,1.3),
	(80,1.27)
	)
	~	dmnl
	~	The table for ages 1 to 18 is taken from Torun, the rest is based on \
		approximate values coming from regressions on NHANES PA data.
	|

BWfactor[People]=
	W[People]*PA[People]
	~	KJ/Day
	~		|

Torun TEE[People]=
	((1-Male[People])*(263.4+65.3*W[People]-0.454*W[People]^2)+Male[People]*(310.2+63.3*\
		W[People]-0.263*W[People]^2))*4.184
	~	
	~	Torun's equation's in KJ/Day
	|

betaAT=
	0.14
	~	dmnl
	~		|

PALTbleFemale(
	[(0,0)-(20,10)],(0,1.3),
	(1.5,1.42),
	(2.5,1.42),
	(3.5,1.44),
	(4.5,1.49),
	(5.5,1.53),
	(6.5,1.56),
	(7.5,1.6),
	(8.5,1.63),
	(9.5,1.66),
	(10.5,1.71),
	(11.5,1.74),
	(12.5,1.76),
	(13.5,1.76),
	(14.5,1.75),
	(15.5,1.73),
	(16.5,1.73),
	(17.5,1.72),
	(20,1.62),
	(30,1.48),
	(40,1.41),
	(50,1.36),
	(60,1.32),
	(70,1.28),
	(80,1.25))
	~	dmnl
	~	The table for ages 1 to 18 is taken from Torun, the rest is based on \
		approximate values coming from regressions on NHANES PA data.
	|

ExtraLean[People]=
	Lean Mass[People]-RefLean[People]
	~	Kg
	~	Residual lean is the lean tissue beyond reference.
	|

ActiveOrganEnergyPerBW[People]=
	if then else(GAge[People]<18,45.38*exp(-0.107*GAge[People])+7.5,45.38*exp(-0.107*18)\
		+7.5)*4.184
	~	KJ/(Day*Kg)
	~	This is the best fitting curve coming from data by Wang. See the related \
		excel file.
	|

GammaResLean=
	54
	~	KJ/(Day*Kg)
	~	This is the energy need per unit of structural muscle and other residual \
		lean tissue (12 and 13 kcal/kg/day) according to references in Hall AJP \
		and Wang 2005/2012.
	|

EQMaintenanceBMR[People]=
	CellularDensity[People]*(RefLeanBMR[People]+ResidualFat[People]*GammaF+ExtraLean[People\
		]*GammaL)
	~	KJ/Day
	~		|

RefLean[People]=
	(
	(FemaleBMI(GAge[People])-
	 Min(FemaleBMI(GAge[People]),IndivFMIFac[People]*(0.2037*if then else(EthCode[People\
		]=1,1,0)+if then else(GAge[People]>20,7.4795+GAge[People]*0.00304451-1.17,FmlFMIAgeEff\
		(GAge[People]))))
	)
	*(1-Male[People])
	+Male[People]*
	(MaleBMI(GAge[People])
	-Min(MaleBMI(GAge[People]),IndivFMIFac[People]*(0.372097*if then else(EthCode[People\
		]=1,1,0)+if then else(GAge[People]>20,3.89474+GAge[People]*0.0216099-0.31,MlFMIAgeEff\
		(GAge[People]))))))*Height[People]^2
	~	Kg
	~	The reference lean mass index is calculated based on reference BMI \
		compared to reference FMI.
	|

DesNonGrowth EnergyExpenditure[People]=
	EQMaintenanceBMR[People]+BWfactor[People]
	~	KJ/Day
	~		|

ActiveOrganFraction(
	[(0,0)-(20,10)],(0,0.152353),
	(1,0.145384),
	(2,0.131825),
	(3,0.123632),
	(4,0.118741),
	(5,0.106249),
	(6,0.0983689),
	(7,0.0916896),
	(8,0.0833054),
	(9,0.0803414),
	(10,0.0769882),
	(11,0.0731541),
	(12,0.0706804),
	(13,0.0662712),
	(14,0.0620423),
	(15,0.0592365),
	(16,0.0578313),
	(17,0.05656),
	(18,0.0572815),
	(20,0.054282))
	~	dmnl
	~	Fraction of body weight consisting of 4 active organs: heart, brain, \
		kidney, liver; coming from Altman and Dittmer data.
	|

ActiveOrgLeanFrac=
	0.9
	~	dmnl
	~	Fraction of active organs that is FFM. This is calculated as average over \
		childhood and adolescence from Wang 2012 data (itself including Altman and \
		DIttmer) and is very close to 90% with not much change during aging.
	|

ActiveOrganBMRtoBW(
	[(0,0)-(20,10)],(0,51.6099),
	(1,48.5392),
	(2,44.0245),
	(3,41.2661),
	(4,39.6479),
	(5,33.5803),
	(6,31.0664),
	(7,28.9479),
	(8,24.9839),
	(9,24.0836),
	(10,23.0398),
	(11,21.827),
	(12,20.2151),
	(13,18.9559),
	(14,16.7023),
	(15,15.9711),
	(16,15.6178),
	(17,14.402),
	(18,14.5834),
	(20,13.8329))
	~	KCal/(Year*Kg)
	~	This is taken from Wang 2012; See BMRComponentEstimation.xlsx for details.
	|

CellularDensity[People]=
	Male[People]*if then else(GAge[People]>20, (0.63-0.0015*GAge[People])/(0.63-0.0015*20\
		),CellularDensityMale(GAge[People]))+(1-Male[People])*if then else(GAge[People]>20,\
		 (0.55-0.0008*GAge[People])/(0.55-0.0008*20),CellularDensityFemale(GAge[People]))
	~	dmnl
	~	The slopes for change in relative cellularity with age are taken from Wang \
		et al 2005 (page 803). The intercepts (0.63 and 0.55) are estimated from \
		their Figure 2, approximately.
	|

CellularDensityFemale(
	[(0,0)-(20,10)],(0,0.85),
	(1,0.894),
	(2,0.928),
	(3,0.947),
	(4,0.958),
	(5,0.966),
	(6,0.974),
	(7,0.98),
	(8,0.988),
	(9,0.997),
	(10,1),
	(11,1),
	(12,1),
	(13,1),
	(14,1),
	(15,1),
	(16,1),
	(17,1),
	(18,1),
	(20,1))
	~	dmnl
	~	Reference cellular density for females. This is taken from Wang 2012; See \
		BMRComponentEstimation.xlsx for details.
	|

CellularDensityMale(
	[(0,0)-(20,10)],
	(0,0.8),
	(1,0.83),
	(2,0.871),
	(3,0.897),
	(4,0.918),
	(5,0.934),
	(6,0.946),
	(7,0.957),
	(8,0.968),
	(9,0.979),
	(10,0.99),
	(11,1),
	(12,1),
	(13,1),
	(14,1),
	(15,1),
	(16,1),
	(17,1),
	(18,1),
	(20,1))
	~	dmnl
	~	Reference cellular density for males. This is taken from Wang 2012; See \
		BMRComponentEstimation.xlsx for details.
	|

RhoLBase=
	3514
	~	KJ/Day
	~	This comes from Hall etal childhood model.
	|

RWFac=
	18
	~	KJ/Kg/Kg
	~	From Hall etal childhood model
	|

RhoL Hat[People]=
	Min(5000, RhoLBase+Lean Mass[People]*RWFac)
	~	KJ/Kg
	~	The 5000 value comes from conversation with Hall; the other part from the \
		childhood model of Hall.
	|

FmlFMIAgeEff(
	[(0,0)-(20,10)],(0,1.92),(0.25,5.16),(0.5,5.51755),(0.75,4.89982),(1,4.62074),(1.5,4.26829\
		),(2,3.96552),(3,3.65686),(4,3.38468),(5,3.3),(6,3.54),(7,3.77),(8,4.01),(9,4.24),(\
		10,4.46),(11,4.68),(12,4.9),(13,5.11),(14,5.32),(15,5.51),(16,5.7),(17,5.88),(18,6.05\
		),(19,6.21),(20,6.37))
	~	Kg/(M*M)
	~	Reference FMI as a function of age during infancy and childhood, taken \
		from Butte et al and Wells et al.
	|

MlFMIAgeEff(
	[(0,0)-(20,10)],(0,1.6),(0.25,5.1),(0.5,5.03),(0.75,4.49),(1,4.42),(1.5,4.15),(2,4.04\
		),(3,3.53536),(4,3.20742),(5,2.84),(6,2.65),(7,2.45),(8,2.54),(9,2.98),(10,3.37),(11\
		,3.52),(12,3.4),(13,3.18),(14,3.02),(15,2.9),(16,2.84),(17,2.9),(18,3.14),(19,3.55)\
		,(20,4.01))
	~	Kg/(M*M)
	~	Reference FMI as a function of age during infancy and childhood, taken \
		from Butte et al and Wells et al.
	|

FutRefBMI[People]=
	(Male[People]*MaleBMI(GAge[People]+d)+(1-Male[People])*FemaleBMI(GAge[People]+d))
	~	Kg/(M*M)
	~		|

FMI[People]=
	Fat Mass[People]/Height[People]^2
	~	Kg/(M*M)
	~		|

CDC BMI[People]=
	Male[People]*MaleBMI(GAge[People])+(1-Male[People])*FemaleBMI(GAge[People])
	~	Kg/(M*M)
	~		|

FemaleDesFutFMI[People]=
	Min(DesFutBMI[People],IndivFMIFac[People]*(0.542184*(DesFutBMI[People]-FutRefBMI[People\
		])+
	0.00285583*(DesFutBMI[People]-FutRefBMI[People])^2+
	0.2037*if then else(EthCode[People]=1,1,0)+
	if then else(GAge[People]+d>20,7.4795+(GAge[People]+d)*0.00304451-1.17,FmlFMIAgeEff(\
		GAge[People]+d))))
	~	Kg/(M*M)
	~		|

Eff Age on Growth[People]=
	if then else(GAge[People]>20,0,1)
	~	dmnl
	~		|

MaleDesFutFMI[People]=
	Min(DesFutBMI[People],IndivFMIFac[People]*(0.396041*(DesFutBMI[People]-FutRefBMI[People\
		])+
	0.00966671*(DesFutBMI[People]-FutRefBMI[People])^2+
	0.372097*if then else(EthCode[People]=1,1,0)+
	if then else(GAge[People]+d>20,3.89474+(GAge[People]+d)*0.0216099-0.31,MlFMIAgeEff(GAge\
		[People]+d))))
	~	Kg/(M*M)
	~		|

Current Des H[People]=
	(Pot[People]*HFacEth[People])*(Male[People]*MaleHeight(GAge[People])+(1-Male[People
	])*FemaleHeight(GAge[People]))/100
	~	M
	~		|

Height[People]= INTEG (
	HChange[People],
		Current Des H[People])
	~	M
	~		|

HFacEth[People]=
	HFctrEth[People,c2]+(HFctrEth[People,c1]-HFctrEth[People,c2])/(1+exp(GAge[People]-14\
		))
	~	dmnl
	~	This calculates the ethnicity-specific adjustment to desired average \
		height for each individual.
	|

Age[People]=
	Time/TCV-InitBD[People]
	~	Year
	~		|

HFctrEth[People,c1]= INITIAL(
	vector elm map(HtModAdlt[Mexican],EthCode[People]-1)) ~~|
HFctrEth[People,c2]= INITIAL(
	vector elm map(HtModChild[Mexican],EthCode[People]-1))
	~	dmnl
	~		|

EthCode[People]=
	3
	~	dmnl
	~	Use 1 for Mexican American, 3 for non-hispanic White, and 4 for \
		non-hispanic black.
	|

CInitAge[People]= INITIAL(
	Age[People])
	~	Year
	~		|

InitBD[People]=
	0
	~	Year
	~	The year of birth of the individual, e.g. a value of 1 means the simulated \
		person will be born in day 365. Usually safe to leave this at 0.
	|

FatChng[People]=
	((DemandSatisfied[People,ResF]+DemandSatisfied[People,Fat])-(EnergySupplied[People,ResF\
		]+EnergySupplied[People
	,Fat]))/(RhoF+EtaF)
	~	Kg/Day
	~		|

LeanChng[People]=
	((DemandSatisfied[People,Lean]+DemandSatisfied[People,ResL])-(EnergySupplied[People,\
		Lean]+EnergySupplied[People
	,ResL]))/(RhoL Hat[People]+EtaL)
	~	Kg/Day
	~	Depending on whether lean tissue is created or consumed, different demand \
		and supply curves play in.
	|

Male[People]=
	if then else(People<11,1,0)
	~	dmnl [1.079e-043,?]
	~	Put 1 to get male and 0 to get a female subject.
	|

GAge[People]=
	(Age[People]-CInitAge[People])*GFactor[People]+CInitAge[People]
	~	Year
	~	The growth age of individual represents how fast/slow s/he is growing \
		compared to their expected age-specific growth.
	|

Pot[People]=
	(1+HVFac[People]*IndivHFac[People])
	~	dmnl
	~		|

Future Des Height[People]=
	Pot[People]*(Male[People]*MaleHeight(GAge[People]+d)+(1-Male[People])*FemaleHeight(GAge\
		[People]+d))/100*(HFctrEth[People,c2
	]+(HFctrEth[People,c1]-HFctrEth[People,c2])/(1+exp(GAge[People]+d-14)))
	~	M
	~		|

"DesFEnNeed/Loss"[People]=
	DesFChng[People]*(RhoF+EtaF)/(d*TCV)
	~	KJ/Day
	~		|

SupplyCurve[Alloc,ptype]=
	supply priority type ~~|
SupplyCurve[Alloc,pprior]=
	supply priority[Alloc] ~~|
SupplyCurve[Alloc,pwid]=
	supply priority width[Alloc] ~~|
SupplyCurve[Alloc,pextra]=
	extra 0
	~	dmnl
	~		|

"DesLEnrNeed/Loss"[People]=
	DesLChng[People]/(d*TCV)*(RhoL Hat[People]+EtaL)
	~	KJ/Day
	~		|

ExoEnrSwTime=
	12*365
	~	Day
	~	The time at which the model switches from using endogenously determined \
		energy intake (based on equilibrium energy needs and EndoEIShock) to using \
		exogenous energy intake values determined by the "EndoEnergyIntake" at \
		this switching time, plus any additional shock determined by "ShockSize" \
		and "ShockTime".
	|

EndoEnergyIntake[People]:INTERPOLATE:
	~	KJ/Day
	~		|

SWMaintEnr=
	0
	~	dmnl [0,1]
	~	Put 1 to use only maintenance energy in determining adult total energy \
		needs. Put 0 to also include shortage of energy to satisfy growth catchup \
		when underweight (but not extra energy if overweight).
	|

Diet Induced EE DIEE[People]=
	beta*EnergyIntake[People]
	~	KJ/Day
	~		|

supplier : (s1-s3)
	~	
	~		|

supply priority[Alloc]=
	-4, 9, 8.9, 4, 4
	~	dmnl
	~		|

supply priority type=
	1
	~	dmnl [0,5,1]
	~	ptype 0 - Fixed Quantity
		ptype 1 - Rectangular
		ptype 2 - Triangular
		ptype 3 - Normal
		ptype 4 - Exponential	
		ptype 5 - Constant Elasticity
	|

ShockTime=
	1095
	~	Day
	~	The time after ExoEnrSwTime before the ShockSize is added to the base \
		exogenous energy intake (ExoEnergyIntake variable).
	|

Demand priority[Alloc]=
	11,6,6,2, 2
	~	dmnl
	~		|

Demand priority type=
	1
	~	dmnl [0,5,1]
	~	ptype 0 - Fixed Quantity
		ptype 1 - Rectangular
		ptype 2 - Triangular
		ptype 3 - Normal
		ptype 4 - Exponential	
		ptype 5 - Constant Elasticity
	|

supply priority width[Alloc]=
	1,1.2,1,1,1
	~	dmnl [0.01,5]
	~		|

DemandCurve[Alloc,ptype]=
	Demand priority type ~~|
DemandCurve[Alloc,pprior]=
	Demand priority[Alloc] ~~|
DemandCurve[Alloc,pwid]=
	Demand priority width ~~|
DemandCurve[Alloc,pextra]=
	Dextra 0
	~	dmnl
	~		|

Dextra 0=
	1
	~	dmnl [0.2,5]
	~	Extra parameter - used for elasticity when allocation is CES (ptype=5)
	|

ShockSize[People]=
	-0.2
	~	dmnl [0,100000]
	~	The size of energy change after ExoEnrSwTime+ShockTime which will be added \
		to the EndoEnergyIntake at ExoEnrSwTime.
	|

extra 0=
	1
	~	dmnl [0.2,5]
	~	Extra parameter - used for elasticity when allocation is CES (ptype=5)
	|

Demand priority width=
	1
	~	dmnl [0.01,5]
	~		|

GFactor[People]=
	1
	~	dmnl
	~	The factor scaling how fast an individual is growing compared to their age \
		(creating a growth age; rather than a nominal age). Use one if you want \
		biological age to match calendar age.
	|

AgDisc=
	0.95
	~	Year
	~		|

HFacScl=
	0.1
	~	dmnl
	~		|

HVFac[People]=
	FinFac+exp(-GAge[People]/AgDisc)*HFacScl
	~	dmnl
	~	The factor determining individual variance in height around population \
		mean.
	|

FinFac=
	0.04
	~	dmnl
	~		|

HtModChild[Ethnicity]=
	0.9756,
	1.007,
	1.006,
	1.003,
	1.076
	~	dmnl
	~	Parameters calculated by fitting NHANES lpoly lines between 2-9 and 16-20 \
		years of age on height to the model output. Earlier versions based on \
		population level model is also available, see HeightVariation.xlsx, \
		Sheet5, for details (1.00703,1.00699,1.01181,1.02379,1.009 for population \
		model)
	|

HtModAdlt[Ethnicity]=
	1.014,
	0.9791,
	1.02,
	1.03,
	0.9871
	~	dmnl
	~	Parameters fitted to NHANCE data in V28_6_PAL_OptimHtMod. Earlier version \
		for population model was calculated by fitting NHANES data on height to \
		the curves in tables above, see HeightVariation.xlsx, Sheet5, for details.
	|

mmvar:
	mo2, mo4, mo6, mo8
	~	
	~		|

mmskw:
	mo9, mo10
	~	
	~		|

mmave:
	mo1, mo3, mo5, mo7
	~	
	~		|

DesFutBMI[People]=
	(Male[People]*MaleBMI(GAge[People]+d)+(1-Male[People])*FemaleBMI(GAge[People]+d))*BMIRefWeight\
		+(1-BMIRefWeight)*BMI[People]
	~	Kg/M/M
	~		|

DesLChng[People]=
	((DesFutBMI[People]-DesFutFatFMI[People])*Future Des Height[People]^2)-Lean Mass[People\
		]
	~	Kg
	~	This equation assumes the main required change in lean is based on desired \
		changes coming from the average BMI curves.
	|

BMIRefWeight=
	0.5
	~	dmnl [0,1]
	~	Everything else being equal, over what time horizon do we want to get to \
		the equilibrium BMI?
	|

Sample:
	(sa1-sa160)
	~	
	~		|

DType:
	BMID, HD, AD
	~	
	~		|

Mmn:
	(mo1-mo10)
	~	
	~		|

PGroup:
	(g1-g270)
	~	
	~		|

AgeGroup:
	(A1-A11)
	~	
	~		|

Dim2:
	(c1-c11)
	~	
	~		|

People:
	(p1-p20)
	~	
	~	White, Female, Teenagers: (p3520-p3768)/// Black, male, 30-50: \
		(p8929-p9146)//// all: (p1-p9847); all for 2006: (p1-p5925)
	|

Dim1:
	d1,d2->Sex
	~	
	~		|

Dim3:
	(e1-e5)->Ethnicity
	~	
	~		|

Sex:
	M, F->Dim1
	~	
	~		|

T:
	(T1-T4)
	~	
	~		|

Ethnicity:
	Mexican, Other Hispanic, White, Black, Other->Dim3
	~	
	~		|

beta=
	0.1
	~	dmnl
	~	Accounts for the thermic effect of feeding.
	|

BMI[People]=
	W[People]/Height[People]/Height[People]
	~	Kg/M/M
	~		|

Cohort:
	c1,c2
	~	
	~		|

DesFChng[People]=
	(DesFutFatFMI[People]*Future Des Height[People]^2)-Fat Mass[People]
	~	Kg
	~		|

DesFutFatFMI[People]=
	Max(0,if then else ( Male[People] 
	                            = 1, 
	                       MaleDesFutFMI[People], 
	                       FemaleDesFutFMI[People]))
	~	Kg/M/M
	~	Current equation based on regressions in NHANES. See \
		FatFractionRegressions-08-12-2011.do for details of getting these \
		equations.
	|

d=
	0.02
	~	Year
	~		|

EtaF=
	750
	~	KJ/Kg
	~	Account for biochemical efficiencies associated with fat turnover assuming \
		that the change of lean-body mass is primarily accounted for by body \
		protein and its associated intracellular water.
	|

EtaL=
	960
	~	KJ/Kg
	~	Account for biochemical efficiencies associated with fat and protein \
		turnover assuming that the change of lean-body mass is primarily accounted \
		for by body protein and its associated intracellular water.
	|

FatFrac[People]=
	Fat Mass[People]/W[People]
	~	dmnl
	~		|

FemaleBMI(
	[(0,12)-(20,25)],(0,13.9933),
	(0.0416667,14.2166),
	(0.125,14.8689),
	(0.208333,15.4985),
	(0.291667,16.031),
	(0.375,16.4609),
	(0.458333,16.7974),
	(0.541667,17.0527),
	(0.625,17.2389),
	(0.708333,17.3667),
	(0.791667,17.4455),
	(0.875,17.4836),
	(0.958333,17.4879),
	(1.04167,17.4645),
	(1.125,17.4185),
	(1.20833,17.3545),
	(1.29167,17.2761),
	(1.375,17.1867),
	(1.45833,17.089),
	(1.54167,16.9853),
	(1.625,16.8777),
	(1.70833,16.7679),
	(1.79167,16.6573),
	(1.875,16.5472),
	(1.95833,16.4384),
	(2,16.4234),(2.29167,16.1873),(2.79167,15.8434),(3.29167,15.5732),(3.79167,15.3734),\
		(4.29167,15.2397),(4.79167,15.167),(5.29167,15.15),(5.79167,15.1831),(6.29167,15.2614\
		),(6.79167,15.3803),(7.29167,15.5354),(7.79167,15.7226),(8.29167,15.938),(8.79167,16.178\
		),(9.29167,16.439),(9.79167,16.7175),(10.2917,17.0103),(10.7917,17.314),(11.2917,17.6257\
		),(11.7917,17.9423),(12.2917,18.2609),(12.7917,18.5787),(13.2917,18.893),(13.7917,19.2014\
		),(14.2917,19.5014),(14.7917,19.7906),(15.2917,20.067),(15.7917,20.3286),(16.2917,20.5735\
		),(16.7917,20.7999),(17.2917,21.0064),(17.7917,21.1913),(18.2917,21.3534),(18.7917,\
		21.4913),(19.2917,21.6038),(19.7917,21.6895),(20.0417,21.7219))
	~	Kg/(M*M)
	~	Female reference BMI from CDC charts. Two different charts are combined to \
		create this table, one reporting the infants and the other for childhood.
	|

FemaleHeight(
	[(0,0)-(20,250)],(0,49.2864),
	(0.0416667,51.6836),
	(0.125,55.2861),
	(0.208333,58.0938),
	(0.291667,60.4598),
	(0.375,62.5367),
	(0.458333,64.4063),
	(0.541667,66.1184),
	(0.625,67.7057),
	(0.708333,69.1912),
	(0.791667,70.5916),
	(0.875,71.9196),
	(0.958333,73.185),
	(1.04167,74.3956),
	(1.125,75.5579),
	(1.20833,76.6769),
	(1.29167,77.757),
	(1.375,78.802),
	(1.45833,79.8149),
	(1.54167,80.7985),
	(1.625,81.7551),
	(1.70833,82.6868),
	(1.79167,83.5953),
	(1.875,84.4823),
	(1.95833,85.3492),
	
	(2,84.9756),(2.29167,87.996),(2.79167,92.3985),(3.29167,95.9469),(3.79167,99.3394),(\
		4.29167,102.741),(4.79167,106.203),(5.29167,109.72),(5.79167,113.252),(6.29167,116.741\
		),(6.79167,120.125),(7.29167,123.353),(7.79167,126.387),(8.29167,129.215),(8.79167,\
		131.859),(9.29167,134.383),(9.79167,136.903),(10.2917,139.583),(10.7917,142.597),(11.2917\
		,146.019),(11.7917,149.684),(12.2917,153.193),(12.7917,156.143),(13.2917,158.36),(13.7917\
		,159.906),(14.2917,160.945),(14.7917,161.64),(15.2917,162.112),(15.7917,162.441),(16.2917\
		,162.678),(16.7917,162.853),(17.2917,162.986),(17.7917,163.088),(18.2917,163.169),(\
		18.7917,163.232),(19.2917,163.283),(19.7917,163.324))
	~	M
	~	Female reference height coming from CDC charts for infant and children.
	|

MaleHeight(
	[(0,0)-(20,250)],(0,49.9889),
	(0.0416667,52.696),
	(0.125,56.6284),
	(0.208333,59.609),
	(0.291667,62.077),
	(0.375,64.2169),
	(0.458333,66.1253),
	(0.541667,67.8602),
	(0.625,69.4591),
	(0.708333,70.948),
	(0.791667,72.3459),
	(0.875,73.6666),
	(0.958333,74.9213),
	(1.04167,76.1184),
	(1.125,77.2648),
	(1.20833,78.3662),
	(1.29167,79.4273),
	(1.375,80.4521),
	(1.45833,81.4438),
	(1.54167,82.4054),
	(1.625,83.3394),
	(1.70833,84.2478),
	(1.79167,85.1327),
	(1.875,85.9957),
	(1.95833,86.8382),
	(2,86.4522),(2.29167,89.1755),(2.79167,93.3585),(3.29167,97.1719),(3.79167,100.778),\
		(4.29167,104.209),(4.79167,107.535),(5.29167,110.806),(5.79167,114.048),(6.29167,117.268\
		),(6.79167,120.455),(7.29167,123.589),(7.79167,126.639),(8.29167,129.578),(8.79167,\
		132.384),(9.29167,135.05),(9.79167,137.59),(10.2917,140.043),(10.7917,142.482),(11.2917\
		,145.019),(11.7917,147.791),(12.2917,150.931),(12.7917,154.495),(13.2917,158.375),(\
		13.7917,162.287),(14.2917,165.877),(14.7917,168.887),(15.2917,171.226),(15.7917,172.946\
		),(16.2917,174.166),(16.7917,175.018),(17.2917,175.61),(17.7917,176.025),(18.2917,176.32\
		),(18.7917,176.533),(19.2917,176.691),(19.7917,176.809))
	~	M
	~	Coming from CDC charts for infant and children.
	|

GammaF=
	13
	~	KJ/(Kg*Day)
	~	The metabolic cost of adipose tissue based on Hall etal 2011.
	|

GammaL=
	92
	~	KJ/(Day*Kg)
	~	Metabolic costs of lean mass beyond the reference lean, which changes due \
		to changes in structural muscle and other components of this factor (i.e. \
		growth in active organs with obesity) at about 22 kcal/kg/day (Hall, \
		Lancet).
	|

MinConvertTime tmin= INITIAL(
	30)
	~	Day
	~		|

MaleBMI(
	[(0,15)-(20,25)],(0,14.1271),
	(0.0416667,14.4159),
	(0.125,15.2163),
	(0.208333,15.9655),
	(0.291667,16.5857),
	(0.375,17.0761),
	(0.458333,17.4507),
	(0.541667,17.7263),
	(0.625,17.9184),
	(0.708333,18.0409),
	(0.791667,18.1059),
	(0.875,18.1237),
	(0.958333,18.1029),
	(1.04167,18.0511),
	(1.125,17.9747),
	(1.20833,17.8789),
	(1.29167,17.7684),
	(1.375,17.647),
	(1.45833,17.5179),
	(1.54167,17.3839),
	(1.625,17.2472),
	(1.70833,17.1098),
	(1.79167,16.9733),
	(1.875,16.839),
	(1.95833,16.7078),
	(2,16.575),(2.29167,16.3922),(2.79167,16.1193),(3.29167,15.892),(3.79167,15.7061),(4.29167\
		,15.5603),(4.79167,15.4555),(5.29167,15.3938),(5.79167,15.3762),(6.29167,15.4013),(\
		6.79167,15.4664),(7.29167,15.5681),(7.79167,15.7032),(8.29167,15.8686),(8.79167,16.0613\
		),(9.29167,16.2788),(9.79167,16.5186),(10.2917,16.7784),(10.7917,17.056),(11.2917,17.3494\
		),(11.7917,17.6565),(12.2917,17.9754),(12.7917,18.3043),(13.2917,18.6411),(13.7917,\
		18.9842),(14.2917,19.3318),(14.7917,19.6821),(15.2917,20.0332),(15.7917,20.3835),(16.2917\
		,20.7309),(16.7917,21.0736),(17.2917,21.4094),(17.7917,21.7364),(18.2917,22.0523),(\
		18.7917,22.355),(19.2917,22.6424),(19.7917,22.9129),(20.0417,23.0414))
	~	Kg/(M*M)
	~	Male reference BMI from CDC charts. Two different charts are combined to \
		create this table, one reporting the infants and the other for childhood.
	|

RhoF=
	39500
	~	KJ/Kg
	~		|

W[People]=
	Lean Mass[People]+Fat Mass[People]
	~	Kg
	~		|

Alloc:
	Main, Lean, Fat, ResL, ResF
	~	
	~		|

pprof:
	ptype, pprior, pwid, pextra
	~	
	~		|

Sens:
	(e1-e17)
	~	
	~	Dimentionality of Sens is elmcount(param)*2+1
	|

Sim:
	(s1-s50)
	~	
	~		|

********************************************************
	.Control
********************************************************~
		Simulation Control Parameters
	|

FINAL TIME  = 7300
	~	Day
	~	The final time for the simulation.
	|

INITIAL TIME  = 1820
	~	Day
	~	The initial time for the simulation.
	|

SAVEPER  = 10
	~	Day [0,?]
	~	The frequency with which output is stored.
	|

TIME STEP  = 1
	~	Day [0,?]
	~	The time step for the simulation using Euler integration method.
	|

\\\---/// Sketch information - do not modify anything except names
V300  Do not put anything below this section - it will be ignored
*Welcome
$192-192-192,0,Arial|11||0-0-0|0-0-0|0-0-255|-1--1--1|-1--1--1|120,120,75,0
12,1,0,1203,234,299,46,8,135,0,24,-1,0,0,0,-1--1--1,0-0-0,|16|B|0-0-0
Simualtion Model Accompanying:
12,2,0,1196,349,416,44,8,135,0,24,-1,0,0,0,-1--1--1,0-0-0,|18|B|0-0-0
A model of human growth and body weight dynamics
12,3,0,1200,453,69,15,8,135,0,24,-1,0,0,0,-1--1--1,0-0-0,|16|B|0-0-0
Version 34
\\\---/// Sketch information - do not modify anything except names
V300  Do not put anything below this section - it will be ignored
*Control Panel
$192-192-192,0,Arial|11||0-0-0|0-0-0|0-0-255|-1--1--1|-1--1--1|120,120,75,0
12,1,0,993,400,396,299,3,188,0,0,1,0,0,0
Main_Outputs
10,2,Male,118,260,23,13,8,3,0,2,0,0,0,0,0-0-0,0-0-0,|11||255-0-0
10,3,InitBD,120,301,26,13,8,3,0,2,0,0,0,0,0-0-0,0-0-0,|11||255-0-0
10,4,EthCode,129,450,38,13,8,3,0,2,0,0,0,0,0-0-0,0-0-0,|11||255-0-0
10,5,IndivHFac,131,398,43,13,8,3,0,2,-1,0,0,0,0-0-0,0-0-0,|11||255-0-0
10,6,GFactor,129,344,35,13,8,3,0,2,-1,0,0,0,0-0-0,0-0-0,|11||255-0-0
10,7,IndivFMIFac,135,503,51,13,8,3,0,2,0,0,0,0,0-0-0,0-0-0,|11||255-0-0
10,8,InitBMIFac,133,558,44,13,8,3,0,2,-1,0,0,0,128-128-128,0-0-0,|11||255-0-0
10,9,MaleBMI,318,356,75,24,8,131,0,2,0,0,0,0,0-0-0,0-0-0,|11||0-0-255
10,10,FemaleBMI,316,319,48,13,8,3,0,2,0,0,0,0,0-0-0,0-0-0,|11||0-0-255
10,11,MaleHeight,321,248,48,13,8,131,0,2,0,0,0,0,0-0-0,0-0-0,|11||0-0-255
10,12,FemaleHeight,313,283,58,13,8,3,0,2,0,0,0,0,0-0-0,0-0-0,|11||0-0-255
10,13,FmlFMIAgeEff,314,473,58,13,8,3,0,2,0,0,0,0,0-0-0,0-0-0,|11||0-0-255
10,14,MlFMIAgeEff,318,443,53,13,8,3,0,2,0,0,0,0,0-0-0,0-0-0,|11||0-0-255
10,15,CellularDensityFemale,320,416,95,10,8,3,0,2,0,0,0,0,0-0-0,0-0-0,|11||0-0-255
10,16,CellularDensityMale,328,388,84,10,8,3,0,2,0,0,0,0,0-0-0,0-0-0,|11||0-0-255
10,17,ActiveOrganFraction,300,580,56,23,8,131,0,2,0,0,0,0,0-0-0,0-0-0,|11||0-0-255
10,18,ActiveOrganEnergyPerBW,313,523,91,26,8,130,0,3,-1,0,0,0,128-128-128,0-0-0,|11||0-0-255
10,19,PALTblMale,299,628,51,13,8,3,0,2,0,0,0,0,0-0-0,0-0-0,|11||0-0-255
10,20,PALTbleFemale,305,673,73,10,8,3,0,2,0,0,0,0,0-0-0,0-0-0,|11||0-0-255
10,21,ShockSize,469,316,44,13,8,3,0,2,-1,0,0,0,0-0-0,0-0-0,|11||0-128-0
10,22,ShockTime,465,363,48,13,8,3,0,2,-1,0,0,0,0-0-0,0-0-0,|11||0-128-0
10,23,ExoEnrSwTime,469,274,65,10,8,3,0,2,0,0,0,0,0-0-0,0-0-0,|11||0-128-0
10,24,EndoEIShock,469,230,56,13,8,3,0,2,-1,0,0,0,0-0-0,0-0-0,|11||0-128-0
12,25,0,1778,400,383,300,3,188,0,0,1,0,0,0
Energy_Components
12,26,0,1391,933,790,221,3,188,0,0,1,0,0,0
ReportTable
12,27,0,135,175,93,24,8,7,0,24,-1,0,0,0,-1--1--1,0-0-0,|12|BI|0-0-0
Demographics and Initialization
12,28,0,313,178,50,24,8,7,0,24,-1,0,0,0,-1--1--1,0-0-0,|12|BI|0-0-0
Reference Curves
12,29,0,478,176,69,24,8,7,0,24,-1,0,0,0,-1--1--1,0-0-0,|12|BI|0-0-0
Changing Energy Intake
10,30,BMI,161,839,29,13,8,2,0,1,0,0,0,0,128-128-128,0-0-0,|11||128-128-128
10,31,PA,78,843,25,13,8,2,0,1,0,0,0,0,128-128-128,0-0-0,|11||255-0-0
10,32,EnergyIntake,373,1006,68,10,8,2,0,1,0,0,0,0,128-128-128,0-0-0,|11||128-128-128
10,33,FMI,239,841,28,13,8,2,0,1,0,0,0,0,128-128-128,0-0-0,|11||128-128-128
10,34,TotalEnergyExpenditureNoGrowth,400,791,104,20,8,130,0,1,0,0,0,0,128-128-128,0-0-0,|11||128-128-128
10,35,GrowthEnergyDeposition,408,831,118,10,8,2,0,1,0,0,0,0,128-128-128,0-0-0,|11||128-128-128
10,36,TEEwithGrowth,378,871,78,10,8,2,0,1,0,0,0,0,128-128-128,0-0-0,|11||128-128-128
10,37,Eff E Ave on H,145,888,76,14,8,130,0,1,0,0,0,0,128-128-128,0-0-0,|11||128-128-128
10,38,Height,248,789,40,20,3,2,0,3,0,0,0,0,128-128-128,0-0-0,|11||128-128-128
10,39,Fat Mass,163,788,40,20,3,2,0,3,0,0,0,0,128-128-128,0-0-0,|11||128-128-128
10,40,Lean Mass,79,788,40,20,3,2,0,3,0,0,0,0,128-128-128,0-0-0,|11||128-128-128
12,41,0,241,733,121,33,8,135,0,24,-1,0,0,0,-1--1--1,0-0-0,|12|BI|0-0-0
Output Variables
10,42,INITIAL TIME,490,528,55,13,8,3,0,0,-1,0,0,0
10,43,FINAL TIME,488,568,51,13,8,3,0,0,-1,0,0,0
12,44,0,478,468,54,24,8,7,0,24,-1,0,0,0,-1--1--1,0-0-0,|12|BI|0-0-0
Simulation Control
10,45,TIME STEP,478,608,50,13,8,3,0,0,-1,0,0,0
10,46,SAVEPER,476,648,44,13,8,3,0,0,-1,0,0,0
12,47,0,1148,66,378,44,8,135,0,24,-1,0,0,0,-1--1--1,0-0-0,|30|B|0-0-0
Simulation Control Panel
10,48,EndoEIOverTime,469,264,84,10,8,2,0,3,-1,0,0,0,128-128-128,0-0-0,|11||128-128-128
1,49,48,24,0,0,0,0,0,64,0,-1--1--1,,1|(469,255)|
\\\---/// Sketch information - do not modify anything except names
V300  Do not put anything below this section - it will be ignored
*Full Model
$192-192-192,0,Arial|11||0-0-0|0-0-0|0-0-255|-1--1--1|-1--1--1|120,120,75,0
10,1,Height,352,397,40,20,3,3,0,0,0,0,0,0
10,2,Fat Mass,817,657,40,20,3,3,0,0,0,0,0,0
10,3,Lean Mass,815,545,40,20,3,3,0,0,0,0,0,0
10,4,MaleBMI,1155,183,75,24,8,131,0,2,0,0,0,0,0-0-0,0-0-0,|11||0-0-255
10,5,FemaleBMI,1097,142,48,13,8,3,0,2,0,0,0,0,0-0-0,0-0-0,|11||0-0-255
10,6,MaleHeight,371,152,48,13,8,131,0,2,0,0,0,0,0-0-0,0-0-0,|11||0-0-255
10,7,FemaleHeight,393,182,58,13,8,3,0,2,0,0,0,0,0-0-0,0-0-0,|11||0-0-255
10,8,Future Des Height,570,242,48,21,8,3,0,0,0,0,0,0
12,9,48,198,397,10,8,0,3,0,0,-1,0,0,0
1,10,12,1,4,0,0,22,0,0,0,-1--1--1,,1|(291,397)|
1,11,12,9,100,0,0,22,0,0,0,-1--1--1,,1|(231,397)|
11,12,48,262,397,8,10,34,3,0,0,1,0,0,0
10,13,HChange,262,417,40,11,40,3,0,0,-1,0,0,0
10,14,d,387,297,8,13,8,3,0,2,0,0,0,0,0-0-0,0-0-0,|11||0-128-0
10,15,Age,450,-129,18,13,8,3,0,0,0,0,0,0
10,16,Current Des H,461,105,60,13,8,3,0,0,0,0,0,0
1,17,6,16,1,0,0,0,0,64,0,-1--1--1,,1|(402,130)|
1,18,7,16,0,0,0,0,0,64,0,-1--1--1,,1|(421,148)|
1,19,6,8,1,0,0,0,0,64,0,-1--1--1,,1|(461,150)|
1,20,7,8,1,0,0,0,0,64,0,-1--1--1,,1|(477,182)|
1,21,14,8,1,0,0,0,0,64,0,-1--1--1,,1|(470,287)|
1,22,14,12,1,0,0,0,0,64,0,-1--1--1,,1|(297,342)|
10,23,Time,256,-169,33,11,8,2,0,3,-1,0,0,0,128-128-128,0-0-0,|11||128-128-128
1,24,23,15,0,0,0,0,0,64,0,-1--1--1,,1|(353,-148)|
1,25,1,13,1,0,0,0,0,64,0,-1--1--1,,1|(318,432)|
12,26,0,2516,-36,438,350,3,188,0,0,1,0,0,0
Main_Outputs
10,27,Pot,550,172,16,13,8,3,0,0,0,0,0,0
1,28,27,16,1,0,0,0,0,64,0,-1--1--1,,1|(511,137)|
1,29,27,8,1,0,0,0,0,64,0,-1--1--1,,1|(556,202)|
1,30,8,13,1,0,0,0,0,64,0,-1--1--1,,1|(363,442)|
10,31,DesLChng,737,407,45,11,8,3,0,0,0,0,0,0
10,32,DesFutBMI,975,235,46,11,8,3,0,0,0,0,0,0
1,33,5,32,0,0,0,0,0,64,0,-1--1--1,,1|(1040,184)|
1,34,4,32,0,0,0,0,0,64,0,-1--1--1,,1|(1053,211)|
10,35,d,1047,297,18,13,8,2,0,3,-1,0,0,0,128-128-128,0-0-0,|11||128-128-128
1,36,35,32,1,0,0,0,0,64,0,-1--1--1,,1|(1015,267)|
10,37,W,805,612,11,11,8,3,0,0,0,0,0,0
1,38,2,37,0,0,0,0,0,64,0,-1--1--1,,1|(811,636)|
1,39,3,37,0,0,0,0,0,64,0,-1--1--1,,1|(810,576)|
10,40,BMI,1066,250,18,11,8,3,0,0,0,0,0,0
10,41,Height,1156,272,38,11,8,2,0,3,-1,0,0,0,128-128-128,0-0-0,|11||128-128-128
10,42,W,1180,222,21,11,8,2,0,3,-1,0,0,0,128-128-128,0-0-0,|11||128-128-128
1,43,41,40,0,0,0,0,0,64,0,-1--1--1,,1|(1107,260)|
1,44,42,40,0,0,0,0,0,64,0,-1--1--1,,1|(1128,234)|
10,45,"DesLEnrNeed/Loss",882,447,81,10,8,3,0,0,0,0,0,0
1,46,31,45,1,0,0,0,0,64,0,-1--1--1,,1|(805,410)|
10,47,DesNonGrowth EnergyExpenditure,1315,657,80,20,8,3,0,0,0,0,0,0
10,48,GammaL,1090,765,39,11,8,3,0,42,0,0,0,0,0-0-0,0-0-0,Arial|11||0-128-0
10,49,GammaF,1177,787,39,11,8,3,0,42,0,0,0,0,0-0-0,0-0-0,Arial|11||0-128-0
10,50,PA,970,870,14,13,8,3,0,2,0,0,0,0,0-0-0,0-0-0,|11||255-0-0
10,51,beta,1777,687,20,13,8,3,0,2,0,0,0,0,0-0-0,0-0-0,|11||0-128-0
10,52,EtaF,612,815,21,11,8,3,0,42,0,0,0,0,0-0-0,0-0-0,Arial|11||0-128-0
10,53,EtaL,662,482,21,11,8,3,0,42,0,0,0,0,0-0-0,0-0-0,Arial|11||0-128-0
10,54,RhoL Hat,592,497,40,13,8,3,0,0,0,0,0,0
10,55,RhoF,650,867,25,11,8,3,0,42,0,0,0,0,0-0-0,0-0-0,Arial|11||0-128-0
10,56,Diet Induced EE DIEE,1656,677,53,20,8,3,0,40,0,0,0,0,0-0-0,0-0-0,Arial|11||0-0-0
1,57,51,56,0,0,0,0,0,64,0,-1--1--1,,1|(1739,684)|
10,58,BWfactor,970,750,39,11,8,3,0,40,0,0,0,0,0-0-0,0-0-0,Arial|11||0-0-0
1,59,50,58,0,0,0,0,0,64,0,-1--1--1,,1|(970,816)|
1,60,58,47,0,0,0,0,0,64,0,-1--1--1,,1|(1117,710)|
1,61,37,58,0,0,0,0,0,64,0,-1--1--1,,1|(880,675)|
1,62,54,45,1,0,0,0,0,64,0,-1--1--1,,1|(702,437)|
10,63,MaxFConvert,870,887,55,11,8,3,0,0,0,0,0,0
1,64,2,63,1,0,0,0,0,64,0,-1--1--1,,1|(901,772)|
1,65,55,63,1,0,0,0,0,64,0,-1--1--1,,1|(767,887)|
12,66,48,630,542,10,8,0,3,0,0,-1,0,0,0
1,67,69,3,4,0,0,22,0,0,0,-1--1--1,,1|(745,542)|
1,68,69,66,100,0,0,22,0,0,0,-1--1--1,,1|(669,542)|
11,69,48,707,542,8,10,34,3,0,0,1,0,0,0
10,70,LeanChng,707,562,44,11,40,3,0,0,-1,0,0,0
12,71,48,627,652,10,8,0,3,0,0,-1,0,0,0
1,72,74,2,4,0,0,22,0,0,0,-1--1--1,,1|(746,652)|
1,73,74,71,100,0,0,22,0,0,0,-1--1--1,,1|(668,652)|
11,74,48,707,652,8,10,34,3,0,0,1,0,0,0
10,75,FatChng,707,672,38,11,40,3,0,0,-1,0,0,0
1,76,54,69,1,0,0,0,0,64,0,-1--1--1,,1|(642,527)|
1,77,55,75,1,0,0,0,0,64,0,-1--1--1,,1|(672,737)|
1,78,53,45,1,0,0,0,0,64,0,-1--1--1,,1|(727,455)|
1,79,53,70,0,0,0,0,0,64,0,-1--1--1,,1|(680,515)|
1,80,52,75,0,0,0,0,0,64,0,-1--1--1,,1|(655,749)|
10,81,MaxLConvert,762,500,55,11,8,3,0,0,0,0,0,0
10,82,MinConvertTime tmin,860,482,70,21,8,131,0,2,0,0,0,0,0-0-0,0-0-0,|11||0-128-0
1,83,82,81,0,0,0,0,0,64,0,-1--1--1,,1|(810,490)|
1,84,3,81,0,0,0,0,0,64,0,-1--1--1,,1|(788,522)|
1,85,52,63,1,0,0,0,0,64,0,-1--1--1,,1|(751,867)|
1,86,54,81,0,0,0,0,0,64,0,-1--1--1,,1|(662,497)|
1,87,53,81,1,0,0,0,0,64,0,-1--1--1,,1|(717,497)|
10,88,MaxLConvert,1577,357,65,11,8,2,0,3,-1,0,0,0,128-128-128,0-0-0,|11||128-128-128
10,89,EnergyPrice,1517,482,51,11,8,3,0,0,0,0,0,0
10,90,EnergySupplied,1636,512,65,11,8,3,0,0,0,0,0,0
10,91,DemandSatisfied,1397,502,58,21,8,131,0,0,0,0,0,0
1,92,89,91,0,0,0,0,0,64,0,-1--1--1,,1|(1467,489)|
1,93,89,90,0,0,0,0,0,64,0,-1--1--1,,1|(1569,495)|
10,94,EnergySupplied,552,602,76,10,8,2,0,3,-1,0,0,0,128-128-128,0-0-0,|11||128-128-128
10,95,DemandSatisfied,700,612,81,10,8,2,0,3,-1,0,0,0,128-128-128,0-0-0,|11||128-128-128
1,96,95,70,0,0,0,0,0,64,0,-1--1--1,,1|(702,594)|
1,97,94,70,0,0,0,0,0,64,0,-1--1--1,,1|(620,584)|
1,98,94,74,0,0,0,0,0,64,0,-1--1--1,,1|(634,628)|
1,99,95,74,0,0,0,0,0,64,0,-1--1--1,,1|(701,626)|
10,100,MaxFConvert,1772,402,65,11,8,2,0,3,-1,0,0,0,128-128-128,0-0-0,|11||128-128-128
10,101,FatFrac,765,588,34,11,8,3,0,0,0,0,0,0
1,102,37,101,0,0,0,0,0,64,0,-1--1--1,,1|(794,606)|
1,103,2,101,0,0,0,0,0,64,0,-1--1--1,,1|(791,623)|
10,104,InitBMI,1111,82,29,13,8,3,0,2,0,0,0,0,0-0-0,0-0-0,|11||255-0-0
10,105,DesFutFatFMI,785,317,59,11,8,3,0,0,0,0,0,0
1,106,105,31,0,0,0,0,0,64,0,-1--1--1,,1|(764,355)|
1,107,3,31,0,0,0,0,0,64,0,-1--1--1,,1|(776,477)|
10,108,EAvail,1317,585,48,11,8,3,0,0,0,0,0,0
1,109,91,108,0,0,0,0,0,64,0,-1--1--1,,1|(1356,543)|
10,110,EAvail,188,497,38,11,8,2,0,3,-1,0,0,0,128-128-128,0-0-0,|11||128-128-128
10,111,DesFChng,792,742,45,13,8,3,0,0,0,0,0,0
10,112,DesFutFatFMI,567,760,69,11,8,2,0,3,-1,0,0,0,128-128-128,0-0-0,|11||128-128-128
1,113,112,111,0,0,0,0,0,64,0,-1--1--1,,1|(684,750)|
1,114,2,111,0,0,0,0,0,64,0,-1--1--1,,1|(805,696)|
10,115,"DesFEnNeed/Loss",762,782,80,10,8,3,0,0,0,0,0,0
1,116,111,115,0,0,0,0,0,64,0,-1--1--1,,1|(780,758)|
1,117,55,115,0,0,0,0,0,64,0,-1--1--1,,1|(700,828)|
1,118,52,115,0,0,0,0,0,64,0,-1--1--1,,1|(667,803)|
10,119,"DesFEnNeed/Loss",1375,387,91,10,8,2,0,3,-1,0,0,0,128-128-128,0-0-0,|11||128-128-128
10,120,"DesLEnrNeed/Loss",1851,903,73,38,8,130,0,3,-1,0,0,0,128-128-128,0-0-0,|11||128-128-128
10,121,"DesFEnNeed/Loss",1710,882,91,10,8,2,0,3,-1,0,0,0,128-128-128,0-0-0,|11||128-128-128
10,122,InitBD,517,-179,26,13,8,3,0,2,0,0,0,0,0-0-0,0-0-0,|11||255-0-0
1,123,16,1,0,0,0,0,0,64,1,-1--1--1,,1|(410,240)|
10,124,CInitAge,675,10,36,13,8,3,0,0,0,0,0,0
1,125,15,124,0,0,0,0,0,64,1,-1--1--1,,1|(554,-64)|
10,126,EndoEnergyIntakeDyn,1975,633,94,10,8,3,0,0,0,0,0,0
12,127,0,1646,-48,303,256,3,188,0,0,2,0,0,0
BMI,Bar Graph
10,128,EthCode,941,-154,38,13,8,3,0,2,0,0,0,0,0-0-0,0-0-0,|11||255-0-0
10,129,FemaleDesFutFMI,681,282,88,10,8,2,0,1,-1,0,0,0,128-128-128,0-0-0,|11||255-0-0
1,130,129,105,0,0,0,0,0,64,0,-1--1--1,,1|(724,296)|
10,131,MaleDesFutFMI,717,222,75,11,8,2,0,1,-1,0,0,0,128-128-128,0-0-0,|11||255-0-0
1,132,131,105,0,0,0,0,0,64,0,-1--1--1,,1|(746,263)|
1,133,8,31,1,0,0,0,0,64,0,-1--1--1,,1|(662,357)|
1,134,32,31,0,0,0,0,0,64,0,-1--1--1,,1|(861,316)|
1,135,8,111,0,0,0,0,0,64,0,-1--1--1,,1|(679,489)|
1,136,40,32,0,0,0,0,0,64,0,-1--1--1,,1|(1041,246)|
10,137,BMIRefWeight,982,182,60,13,8,3,0,2,-1,0,0,0,0-0-0,0-0-0,|11||0-128-0
1,138,137,32,0,0,0,0,0,64,0,-1--1--1,,1|(979,202)|
10,139,IndivHFac,626,147,43,13,8,3,0,2,-1,0,0,0,0-0-0,0-0-0,|11||255-0-0
1,140,139,27,0,0,0,0,0,64,0,-1--1--1,,1|(583,161)|
10,141,HtModChild,762,-136,49,13,8,3,0,2,0,0,0,0,0-0-0,0-0-0,|11||0-128-0
10,142,HtModAdlt,715,-104,44,13,8,3,0,2,0,0,0,0,0-0-0,0-0-0,|11||0-128-0
10,143,HVFac,495,25,29,13,8,3,0,0,0,0,0,0
10,144,HFacEth,650,72,38,13,8,3,0,0,0,0,0,0
1,145,143,27,0,0,0,0,0,64,0,-1--1--1,,1|(519,91)|
1,146,144,16,0,0,0,0,0,64,0,-1--1--1,,1|(573,84)|
10,147,GAge,560,-73,25,13,8,3,0,0,0,0,0,0
1,148,15,147,0,0,0,0,0,64,0,-1--1--1,,1|(495,-105)|
1,149,124,147,0,0,0,0,0,64,0,-1--1--1,,1|(623,-27)|
10,150,GFactor,600,-124,35,13,8,3,0,2,-1,0,0,0,0-0-0,0-0-0,|11||255-0-0
1,151,150,147,0,0,0,0,0,64,0,-1--1--1,,1|(584,-103)|
1,152,147,16,0,0,0,0,0,64,0,-1--1--1,,1|(513,9)|
1,153,147,32,1,0,0,0,0,64,0,-1--1--1,,1|(775,27)|
1,154,147,8,0,0,0,0,0,64,0,-1--1--1,,1|(564,73)|
10,155,GAge,1077,528,36,13,8,2,0,3,-1,0,0,0,128-128-128,0-0-0,|11||128-128-128
1,156,147,144,0,0,0,0,0,64,0,-1--1--1,,1|(600,-6)|
1,157,147,143,0,0,0,0,0,64,0,-1--1--1,,1|(531,-29)|
10,158,AgDisc,392,12,30,13,8,3,0,2,-1,0,0,0,0-0-0,0-0-0,|11||0-128-0
1,159,158,143,0,0,0,0,0,64,0,-1--1--1,,1|(436,17)|
10,160,FinFac,407,-26,30,13,8,3,0,2,-1,0,0,0,0-0-0,0-0-0,|11||0-128-0
1,161,160,143,0,0,0,0,0,64,0,-1--1--1,,1|(444,-4)|
10,162,HFacScl,457,-43,36,13,8,3,0,2,-1,0,0,0,0-0-0,0-0-0,|11||0-128-0
1,163,162,143,0,0,0,0,0,64,0,-1--1--1,,1|(472,-15)|
10,164,SupplyCurve,1491,833,54,13,8,3,0,16,-1,0,0,0,0-0-0,0-0-0,|12|U|0-0-0
10,165,extra 0,1435,970,29,13,8,3,0,0,-1,0,0,0
1,166,165,164,0,0,0,0,0,64,0,-1--1--1,,1|(1459,907)|
10,167,supply priority,1520,1007,58,13,8,131,0,16,-1,0,0,0,0-0-0,0-0-0,|12|U|0-0-0
1,168,167,164,0,0,0,0,0,64,0,-1--1--1,,1|(1506,926)|
10,169,supply priority width,1627,987,59,21,8,3,0,0,-1,0,0,0
1,170,169,164,0,0,0,0,0,64,0,-1--1--1,,1|(1560,911)|
10,171,supply priority type,1711,942,59,21,8,3,0,0,-1,0,0,0
1,172,171,164,0,0,0,0,0,64,0,-1--1--1,,1|(1599,886)|
1,173,164,90,0,0,0,0,0,64,0,-1--1--1,,1|(1560,677)|
1,174,164,89,0,0,0,0,0,64,0,-1--1--1,,1|(1502,663)|
10,175,DemandCurve,1350,832,60,13,8,3,0,16,-1,0,0,0,0-0-0,0-0-0,|12|U|0-0-0
10,176,Dextra 0,1072,990,36,13,8,3,0,0,-1,0,0,0
1,177,176,175,0,0,0,0,0,64,0,-1--1--1,,1|(1204,914)|
10,178,Demand priority,1090,1042,36,21,8,131,0,16,-1,0,0,0,0-0-0,0-0-0,|12|U|0-0-0
1,179,178,175,0,0,0,0,0,64,0,-1--1--1,,1|(1219,937)|
10,180,Demand priority width,1246,1000,68,21,8,3,0,0,-1,0,0,0
1,181,180,175,0,0,0,0,0,64,0,-1--1--1,,1|(1296,917)|
10,182,Demand priority type,1377,1027,49,21,8,3,0,0,-1,0,0,0
1,183,182,175,0,0,0,0,0,64,0,-1--1--1,,1|(1364,932)|
1,184,175,91,0,0,0,0,0,64,0,-1--1--1,,1|(1371,678)|
1,185,175,89,0,0,0,0,0,64,0,-1--1--1,,1|(1430,662)|
10,186,ExternalEIShock,1875,347,69,10,8,3,0,0,-1,0,0,0
10,187,INITIAL TIME,1670,282,38,21,8,2,0,3,-1,0,0,0,128-128-128,0-0-0,|11||128-128-128
10,188,ShockSize,1880,295,44,13,8,3,0,2,-1,0,0,0,0-0-0,0-0-0,|11||0-128-0
1,189,188,186,0,0,0,0,0,64,0,-1--1--1,,1|(1877,315)|
10,190,ShockTime,1756,272,48,13,8,3,0,2,-1,0,0,0,0-0-0,0-0-0,|11||0-128-0
1,191,190,186,0,0,0,0,0,64,0,-1--1--1,,1|(1811,307)|
10,192,Eff Age on Growth,113,227,44,21,8,3,0,0,0,0,0,0
1,193,147,192,0,0,0,0,0,64,0,-1--1--1,,1|(348,69)|
1,194,192,13,1,0,0,0,0,64,0,-1--1--1,,1|(171,318)|
10,195,SWMaintEnr,1920,865,55,13,8,3,0,18,0,0,0,0,0-0-0,0-0-0,|11|B|255-128-0
10,196,Eff Age on Growth,1612,837,50,21,8,2,0,3,-1,0,0,0,128-128-128,0-0-0,|11||128-128-128
10,197,EnergyIntake,1760,547,55,13,8,3,0,0,0,0,0,0
10,198,EndoEnergyIntake,1985,494,78,10,8,3,0,0,0,0,0,0
1,199,198,197,0,0,0,0,0,64,0,-1--1--1,,1|(1885,517)|
1,200,126,197,0,0,0,0,0,64,0,-1--1--1,,1|(1877,594)|
1,201,197,56,0,0,0,0,0,64,0,-1--1--1,,1|(1715,603)|
10,202,ExoEnrSwTime,1965,407,65,10,8,3,0,2,0,0,0,0,0-0-0,0-0-0,|11||0-128-0
1,203,202,197,0,0,0,0,0,64,0,-1--1--1,,1|(1870,471)|
10,204,Time,1897,542,33,13,8,2,0,3,-1,0,0,0,128-128-128,0-0-0,|11||128-128-128
1,205,186,197,0,0,0,0,0,64,0,-1--1--1,,1|(1822,439)|
1,206,204,197,0,0,0,0,0,64,0,-1--1--1,,1|(1846,543)|
10,207,MinConvertTime tmin,817,842,75,21,8,2,0,3,-1,0,0,0,128-128-128,0-0-0,|11||128-128-128
1,208,207,63,1,0,0,0,0,64,0,-1--1--1,,1|(820,882)|
10,209,CPConstant,258,722,51,13,8,3,0,0,0,0,0,0
1,210,122,15,0,0,0,0,0,64,0,-1--1--1,,1|(489,-158)|
10,211,HFctrEth,790,-48,38,13,8,3,0,0,0,0,0,0
1,212,128,211,0,0,0,0,0,64,1,-1--1--1,,1|(871,-104)|
1,213,142,211,0,0,0,0,0,64,1,-1--1--1,,1|(746,-80)|
1,214,141,211,0,0,0,0,0,64,1,-1--1--1,,1|(773,-98)|
1,215,211,144,0,0,0,0,0,64,0,-1--1--1,,1|(725,7)|
1,216,211,8,1,0,0,0,0,64,0,-1--1--1,,1|(701,120)|
10,217,EndoEIShock,2075,537,56,13,8,3,0,2,-1,0,0,0,0-0-0,0-0-0,|11||0-128-0
10,218,FMI,1221,242,18,13,8,3,0,0,0,0,0,0
10,219,Fat Mass,1245,182,50,13,8,2,0,3,-1,0,0,0,128-128-128,0-0-0,|11||128-128-128
1,220,219,218,0,0,0,0,0,64,0,-1--1--1,,1|(1235,205)|
1,221,41,218,0,0,0,0,0,64,0,-1--1--1,,1|(1184,258)|
10,222,CDC BMI,1242,-18,51,13,8,2,0,3,0,0,0,0,128-128-128,0-0-0,|11||128-128-128
10,223,FINAL TIME,2135,378,33,21,8,2,0,3,-1,0,0,0,128-128-128,0-0-0,|11||128-128-128
10,224,TIME STEP,2100,460,33,21,8,2,0,3,-1,0,0,0,128-128-128,0-0-0,|11||128-128-128
10,225,FutRefBMI,792,157,45,13,8,3,0,0,0,0,0,0
1,226,5,225,0,0,0,0,0,64,0,-1--1--1,,1|(949,148)|
1,227,4,225,0,0,0,0,0,64,0,-1--1--1,,1|(965,169)|
1,228,147,225,0,0,0,0,0,64,0,-1--1--1,,1|(670,37)|
1,229,14,225,0,0,0,0,0,64,0,-1--1--1,,1|(567,234)|
10,230,FmlFMIAgeEff,53,-63,58,13,8,3,0,2,0,0,0,0,0-0-0,0-0-0,|11||0-0-255
10,231,MlFMIAgeEff,43,-99,53,13,8,3,0,2,0,0,0,0,0-0-0,0-0-0,|11||0-0-255
10,232,RhoLBase,535,457,44,13,8,3,0,2,0,0,0,0,0-0-0,0-0-0,|11||0-128-0
1,233,232,54,0,0,0,0,0,64,0,-1--1--1,,1|(557,472)|
1,234,3,54,0,0,0,0,0,64,0,-1--1--1,,1|(710,522)|
10,235,RWFac,472,488,33,13,8,3,0,2,-1,0,0,0,0-0-0,0-0-0,|11||0-128-0
1,236,235,54,0,0,0,0,0,64,0,-1--1--1,,1|(521,491)|
10,237,CellularDensityFemale,1165,432,95,10,8,3,0,2,0,0,0,0,0-0-0,0-0-0,|11||0-0-255
10,238,CellularDensityMale,1090,402,84,10,8,3,0,2,0,0,0,0,0-0-0,0-0-0,|11||0-0-255
10,239,ActiveOrganBMRtoBW,193,982,66,26,8,131,0,2,0,0,0,0,0-0-0,0-0-0,|11||0-0-255
10,240,CellularDensity,1152,482,64,10,8,3,0,0,0,0,0,0
1,241,238,240,0,0,0,0,0,64,0,-1--1--1,,1|(1116,436)|
1,242,237,240,0,0,0,0,0,64,0,-1--1--1,,1|(1160,450)|
10,243,RefLeanBMR,1190,587,56,13,8,131,0,0,0,0,0,0
10,244,ExtraLean,925,578,43,13,8,3,0,0,0,0,0,0
1,245,3,244,0,0,0,0,0,64,0,-1--1--1,,1|(861,559)|
10,246,ResidualFat,990,710,50,13,8,3,0,0,0,0,0,0
1,247,2,246,0,0,0,0,0,64,0,-1--1--1,,1|(895,680)|
10,248,ActiveOrganFraction,1015,633,56,23,8,131,0,2,0,0,0,0,0-0-0,0-0-0,|11||0-0-255
1,249,248,246,0,0,0,0,0,64,0,-1--1--1,,1|(1003,669)|
10,250,ActiveOrgLeanFrac,896,620,70,33,8,131,0,2,-1,0,0,0,0-0-0,0-0-0,|11||0-128-0
1,251,250,246,0,0,0,0,0,64,0,-1--1--1,,1|(947,670)|
10,252,EQMaintenanceBMR,1125,657,89,10,8,3,0,0,0,0,0,0
1,253,246,252,0,0,0,0,0,64,0,-1--1--1,,1|(1054,684)|
1,254,244,252,0,0,0,0,0,64,0,-1--1--1,,1|(1021,616)|
1,255,243,252,0,0,0,0,0,64,0,-1--1--1,,1|(1160,618)|
1,256,240,252,0,0,0,0,0,64,0,-1--1--1,,1|(1139,562)|
1,257,49,252,0,0,0,0,0,64,0,-1--1--1,,1|(1153,727)|
1,258,48,252,0,0,0,0,0,64,0,-1--1--1,,1|(1104,717)|
1,259,252,47,0,0,0,0,0,64,0,-1--1--1,,1|(1217,657)|
1,260,155,240,0,0,0,0,0,64,0,-1--1--1,,1|(1110,507)|
1,261,155,246,0,0,0,0,0,64,0,-1--1--1,,1|(1036,612)|
10,262,ActiveOrganEnergyPerBW,1212,532,69,29,8,131,0,2,-1,0,0,0,0-0-0,0-0-0,|11||0-0-255
1,263,262,243,0,0,0,0,0,64,0,-1--1--1,,1|(1200,560)|
1,264,155,262,1,0,0,0,0,64,0,-1--1--1,,1|(1171,540)|
10,265,RefLean,1050,587,48,13,8,2,0,3,0,0,0,0,128-128-128,0-0-0,|11||128-128-128
1,266,265,244,0,0,0,0,0,64,0,-1--1--1,,1|(991,583)|
1,267,248,243,0,0,0,0,0,64,0,-1--1--1,,1|(1098,611)|
1,268,147,243,0,0,0,0,0,64,0,-1--1--1,,1|(869,251)|
10,269,GammaResLean,1386,612,71,10,8,3,0,2,-1,0,0,0,0-0-0,0-0-0,|11||0-128-0
1,270,269,243,0,0,0,0,0,64,0,-1--1--1,,1|(1287,599)|
1,271,265,243,0,0,0,0,0,64,0,-1--1--1,,1|(1109,587)|
10,272,IndivFMIFac,942,2,51,13,8,3,0,2,0,0,0,0,0-0-0,0-0-0,|11||255-0-0
10,273,TotalEnergyExpenditureNoGrowth,1395,240,128,24,8,131,0,0,0,0,0,0
1,274,91,273,0,0,0,0,0,64,0,-1--1--1,,1|(1396,379)|
10,275,AdaptiveThermogenesis,1682,608,103,10,8,3,0,0,0,0,0,0
1,276,197,275,0,0,0,0,0,64,0,-1--1--1,,1|(1724,574)|
10,277,betaAT,1830,650,31,13,8,3,0,0,0,0,0,0
1,278,277,275,0,0,0,0,0,64,0,-1--1--1,,1|(1764,631)|
10,279,AdaptationFraction,1265,737,79,10,8,3,0,0,0,0,0,0
1,280,275,279,0,0,0,0,0,64,0,-1--1--1,,1|(1480,670)|
10,281,GrowthEnergyDeposition,1483,309,100,18,8,131,0,0,0,0,0,0
1,282,91,281,0,0,0,0,0,64,0,-1--1--1,,1|(1437,410)|
10,283,PALData,945,927,38,13,8,3,0,0,0,0,0,0
1,284,283,50,0,0,0,0,0,64,0,-1--1--1,,1|(954,904)|
1,285,252,50,0,0,0,0,0,64,0,-1--1--1,,1|(1052,756)|
1,286,37,50,0,0,0,0,0,64,0,-1--1--1,,1|(882,734)|
10,287,PALTblMale,835,967,51,13,8,3,0,2,0,0,0,0,0-0-0,0-0-0,|11||0-0-255
10,288,PALTbleFemale,882,1002,68,10,8,3,0,2,0,0,0,0,0-0-0,0-0-0,|11||0-0-255
1,289,287,283,0,0,0,0,0,64,0,-1--1--1,,1|(882,949)|
1,290,288,283,0,0,0,0,0,64,0,-1--1--1,,1|(907,971)|
1,291,155,283,0,0,0,0,0,64,0,-1--1--1,,1|(1013,720)|
10,292,Torun TEE,616,977,48,13,8,3,0,0,0,0,0,0
1,293,37,292,0,0,0,0,0,64,0,-1--1--1,,1|(714,787)|
10,294,RefWeightforHeight,910,528,83,10,8,131,0,0,0,0,0,0
10,295,CurRefBMI,890,363,46,13,8,3,0,0,-1,0,0,0
1,296,295,294,0,0,0,0,0,64,0,-1--1--1,,1|(898,439)|
1,297,294,246,0,0,0,0,0,64,0,-1--1--1,,1|(946,611)|
1,298,294,243,0,0,0,0,0,64,0,-1--1--1,,1|(1038,555)|
1,299,1,294,0,0,0,0,0,64,0,-1--1--1,,1|(622,460)|
1,300,5,295,0,0,0,0,0,64,0,-1--1--1,,1|(998,247)|
1,301,147,295,0,0,0,0,0,64,0,-1--1--1,,1|(720,139)|
1,302,4,295,0,0,0,0,0,64,0,-1--1--1,,1|(1020,274)|
10,303,CurRefBMI,50,565,58,13,8,2,0,3,-1,0,0,0,128-128-128,0-0-0,|11||128-128-128
10,304,BMI,82,625,29,13,8,2,0,3,-1,0,0,0,128-128-128,0-0-0,|11||128-128-128
10,305,MaxHGrowRate,287,277,68,10,8,3,0,0,0,0,0,0
1,306,16,305,1,0,0,0,0,64,0,-1--1--1,,1|(300,163)|
1,307,14,305,0,0,0,0,0,64,0,-1--1--1,,1|(364,292)|
1,308,8,305,0,0,0,0,0,64,0,-1--1--1,,1|(445,256)|
10,309,CatchUPGMaxFac,246,212,79,10,8,3,0,0,0,0,0,0
1,310,309,305,0,0,0,0,0,64,0,-1--1--1,,1|(262,238)|
1,311,305,13,1,0,0,0,0,64,0,-1--1--1,,1|(243,337)|
1,312,51,50,0,0,0,0,0,64,0,-1--1--1,,1|(1377,776)|
10,313,Time,31,510,33,13,8,2,0,3,-1,0,0,0,128-128-128,0-0-0,|11||128-128-128
10,314,TEEwithGrowth,1302,273,68,10,8,3,0,0,0,0,0,0
1,315,273,314,0,0,0,0,0,64,0,-1--1--1,,1|(1335,261)|
1,316,281,314,0,0,0,0,0,64,0,-1--1--1,,1|(1379,288)|
10,317,InitBMIFac,1142,15,44,13,8,3,0,0,0,0,0,0
10,318,BMRNoGrowth,1115,857,64,10,8,3,0,0,0,0,0,0
1,319,252,318,0,0,0,0,0,64,0,-1--1--1,,1|(1120,750)|
10,320,InitL,871,-31,19,13,8,3,0,0,0,0,0,0
10,321,InitF,815,-63,19,13,8,3,0,0,0,0,0,0
1,322,321,320,0,0,0,0,0,64,1,-1--1--1,,1|(837,-50)|
1,323,128,321,0,0,0,0,0,64,1,-1--1--1,,1|(883,-112)|
1,324,5,321,0,0,0,0,0,64,1,-1--1--1,,1|(961,43)|
1,325,230,321,0,0,0,0,0,64,1,-1--1--1,,1|(446,-63)|
1,326,147,321,0,0,0,0,0,64,1,-1--1--1,,1|(683,-68)|
1,327,1,321,0,0,0,0,0,64,1,-1--1--1,,1|(581,168)|
1,328,272,321,0,0,0,0,0,64,1,-1--1--1,,1|(881,-28)|
1,329,104,321,0,0,0,0,0,64,1,-1--1--1,,1|(965,11)|
1,330,4,321,0,0,0,0,0,64,1,-1--1--1,,1|(982,58)|
1,331,231,321,0,0,0,0,0,64,1,-1--1--1,,1|(438,-80)|
1,332,1,320,0,0,0,0,0,64,1,-1--1--1,,1|(610,183)|
1,333,104,320,0,0,0,0,0,64,1,-1--1--1,,1|(993,26)|
1,334,320,3,0,0,0,0,0,64,1,-1--1--1,,1|(843,246)|
1,335,321,2,0,0,0,0,0,64,1,-1--1--1,,1|(815,286)|
10,336,Eff E Ave on H,196,555,63,10,8,3,0,0,0,0,0,0
10,337,SensHGrEnAvlb alpha,196,652,69,21,8,3,0,2,-1,0,0,0,0-0-0,0-0-0,|11||0-128-0
1,338,337,336,0,0,0,0,0,64,0,-1--1--1,,1|(196,605)|
1,339,40,336,0,0,0,0,0,64,0,-1--1--1,,1|(642,398)|
1,340,295,336,0,0,0,0,0,64,0,-1--1--1,,1|(544,458)|
1,341,336,13,0,0,0,0,0,64,0,-1--1--1,,1|(224,492)|
10,342,EtaL,1585,238,33,13,8,2,0,3,-1,0,0,0,128-128-128,0-0-0,|11||128-128-128
10,343,RhoL Hat,1581,280,51,13,8,2,0,3,-1,0,0,0,128-128-128,0-0-0,|11||128-128-128
10,344,EtaF,1455,258,33,13,8,2,0,3,-1,0,0,0,128-128-128,0-0-0,|11||128-128-128
10,345,RhoF,1655,332,35,13,8,2,0,3,-1,0,0,0,128-128-128,0-0-0,|11||128-128-128
1,346,345,281,0,0,0,0,0,64,0,-1--1--1,,1|(1608,326)|
1,347,343,281,0,0,0,0,0,64,0,-1--1--1,,1|(1547,290)|
1,348,342,281,0,0,0,0,0,64,0,-1--1--1,,1|(1543,267)|
1,349,344,281,0,0,0,0,0,64,0,-1--1--1,,1|(1464,274)|
1,350,345,273,0,0,0,0,0,64,0,-1--1--1,,1|(1547,294)|
1,351,343,273,0,0,0,0,0,64,0,-1--1--1,,1|(1525,268)|
1,352,344,273,0,0,0,0,0,64,0,-1--1--1,,1|(1455,258)|
1,353,342,273,0,0,0,0,0,64,0,-1--1--1,,1|(1544,238)|
1,354,90,273,0,0,0,0,0,64,0,-1--1--1,,1|(1526,387)|
10,355,CostEnrGap,1881,732,53,13,8,3,0,0,0,0,0,0
1,356,273,355,0,0,0,0,0,64,0,-1--1--1,,1|(1638,486)|
1,357,197,355,0,0,0,0,0,64,0,-1--1--1,,1|(1816,633)|
1,358,70,355,0,0,0,0,0,64,0,-1--1--1,,1|(1282,644)|
1,359,75,355,0,0,0,0,0,64,0,-1--1--1,,1|(1279,700)|
1,360,90,281,0,0,0,0,0,64,0,-1--1--1,,1|(1566,419)|
1,361,279,318,0,0,0,0,0,64,0,-1--1--1,,1|(1195,792)|
10,362,TCV,372,-104,20,13,8,3,0,0,-1,0,0,0
1,363,362,15,0,0,0,0,0,64,0,-1--1--1,,1|(405,-114)|
1,364,362,13,0,0,0,0,0,64,0,-1--1--1,,1|(318,150)|
1,365,362,305,0,0,0,0,0,64,0,-1--1--1,,1|(331,81)|
10,366,INITIAL TIME,1965,438,38,21,8,2,0,3,-1,0,0,0,128-128-128,0-0-0,|11||128-128-128
10,367,Time,1682,640,33,13,8,2,0,3,-1,0,0,0,128-128-128,0-0-0,|11||128-128-128
10,368,Heilbronn W,515,680,53,13,8,3,0,0,0,0,0,0
1,369,37,368,0,0,0,0,0,64,0,-1--1--1,,1|(687,638)|
10,370,EndoWPartition,383,768,66,10,8,3,0,0,-1,0,0,0
1,371,370,209,0,0,0,0,0,64,0,-1--1--1,,1|(331,748)|
10,372,ForbesWPartition,396,848,73,10,8,3,0,0,-1,0,0,0
1,373,372,209,0,0,0,0,0,64,0,-1--1--1,,1|(334,791)|
10,374,SWForbes,151,797,48,13,8,3,0,18,-1,0,0,0,0-0-0,0-0-0,|11|B|255-128-0
1,375,374,209,0,0,0,0,0,64,0,-1--1--1,,1|(198,763)|
1,376,2,372,1,0,0,0,0,64,0,-1--1--1,,1|(560,798)|
1,377,40,370,0,0,0,0,0,64,0,-1--1--1,,1|(729,505)|
1,378,295,370,0,0,0,0,0,64,0,-1--1--1,,1|(639,562)|
1,379,272,370,0,0,0,0,0,64,0,-1--1--1,,1|(665,380)|
10,380,BMI,2385,477,28,11,8,2,0,3,-1,0,0,0,128-128-128,0-0-0,|11||128-128-128
10,381,EndoEIDecisions,2302,427,98,13,8,3,0,26,-1,0,0,0,0-0-0,0-0-0,|14|B|0-128-0
10,382,"BMI-1",2495,560,25,11,8,3,0,0,0,0,0,0
10,383,"BMI-2",2521,683,25,11,8,3,0,0,0,0,0,0
10,384,"BD-1",2597,562,23,11,8,3,0,0,0,0,0,0
10,385,"BD-2",2567,612,23,11,8,3,0,0,0,0,0,0
1,386,382,383,0,0,0,0,0,64,0,-1--1--1,,1|(2506,614)|
1,387,384,385,0,0,0,0,0,64,0,-1--1--1,,1|(2585,581)|
10,388,"BMI-S",2330,538,26,11,8,3,0,0,0,0,0,0
10,389,"BD-S",2631,653,24,11,8,3,0,0,0,0,0,0
1,390,382,388,0,0,0,0,0,64,0,-1--1--1,,1|(2419,549)|
1,391,384,389,0,0,0,0,0,64,0,-1--1--1,,1|(2611,600)|
10,392,"Endo-1",2306,622,31,11,8,3,0,0,0,0,0,0
10,393,"Endo-2",2401,712,31,11,8,3,0,0,0,0,0,0
1,394,392,393,0,0,0,0,0,64,0,-1--1--1,,1|(2347,662)|
10,395,"Endo-a",2300,688,31,11,8,3,0,0,0,0,0,0
10,396,Error,2477,437,23,11,8,3,0,0,0,0,0,0
10,397,FinalError,2616,393,43,11,8,3,0,0,0,0,0,0
1,398,396,397,0,0,0,0,0,64,0,-1--1--1,,1|(2533,419)|
10,399,BMIData,2500,507,36,11,8,3,0,0,0,0,0,0
1,400,399,396,0,0,0,0,0,64,0,-1--1--1,,1|(2490,478)|
10,401,accelW,2430,382,31,11,8,3,0,0,-1,0,0,0
1,402,380,396,0,0,0,0,0,64,0,-1--1--1,,1|(2425,459)|
1,403,380,382,0,0,0,0,0,64,0,-1--1--1,,1|(2433,514)|
1,404,380,388,0,0,0,0,0,64,0,-1--1--1,,1|(2362,502)|
1,405,409,382,0,0,0,0,0,64,0,-1--1--1,,1|(2447,611)|
1,406,399,384,0,0,0,0,0,64,0,-1--1--1,,1|(2541,531)|
1,407,409,384,0,0,0,0,0,64,0,-1--1--1,,1|(2497,610)|
1,408,409,385,0,0,0,0,0,64,0,-1--1--1,,1|(2491,630)|
10,409,TIME STEP,2411,652,58,11,8,2,0,3,-1,0,0,0,128-128-128,0-0-0,|11||128-128-128
1,410,409,383,0,0,0,0,0,64,0,-1--1--1,,1|(2466,667)|
1,411,409,388,0,0,0,0,0,64,0,-1--1--1,,1|(2374,600)|
1,412,399,389,0,0,0,0,0,64,0,-1--1--1,,1|(2560,574)|
1,413,409,389,0,0,0,0,0,64,0,-1--1--1,,1|(2530,652)|
1,414,409,392,0,0,0,0,0,64,0,-1--1--1,,1|(2361,637)|
1,415,409,393,0,0,0,0,0,64,0,-1--1--1,,1|(2407,675)|
10,416,accelError,2501,397,44,11,8,3,0,0,0,0,0,0
1,417,401,416,0,0,0,0,0,64,0,-1--1--1,,1|(2451,386)|
1,418,395,416,0,0,0,0,0,64,0,-1--1--1,,1|(2396,548)|
1,419,416,397,0,0,0,0,0,64,0,-1--1--1,,1|(2552,395)|
10,420,Time,2477,470,33,11,8,2,0,3,-1,0,0,0,128-128-128,0-0-0,|11||128-128-128
1,421,420,396,0,0,0,0,0,64,0,-1--1--1,,1|(2477,460)|
10,422,Time,1975,663,33,11,8,2,0,3,-1,0,0,0,128-128-128,0-0-0,|11||128-128-128
10,423,EndoEIOverTime,2186,623,70,11,8,3,0,0,0,0,0,0
1,424,389,423,0,0,0,0,0,64,0,-1--1--1,,1|(2438,639)|
1,425,40,423,0,0,0,0,0,64,0,-1--1--1,,1|(1611,431)|
1,426,388,423,0,0,0,0,0,64,0,-1--1--1,,1|(2264,576)|
1,427,399,423,0,0,0,0,0,64,0,-1--1--1,,1|(2349,562)|
1,428,295,423,0,0,0,0,0,64,0,-1--1--1,,1|(1526,490)|
1,429,381,423,0,0,0,0,0,64,0,-1--1--1,,1|(2247,519)|
1,430,362,423,0,0,0,0,0,64,0,-1--1--1,,1|(1268,255)|
10,431,Time,2210,697,33,11,8,2,0,3,-1,0,0,0,128-128-128,0-0-0,|11||128-128-128
1,432,431,423,0,0,0,0,0,64,0,-1--1--1,,1|(2200,666)|
1,433,217,126,0,0,0,0,0,64,0,-1--1--1,,1|(2028,581)|
1,434,423,392,0,0,0,0,0,64,0,-1--1--1,,1|(2258,622)|
1,435,392,395,0,0,0,0,0,64,0,-1--1--1,,1|(2303,648)|
1,436,393,395,0,0,0,0,0,64,0,-1--1--1,,1|(2357,701)|
1,437,423,395,0,0,0,0,0,64,0,-1--1--1,,1|(2236,652)|
10,438,TIME STEP,2300,720,58,11,8,2,0,3,-1,0,0,0,128-128-128,0-0-0,|11||128-128-128
1,439,438,395,0,0,0,0,0,64,0,-1--1--1,,1|(2300,711)|
1,440,399,104,0,0,0,0,0,64,1,-1--1--1,,1|(1809,295)|
12,441,0,2528,1227,468,249,3,188,0,0,2,0,0,0
BMI,Graph
1,442,423,217,0,0,0,0,0,64,0,-1--1--1,,1|(2137,585)|
1,443,190,197,0,0,0,0,0,64,0,-1--1--1,,1|(1757,402)|
1,444,202,186,0,0,0,0,0,64,0,-1--1--1,,1|(1925,380)|
1,445,14,45,0,0,0,0,0,64,0,-1--1--1,,1|(615,365)|
1,446,362,45,0,0,0,0,0,64,0,-1--1--1,,1|(623,167)|
1,447,14,115,0,0,0,0,0,64,0,-1--1--1,,1|(570,533)|
1,448,362,115,0,0,0,0,0,64,0,-1--1--1,,1|(564,334)|
1,449,47,275,0,0,0,0,0,64,0,-1--1--1,,1|(1494,633)|
1,450,47,279,0,0,0,0,0,64,0,-1--1--1,,1|(1290,696)|
10,451,Energy Demand,1338,463,36,21,8,3,0,0,0,0,0,0
10,452,Energy Supply,1643,458,31,21,8,3,0,0,0,0,0,0
1,453,452,451,0,0,0,0,0,64,0,-1--1--1,,1|(1499,459)|
10,454,CPartition,393,638,42,12,8,3,0,0,0,0,0,0
10,455,DailyBMR,1243,333,42,12,8,3,0,0,0,0,0,0
10,456,CurDesFemFMI,28,667,78,10,8,2,0,3,0,0,0,0,128-128-128,0-0-0,|11||128-128-128
10,457,CurDesMalFMI,39,764,75,10,8,2,0,3,0,0,0,0,128-128-128,0-0-0,|11||128-128-128
10,458,CurDesFMI,44,717,48,12,8,3,0,0,0,0,0,0
1,459,456,458,0,0,0,0,0,64,0,-1--1--1,,1|(33,684)|
1,460,457,458,0,0,0,0,0,64,0,-1--1--1,,1|(40,748)|
10,461,DesFMBalAdj,248,684,57,12,8,3,0,0,0,0,0,0
1,462,458,461,0,0,0,0,0,64,0,-1--1--1,,1|(134,702)|
10,463,DesFMAdjE,152,736,50,12,8,3,0,0,0,0,0,0
10,464,DesFFMAdjE,260,748,55,12,8,3,0,0,0,0,0,0
1,465,461,463,0,0,0,0,0,64,0,-1--1--1,,1|(206,706)|
1,466,461,464,0,0,0,0,0,64,0,-1--1--1,,1|(252,709)|
1,467,463,452,0,0,0,0,0,64,0,-1--1--1,,1|(900,596)|
1,468,464,452,0,0,0,0,0,64,0,-1--1--1,,1|(956,601)|
1,469,463,451,0,0,0,0,0,64,0,-1--1--1,,1|(745,599)|
1,470,464,451,0,0,0,0,0,64,0,-1--1--1,,1|(796,605)|
1,471,454,451,0,0,0,0,0,64,0,-1--1--1,,1|(861,551)|
1,472,52,463,0,0,0,0,0,64,0,-1--1--1,,1|(403,779)|
1,473,55,463,0,0,0,0,0,64,0,-1--1--1,,1|(417,806)|
1,474,218,461,0,0,0,0,0,64,0,-1--1--1,,1|(744,458)|
1,475,1,461,0,0,0,0,0,64,0,-1--1--1,,1|(300,537)|
1,476,82,461,0,0,0,0,0,64,0,-1--1--1,,1|(547,585)|
1,477,53,464,0,0,0,0,0,64,0,-1--1--1,,1|(467,610)|
1,478,54,464,0,0,0,0,0,64,0,-1--1--1,,1|(430,618)|
1,479,209,454,0,0,0,0,0,64,0,-1--1--1,,1|(319,683)|
1,480,52,454,0,0,0,0,0,64,0,-1--1--1,,1|(508,731)|
1,481,53,454,0,0,0,0,0,64,0,-1--1--1,,1|(534,556)|
1,482,55,454,0,0,0,0,0,64,0,-1--1--1,,1|(527,757)|
1,483,54,454,0,0,0,0,0,64,0,-1--1--1,,1|(497,563)|
1,484,452,90,0,0,0,0,0,64,0,-1--1--1,,1|(1640,483)|
1,485,451,91,0,0,0,0,0,64,0,-1--1--1,,1|(1361,478)|
1,486,451,108,0,0,0,0,0,64,0,-1--1--1,,1|(1327,522)|
1,487,275,451,0,0,0,0,0,64,0,-1--1--1,,1|(1522,540)|
1,488,115,451,0,0,0,0,0,64,0,-1--1--1,,1|(1034,630)|
1,489,45,451,0,0,0,0,0,64,0,-1--1--1,,1|(1125,454)|
1,490,47,451,0,0,0,0,0,64,0,-1--1--1,,1|(1325,567)|
1,491,56,451,0,0,0,0,0,64,0,-1--1--1,,1|(1503,574)|
1,492,279,455,0,0,0,0,0,64,0,-1--1--1,,1|(1254,542)|
1,493,58,455,0,0,0,0,0,64,0,-1--1--1,,1|(1102,547)|
1,494,56,455,0,0,0,0,0,64,0,-1--1--1,,1|(1449,505)|
1,495,273,455,0,0,0,0,0,64,0,-1--1--1,,1|(1314,288)|
1,496,451,89,0,0,0,0,0,64,0,-1--1--1,,1|(1413,470)|
1,497,452,89,0,0,0,0,0,64,0,-1--1--1,,1|(1596,466)|
1,498,14,452,0,0,0,0,0,64,0,-1--1--1,,1|(996,375)|
1,499,115,452,0,0,0,0,0,64,0,-1--1--1,,1|(1193,622)|
1,500,45,452,0,0,0,0,0,64,0,-1--1--1,,1|(1280,452)|
1,501,197,452,0,0,0,0,0,64,0,-1--1--1,,1|(1712,510)|
1,502,63,452,0,0,0,0,0,64,0,-1--1--1,,1|(1244,678)|
1,503,81,452,0,0,0,0,0,64,0,-1--1--1,,1|(1207,478)|
1,504,82,452,0,0,0,0,0,64,0,-1--1--1,,1|(1264,469)|
1,505,362,452,0,0,0,0,0,64,0,-1--1--1,,1|(995,171)|
10,506,TotalDesiredEnergy,1678,767,84,10,8,3,0,0,-1,0,0,0
1,507,51,506,0,0,0,0,0,64,0,-1--1--1,,1|(1730,724)|
1,508,115,506,0,0,0,0,0,64,0,-1--1--1,,1|(1211,774)|
1,509,464,506,0,0,0,0,0,64,0,-1--1--1,,1|(947,756)|
1,510,463,506,0,0,0,0,0,64,0,-1--1--1,,1|(891,750)|
1,511,45,506,0,0,0,0,0,64,0,-1--1--1,,1|(1273,604)|
1,512,47,506,0,0,0,0,0,64,0,-1--1--1,,1|(1506,714)|
1,513,192,506,0,0,0,0,0,64,0,-1--1--1,,1|(896,497)|
1,514,195,506,0,0,0,0,0,64,0,-1--1--1,,1|(1801,817)|
1,515,506,275,0,0,0,0,0,64,0,-1--1--1,,1|(1679,694)|
1,516,506,126,0,0,0,0,0,64,0,-1--1--1,,1|(1819,702)|
10,517,BWE,1031,1177,23,12,8,3,0,0,0,0,0,0
10,518,betafac,745,1173,32,12,8,3,0,0,0,0,0,0
10,519,bmifac,1216,1144,28,12,8,3,0,0,0,0,0,0
10,520,Male,570,284,33,12,8,2,0,3,-1,0,0,0,128-128-128,0-0-0,|11||128-128-128
1,521,520,8,0,0,0,0,0,64,0,-1--1--1,,1|(570,274)|
10,522,Male,461,139,33,12,8,2,0,3,-1,0,0,0,128-128-128,0-0-0,|11||128-128-128
1,523,522,16,0,0,0,0,0,64,0,-1--1--1,,1|(461,129)|
10,524,Male,975,267,33,12,8,2,0,3,-1,0,0,0,128-128-128,0-0-0,|11||128-128-128
1,525,524,32,0,0,0,0,0,64,0,-1--1--1,,1|(975,257)|
10,526,Male,785,349,33,12,8,2,0,3,-1,0,0,0,128-128-128,0-0-0,|11||128-128-128
1,527,526,105,0,0,0,0,0,64,0,-1--1--1,,1|(785,339)|
10,528,Male,792,191,33,12,8,2,0,3,-1,0,0,0,128-128-128,0-0-0,|11||128-128-128
1,529,528,225,0,0,0,0,0,64,0,-1--1--1,,1|(792,181)|
10,530,Male,1152,513,33,12,8,2,0,3,-1,0,0,0,128-128-128,0-0-0,|11||128-128-128
1,531,530,240,0,0,0,0,0,64,0,-1--1--1,,1|(1152,503)|
10,532,Male,945,961,33,12,8,2,0,3,-1,0,0,0,128-128-128,0-0-0,|11||128-128-128
1,533,532,283,0,0,0,0,0,64,0,-1--1--1,,1|(945,951)|
10,534,Male,616,1011,33,12,8,2,0,3,-1,0,0,0,128-128-128,0-0-0,|11||128-128-128
1,535,534,292,0,0,0,0,0,64,0,-1--1--1,,1|(616,1001)|
10,536,Male,890,397,33,12,8,2,0,3,-1,0,0,0,128-128-128,0-0-0,|11||128-128-128
1,537,536,295,0,0,0,0,0,64,0,-1--1--1,,1|(890,387)|
10,538,Male,815,-29,33,12,8,2,0,3,-1,0,0,0,128-128-128,0-0-0,|11||128-128-128
1,539,538,321,0,0,0,0,0,64,1,-1--1--1,,1|(815,-38)|
10,540,Male,383,799,33,12,8,2,0,3,-1,0,0,0,128-128-128,0-0-0,|11||128-128-128
1,541,540,370,0,0,0,0,0,64,0,-1--1--1,,1|(383,789)|
10,542,Male,44,750,33,12,8,2,0,3,-1,0,0,0,128-128-128,0-0-0,|11||128-128-128
1,543,542,458,0,0,0,0,0,64,0,-1--1--1,,1|(44,740)|
10,544,BWEDyn,1021,1111,39,12,8,3,0,0,0,0,0,0
10,545,betafacDyn,735,1107,48,12,8,3,0,0,0,0,0,0
10,546,bmifacDyn,1170,1094,44,12,8,3,0,0,0,0,0,0
1,547,275,545,0,0,0,0,0,64,0,-1--1--1,,1|(1216,853)|
1,548,56,545,0,0,0,0,0,64,0,-1--1--1,,1|(1193,893)|
1,549,58,544,0,0,0,0,0,64,0,-1--1--1,,1|(994,923)|
1,550,252,546,0,0,0,0,0,64,0,-1--1--1,,1|(1146,867)|
10,551,"beta%",759,1240,28,12,8,3,0,0,0,0,0,0
10,552,"bw%",988,1243,22,12,8,3,0,0,0,0,0,0
10,553,"bmi%",1187,1243,24,12,8,3,0,0,0,0,0,0
1,554,546,553,0,0,0,0,0,64,0,-1--1--1,,1|(1177,1161)|
1,555,519,553,0,0,0,0,0,64,0,-1--1--1,,1|(1203,1186)|
1,556,544,552,0,0,0,0,0,64,0,-1--1--1,,1|(1006,1170)|
1,557,517,552,0,0,0,0,0,64,0,-1--1--1,,1|(1013,1204)|
1,558,545,551,0,0,0,0,0,64,0,-1--1--1,,1|(745,1166)|
1,559,518,551,0,0,0,0,0,64,0,-1--1--1,,1|(750,1199)|
1,560,198,553,0,0,0,0,0,64,0,-1--1--1,,1|(1592,862)|
1,561,197,553,0,0,0,0,0,64,0,-1--1--1,,1|(1477,890)|
1,562,198,552,0,0,0,0,0,64,0,-1--1--1,,1|(1493,863)|
1,563,197,552,0,0,0,0,0,64,0,-1--1--1,,1|(1378,890)|
1,564,198,551,0,0,0,0,0,64,0,-1--1--1,,1|(1379,862)|
1,565,197,551,0,0,0,0,0,64,0,-1--1--1,,1|(1264,890)|
///---\\\
:GRAPH Main_Outputs
:TITLE Body Mass, Composition, and Height
:SCALE
:VAR Height
:Y-MIN 0
:Y-MAX 2
:SCALE
:VAR W
:Y-MIN 0
:Y-MAX 130
:SCALE
:VAR FatFrac
:Y-MIN 0
:Y-MAX 1
:SCALE
:VAR BMI
:Y-MIN 0
:Y-MAX 35

:GRAPH GRAPH
:TITLE Hall Comparison
:SCALE
:VAR W[p2]
:Y-MIN 50
:Y-MAX 80
:DATASET V25-Hall80
:SCALE
:VAR W[p2]
:Y-MIN 90
:Y-MAX 120
:DATASET V25-Hall120

:GRAPH Height_Comparison_with_C
:TITLE Height Comparison with CDC Charts
:SCALE
:VAR Height[p1]|Male
:VAR Height[p2]|Female
:VAR Current Des H[p1]|CDC Chart Male
:VAR Current Des H[p2]|CDC Chart Female

:GRAPH BMI_Comparison_with_CDC_
:TITLE BMI Comparison with CDC Charts
:SCALE
:VAR BMI[p1]|Male
:VAR BMI[p2]|Female
:VAR CDC BMI[p1]|CDC Male
:VAR CDC BMI[p2]|CDC Female

:GRAPH energy_compare
:TITLE energy compare
:SCALE
:VAR CEGAve
:DATASET CompareHallData
:VAR CostEnrGap[p3]

:GRAPH Fat_Frac
:TITLE Fat Frac
:SCALE
:VAR HFF
:DATASET CompareHallData
:VAR FatFrac[p3]

:TABLE ReportTable
:TITLE ReportTable
:PRETTYNUM
:TIME-DOWN
:FIRST-CELLWIDTH 30
:CELLWIDTH 14
:FONT Arial|11||0-0-0
:VAR ButteTotalEnergyExpenditure[p3]
:VAR ButteTotalEnergyExpenditure[p4]
:VAR ButteEnergyDeposition[p3]
:VAR ButteEnergyDeposition[p4]
:VAR Fat Mass[p3]
:VAR Fat Mass[p4]
:VAR Lean Mass[p3]
:VAR Lean Mass[p4]
:VAR W[p3]
:VAR W[p4]
:VAR Height[p3]
:VAR Height[p4]
:VAR DailyBMR[p3]
:VAR DailyBMR[p4]

:GRAPH Energy_Components
:TITLE Energy Components
:SCALE
:VAR ButteEnergyDeposition|Energy for Tissue Deposition
:SCALE
:VAR ButteTotalEnergyExpenditure|Energy Expenditure without Deposition
:SCALE
:VAR EnergyIntake|Energy Intake
:SCALE
:VAR DailyBMR|Basal Metabolic Rate

:GRAPH GRAPH_0
:TITLE  
:STACK 0
:SCALE
:VAR "beta%"
:VAR "bmi%"
:VAR "bw%"
:L<%^E!@
1:20%GainY12-15.vdf
1:ChildCompareBase.vdf
9:20%GainY12-15
22:$,Dollar,Dollars,$s
22:Hour,Hours
22:Month,Months
22:Person,People,Persons
22:Unit,Units
22:Week,Weeks
22:Year,Years
22:Day,Days
11:CDCEIFit.Polyvoc.voc
12:V34_EIPercentileCalib.vpd
13:BMIDataCalibDaily, EIPercentile,ChildCompareBase
18:SimpleChildhoodModel-V2.vsc
20:SimpleChildhoodModel-V2.lst
15:0,0,0,0,0,0
19:75,2
27:0,
34:0,
4:Time
5:BWfactor[People]
35:Date
36:YYYY-MM-DD
37:2000
38:1
39:1
40:4
41:0
42:0
24:4370
25:7300
26:7300
6:A1
6:AD
6:Black
6:BMID
6:c1
6:c2
6:d1
6:e1
6:Fat
6:g211
6:HD
6:Lean
6:M
6:Mexican
6:mo1
6:mo10
6:mo2
6:mo3
6:mo4
6:mo5
6:mo6
6:mo7
6:mo8
6:mo9
6:Other
6:Other Hispanic
6:p5
6:ptype
6:s1
6:sa1
6:sa10
6:sa100
6:sa101
6:sa102
6:sa103
6:sa104
6:sa105
6:sa106
6:sa107
6:sa108
6:sa109
6:sa11
6:sa110
6:sa111
6:sa112
6:sa113
6:sa114
6:sa115
6:sa116
6:sa117
6:sa118
6:sa119
6:sa12
6:sa120
6:sa121
6:sa122
6:sa123
6:sa124
6:sa125
6:sa126
6:sa127
6:sa128
6:sa129
6:sa13
6:sa130
6:sa131
6:sa132
6:sa133
6:sa134
6:sa135
6:sa136
6:sa137
6:sa138
6:sa139
6:sa14
6:sa140
6:sa141
6:sa142
6:sa143
6:sa144
6:sa145
6:sa146
6:sa147
6:sa148
6:sa149
6:sa15
6:sa150
6:sa151
6:sa152
6:sa153
6:sa154
6:sa155
6:sa156
6:sa157
6:sa158
6:sa159
6:sa16
6:sa160
6:sa17
6:sa18
6:sa19
6:sa2
6:sa20
6:sa21
6:sa22
6:sa23
6:sa24
6:sa25
6:sa26
6:sa27
6:sa28
6:sa29
6:sa3
6:sa30
6:sa31
6:sa32
6:sa33
6:sa34
6:sa35
6:sa36
6:sa37
6:sa38
6:sa39
6:sa4
6:sa40
6:sa41
6:sa42
6:sa43
6:sa44
6:sa45
6:sa46
6:sa47
6:sa48
6:sa49
6:sa5
6:sa50
6:sa51
6:sa52
6:sa53
6:sa54
6:sa55
6:sa56
6:sa57
6:sa58
6:sa59
6:sa6
6:sa60
6:sa61
6:sa62
6:sa63
6:sa64
6:sa65
6:sa66
6:sa67
6:sa68
6:sa69
6:sa7
6:sa70
6:sa71
6:sa72
6:sa73
6:sa74
6:sa75
6:sa76
6:sa77
6:sa78
6:sa79
6:sa8
6:sa80
6:sa81
6:sa82
6:sa83
6:sa84
6:sa85
6:sa86
6:sa87
6:sa88
6:sa89
6:sa9
6:sa90
6:sa91
6:sa92
6:sa93
6:sa94
6:sa95
6:sa96
6:sa97
6:sa98
6:sa99
6:T1
6:T2
6:T3
6:T4
6:White
