# Supplementary material for: Human Growth and Body Weight Dynamics: An Integrative Systems Model
Source: PLoS One. 2014 Dec 5;9(12):e114609. doi: 10.1371/journal.pone.0114609 (PMC4257729; doi:10.1371/journal.pone.0114609)
Supplement: Appendix S4 — Simulation model. Vensim simulation models and supplementary files available for independent analysis and replication of results. (ZIP) [file pone.0114609.s004.zip › FullAnalysis/SimpleChildhoodModel_EIChildShock.mdl]

{UTF-8}
PAFem:INTERPOLATE:
	~	
	~		|

SWFixedPA=
	1
	~	dmnl
	~	Put 1 to use the fixed PA, use 0 otherwise.
	|

PAMale:INTERPOLATE:
	~	
	~		|

EthCode[People]=
	3
	~	dmnl
	~	Use 1 for Mexican American, 3 for non-hispanic White, and 4 for \
		non-hispanic black.
	|

TotalDesiredEnergy[People]=
	(DesNonGrowth EnergyExpenditure[People]+DesFFMAdjE[People]+DesFMAdjE[People]+(1-SWMaintEnr\
		+SWMaintEnr*Eff Age on Growth[People])*(Max(0,"DesLEnrNeed/Loss"[People
	]+"DesFEnNeed/Loss"[People])))/(1-beta)
	~	KJ/Day
	~	The Max(0,...) term incdicates that total desired energy does not subtract \
		the extra energy offered (due to overweight). With this assumption if an \
		individual is overweight the model's basic dynamics does not push hard to \
		bring the weight back to normal (through reducing EI). It may be more \
		appropriate to change this assumption depending on the application.
	|

EndoEnergyIntakeDyn[People]=
	Max(0,TotalDesiredEnergy[People])*EndoEIShock[People]
	~	KJ/Day
	~	This equation consists of the random factor for individual and the result \
		of the regressions. It is modified around the mean with this factor, but \
		also takes extreme conditions into account so that energy intake does not \
		go under 20% of expected value and remains under a maximum value). The \
		following can be added to capture interventions: +EIIntervention[People]
	|

AdaptiveThermogenesis[People]=
	betaAT*(EnergyIntake[People]-TotalDesiredEnergy[People])/TotalDesiredEnergy[People]*\
		DesNonGrowth EnergyExpenditure[People
	]
	~	KJ/Day
	~	This term captures the adaptive thermogenesis mechanism which \
		reduces/increases EI based on lower/higher than needed EI.
	|

CPartition[People]=
	1-1/((RhoL Hat[People]+EtaL)/(RhoF+EtaF)*CPConstant[People]/(1-CPConstant[People])+1\
		)
	~	dmnl
	~	Partition of Excess Energy Dedicated to Fat Free Mass. The rest goes to \
		Fat Mass storage beyond current levels.
	|

EnergyPrice[People]=
	FIND MARKET PRICE( Energy Demand[People,Main], DemandCurve[Main,ptype], Energy Supply\
		[People
	,Main]
	, SupplyCurve[Main,ptype])
	~	dmnl
	~		|

DemandSatisfied[People,Alloc]=
	DEMAND AT PRICE(Energy Demand[People,Alloc], DemandCurve[Alloc,ptype], EnergyPrice[People
	])
	~	KJ/Day
	~		|

CurDesFMI[People]=
	Male[People]*CurDesMalFMI[People]+(1-Male[People])*CurDesFemFMI[People]
	~	Kg/(M*M)
	~		|

CurDesMalFMI[People]=
	Min(BMI[People],IndivFMIFac[People]*(0.396041*(BMI[People]-CurRefBMI[People])+
	0.00966671*(BMI[People]-CurRefBMI[People])^2+
	0.372097*if then else(EthCode[People]=1,1,0)+
	if then else(GAge[People]+d>20,3.89474+(GAge[People]+d)*0.0216099-0.31,MlFMIAgeEff(GAge\
		[People]+d))))
	~	Kg/(M*M)
	~		|

DesFFMAdjE[People]=
	-DesFMBalAdj[People]*(RhoL Hat[People]+EtaL)
	~	KJ/Day
	~		|

DesFMAdjE[People]=
	DesFMBalAdj[People]*(RhoF+EtaF)
	~	KJ/Day
	~		|

DesFMBalAdj[People]=
	(CurDesFMI[People]-FMI[People])*Height[People]^2/MinConvertTime tmin
	~	Kg/Day
	~		|

EAvail[People,Alloc]=
	XIDZ(DemandSatisfied[People,Alloc],Energy Demand[People,Alloc],1)
	~	dmnl
	~		|

Energy Demand[People,Main]=
	DesNonGrowth EnergyExpenditure[People]+Diet Induced EE DIEE[People]+AdaptiveThermogenesis\
		[People] ~~|
Energy Demand[People,Lean]=
	Max(0,"DesLEnrNeed/Loss"[People])+Max(0,DesFFMAdjE[People]) ~~|
Energy Demand[People,ResF]=
	Max(0,Energy Supply[People,Main]-Energy Demand[People,Main]-Energy Demand
	[People,Lean]-Energy Demand[People,Fat])*(1-CPartition[People]) ~~|
Energy Demand[People,ResL]=
	CPartition[People]*Energy Demand[People,ResF]*XIDZ(1,(1-CPartition[People]),1) ~~|
Energy Demand[People,Fat]=
	Max(0,"DesFEnNeed/Loss"[People])+Max(0,DesFMAdjE[People])
	~	KJ/Day
	~		|

Energy Supply[People,Main]=
	EnergyIntake[People] ~~|
Energy Supply[People,Lean]=
	Max(0,MaxLConvert[People]-Energy Supply[People,ResL]) ~~|
Energy Supply[People,ResF]=
	Max(0,-"DesFEnNeed/Loss"[People]*TCV*d/MinConvertTime tmin)+Max(0,-DesFMAdjE[People]\
		) ~~|
Energy Supply[People,ResL]=
	Max(0,-"DesLEnrNeed/Loss"[People]*TCV*d/MinConvertTime tmin)+Max(0,-DesFFMAdjE[People\
		]) ~~|
Energy Supply[People,Fat]=
	Max(0,MaxFConvert[People]-Energy Supply[People,ResF])
	~	KJ/Day
	~		|

CurDesFemFMI[People]=
	Min(BMI[People],IndivFMIFac[People]*(0.542184*(BMI[People]-CurRefBMI[People])+
	0.00285583*(BMI[People]-CurRefBMI[People])^2+
	0.2037*if then else(EthCode[People]=1,1,0)+
	if then else(GAge[People]+d>20,7.4795+(GAge[People]+d)*0.00304451-1.17,FmlFMIAgeEff(\
		GAge[People]+d))))
	~	Kg/(M*M)
	~		|

DailyBMR[People]=
	TotalEnergyExpenditureNoGrowth[People]-BWfactor[People]*AdaptationFraction[People]-Diet Induced EE DIEE\
		[People]
	~	KJ/Day
	~		|

EnergySupplied[People,Alloc]=
	SUPPLY AT PRICE(Energy Supply[People,Alloc], SupplyCurve[Alloc,ptype], EnergyPrice[People
	])
	~	KJ/Day
	~		|

EndoEIShock[People]=
	Min(2,Max(0.5,1+EndoEIOverTime[People]))
	~	dmnl
	~	Fractional change in energy intake beyond the equilibrium value of EI. Use \
		1 to get equilibrium value, and 1.05 to have a diet with 5% more energy \
		intake than desired at any time. This equation will be active in \
		determining energy intake as long as time is lower than ExoEnrSwTime.
	|

accelError[People]=
	accelW*abs("Endo-a"[People])
	~	
	~		|

accelW=
	0.01
	~	
	~		|

"BD-1"[People]=
	DELAY1(BMIData[People], TIME STEP)
	~	
	~		|

"BD-2"[People]=
	DELAY1("BD-1"[People], TIME STEP)
	~	
	~		|

FinalError=
	sum(Error[People!]+accelError[People!])
	~	
	~		|

"BMI-S"[People]=
	(BMI[People]-"BMI-1"[People])/TIME STEP
	~	
	~		|

Error[People]=
	if then else(Time<=730,0,abs(BMI[People]-BMIData[People])/BMIData[People])
	~	
	~		|

EndoEIOverTime[People]=
	EndoEIDecisions[T1]+if then else(Time/TCV<2,0,if then else(BMIData[People]>=BMI[People\
		],1,-1)*abs(BMIData[People]-BMI[People])^EndoEIDecisions[T4]*EndoEIDecisions[T2]+
	if then else("BD-S"[People]>="BMI-S"[People],1,-1)*abs("BD-S"[People]-"BMI-S"[People\
		])^EndoEIDecisions[T4]*EndoEIDecisions[T3]+
	(BMIData[People]-CurRefBMI[People])*EndoEIDecisions[TFIN])
	~	dmnl
	~		|

"BMI-1"[People]=
	DELAY1(BMI[People], TIME STEP)
	~	
	~		|

"BMI-2"[People]=
	DELAY1("BMI-1"[People], TIME STEP)
	~	
	~		|

TMid:
	T2, T3, T4
	~	
	~		|

BMIData[People]
	~	
	~		|

"Endo-a"[People]=
	(EndoEIOverTime[People]+"Endo-2"[People]-2*"Endo-1"[People])/TIME STEP^2
	~	
	~		|

EndoEIDecisions[Time period]=
	0,0,0,1,0
	~	dmnl
	~	The energy intake changes for different periods
	|

"BD-S"[People]=
	(BMIData[People]-"BD-1"[People])/TIME STEP
	~	
	~		|

Time period:
	T1, TMid, TFIN
	~	
	~		|

"Endo-2"[People]=
	DELAY1("Endo-1"[People], TIME STEP)
	~	
	~		|

"Endo-1"[People]=
	DELAY1(EndoEIOverTime[People], TIME STEP)
	~	
	~		|

ForbesWPartition[People]=
	10.4/(Fat Mass[People]+10.4)
	~	dmnl
	~	The weight partitioning (dFFM/dBW) according to Forbes equation.
	|

SWForbes=
	0
	~	dmnl
	~	Use the value 0 to get endogenous (consistent with reference curves) \
		partitioning of extra energy, use 1 to employ Forbes's equations.
	|

MaxFConvert[People]=
	Fat Mass[People]/MinConvertTime tmin*(RhoF+EtaF)
	~	KJ/Day
	~	This is the maximum energy supply that can come from burning the fat \
		inside the body.
	|

MaxLConvert[People]=
	Lean Mass[People]/MinConvertTime tmin*(RhoL Hat[People]+EtaL)
	~	KJ/Day
	~		|

CPConstant[People]=
	ForbesWPartition[People]*SWForbes+(1-SWForbes)*EndoWPartition[People]
	~	Kg
	~		|

EndoWPartition[People]=
	IndivFMIFac[People]*(Male[People]*Max(0,Min(1,1-(0.396041+2*0.00966671*(BMI[People]-\
		CurRefBMI[People]))))+(1-Male[People])*Max(0,Min(1,1-(0.542184+
	2*0.00285583*(BMI[People]-CurRefBMI[People])))))
	~	
	~	The weight partitioning equation based on my regressions.
	|

ExternalEIShock[People]=
	1-STEP(1,ExoEnrSwTime)*ShockSize[People]+STEP(1, ShockTime+ExoEnrSwTime)*ShockSize[People\
		]
	~	dmnl
	~		|

Heilbronn W=
	(W[p3]*20+W[p4]*26)/46
	~	Kg
	~		|

AdaptationFraction[People]=
	1-AdaptiveThermogenesis[People]/DesNonGrowth EnergyExpenditure[People]
	~	dmnl
	~		|

BMRNoGrowth[People]=
	EQMaintenanceBMR[People]*AdaptationFraction[People]
	~	KJ/Day
	~		|

TCV=
	365
	~	Day/Year
	~		|

CostEnrGap[People]=
	ZIDZ(EnergyIntake[People]-TotalEnergyExpenditureNoGrowth[People],FatChng[People]+LeanChng\
		[People])
	~	
	~		|

GrowthEnergyDeposition[People]=
	((DemandSatisfied[People,Lean]+DemandSatisfied[People,ResL])*RhoL Hat[People]/(RhoL Hat\
		[People]+EtaL)+(DemandSatisfied[People,Fat]+DemandSatisfied[People,ResF])*RhoF/(RhoF\
		+EtaF))-((EnergySupplied[People,Lean]+EnergySupplied[People,ResL])*RhoL Hat[People]\
		/(RhoL Hat[People]+EtaL
	)+(EnergySupplied[People,Fat]+EnergySupplied[People,ResF])*RhoF/(RhoF+EtaF))
	~	KJ/Day
	~		|

TotalEnergyExpenditureNoGrowth[People]=
	DemandSatisfied[People,Main]+((DemandSatisfied[People,Lean]+DemandSatisfied[People,ResL\
		])*EtaL/(RhoL Hat[People]+EtaL
	)+(DemandSatisfied[People,Fat]+DemandSatisfied[People,ResF])*EtaF/(RhoF+EtaF))-((EnergySupplied\
		[People,Lean]+EnergySupplied[People,ResL])*EtaL/(RhoL Hat[People]+EtaL
	)+(EnergySupplied[People,Fat]+EnergySupplied[People,ResF])*EtaF/(RhoF+EtaF))
	~	KJ/Day
	~		|

EnergyIntake[People]=
	Max(0,if then else(Time<(ExoEnrSwTime+ShockTime)  ,EndoEnergyIntake[People]*ExternalEIShock\
		[People],EndoEnergyIntakeDyn[People]))
	~	KJ/Day
	~		|

HChange[People]=
	if then else(Future Des Height[People]<Height[People],1,Eff Age on Growth[People])*Min\
		(MaxHGrowRate[People],(Future Des Height
	[People]-Height[People
	])/(d*TCV))*Eff E Ave on H[People]
	~	M/Day
	~		|

SensHGrEnAvlb alpha=
	8
	~	dmnl
	~	The sensitivity of growth in height to energy shortages faced for \
		deposition of lean mass during childhood.
	|

Eff E Ave on H[People]=
	Max(0,Min(1,(BMI[People]/CurRefBMI[People]-0.85)*SensHGrEnAvlb alpha+0.5))
	~	dmnl
	~	Two different effects regulate growth, one captures the impact of energy \
		availability for growth, the other is the impact of where the available \
		energy shall go, i.e. to critical organs or growth in height.
	|

Fat Mass[People]= INTEG (
	FatChng[People],
		InitF[People])
	~	Kg
	~		|

InitL[People]= INITIAL(
	InitBMI[People]*Height[People]^2-InitF[People])
	~	Kg
	~		|

InitF[People]= INITIAL(
	(
	(
	Min(FemaleBMI(GAge[People]),IndivFMIFac[People]*(0.542184*(InitBMI[People]-FemaleBMI\
		(GAge[People]))+0.00285583*(InitBMI[People]-FemaleBMI(GAge[People
	]))^2+0.2037*if then else(EthCode[People]=1,1,0)+if then else(GAge[People]>20,7.4795\
		+(GAge[People])*0.00304451-1.17,FmlFMIAgeEff
	(GAge[People]))))
	)
	*(1-Male[People])
	+Male[People]*
	(
	Min(MaleBMI(GAge[People]),IndivFMIFac[People]*(0.396041*(InitBMI[People]-MaleBMI(GAge\
		[People]))+0.00966671*(InitBMI[People]-MaleBMI(GAge[People]))
	^2+0.372097*if then else(EthCode[People]=1,1,0)+if then else(GAge[People]>20,3.89474\
		+(GAge[People])*0.0216099-0.31,MlFMIAgeEff
	(GAge[People]))))
	
	)
	)*Height[People]^2)
	~	Kg
	~		|

Lean Mass[People]= INTEG (
	LeanChng[People],
		InitL[People])
	~	Kg
	~		|

IndivHFac[People]=
	0
	~	dmnl [-0.2,0.2,0.02]
	~	Parameter representing if the individual has a higher/lower height \
		potential than the average in his/her ethinicity. A value of 0 means the \
		individual is right in the middle of the pack in terms of height potential.
	|

InitBMI[People]=
	INITIAL(BMIData[People])
	~	Kg/M/M
	~	Initial BMI for the person.
	|

InitBMIFac[People]=
	1
	~	dmnl
	~	A factor changing initial Body Mass Index around the base CDC values. Use \
		one if you want to start from CDC curves.
	|

TEEwithGrowth[People]=
	GrowthEnergyDeposition[People]+TotalEnergyExpenditureNoGrowth[People]
	~	KJ/Day
	~		|

RefWeightforHeight[People]=
	CurRefBMI[People]*Height[People]^2
	~	Kg
	~		|

RefLeanBMR[People]=
	RefWeightforHeight[People]*ActiveOrganEnergyPerBW[People]+(RefLean[People]-ActiveOrganFraction\
		(GAge[People])*RefWeightforHeight
	[People])*GammaResLean
	~	KJ/Day
	~	The equation for per unit of BW BMR coming from active organs is fitted to \
		the data from Wang Et al adaptation in my setting.  Specifically, the \
		contribution of active organs to BMR is calculated by adding the \
		contribution coming from the main four active organs (brain, heart, \
		kidney, liver) plus the part from the residual lean tissue not included in \
		the contribution of those four. Thus the equation is sum over 5 components \
		in the text. Note that the four active organs include fat mass components, \
		but the residual lean tissue does not, so the fat mass adjustment should \
		take that into account.
	|

CurRefBMI[People]=
	(Male[People]*MaleBMI(GAge[People])+(1-Male[People])*FemaleBMI(GAge[People]))
	~	
	~		|

ResidualFat[People]=
	Fat Mass[People]-ActiveOrganFraction(GAge[People])*RefWeightforHeight[People]*(1-ActiveOrgLeanFrac\
		)
	~	Kg
	~	The residual fat is calculated as total fat minus the amount of fat in the \
		active organs (whose contribution to BMI are captured in the base BMR).
	|

MaxHGrowRate[People]=
	CatchUPGMaxFac*Max(0,(Future Des Height[People]-Current Des H[People])/(d*TCV))
	~	M/Day
	~		|

CatchUPGMaxFac=
	4
	~	dmnl
	~		|

IndivFMIFac[People]= INITIAL(
	1)
	~	dmnl
	~	A factor changing indicated Fat Mass Index around the predicted values \
		from regressions. Use one if you don't want to customize the individual's \
		FMI.
	|

PA[People]=
	((PALData[People]*(1-beta)-1)*EQMaintenanceBMR[People])/W[People]*(1-SWFixedPA)+SWFixedPA\
		*(Male[People]*PAMale+(1-Male[People])*PAFem)
	~	KJ/(Day*Kg)
	~	Calculated based on PAL factor. For Heilbronn-CREX add this phrase: *0+if \
		then else(People=3,30+STEP(11.5,13511),24.65+STEP(9.6,13511))
	|

PALData[People]=
	Male[People]*PALTblMale(GAge[People])+(1-Male[People])*PALTbleFemale(GAge[People])
	~	dmnl
	~	MET values coming  from tables that represent values reported in table 10 \
		of Torun 05.
	|

PALTblMale(
	[(0,0)-(20,10)],
	(0,1.3),
	(1.5,1.43),
	(2.5,1.45),
	(3.5,1.44),
	(4.5,1.49),
	(5.5,1.53),
	(6.5,1.57),
	(7.5,1.6),
	(8.5,1.63),
	(9.5,1.66),
	(10.5,1.71),
	(11.5,1.75),
	(12.5,1.79),
	(13.5,1.82),
	(14.5,1.84),
	(15.5,1.84),
	(16.5,1.84),
	(17.5,1.83),
	(20,1.75),
	(30,1.55),
	(40,1.45),
	(50,1.38),
	(60,1.33),
	(70,1.3),
	(80,1.27)
	)
	~	dmnl
	~	The table for ages 1 to 18 is taken from Torun, the rest is based on \
		approximate values coming from regressions on NHANES PA data.
	|

BWfactor[People]=
	W[People]*PA[People]
	~	KJ/Day
	~		|

Torun TEE[People]=
	((1-Male[People])*(263.4+65.3*W[People]-0.454*W[People]^2)+Male[People]*(310.2+63.3*\
		W[People]-0.263*W[People]^2))*4.184
	~	
	~	Torun's equation's in KJ/Day
	|

betaAT=
	0.14
	~	dmnl
	~		|

PALTbleFemale(
	[(0,0)-(20,10)],(0,1.3),
	(1.5,1.42),
	(2.5,1.42),
	(3.5,1.44),
	(4.5,1.49),
	(5.5,1.53),
	(6.5,1.56),
	(7.5,1.6),
	(8.5,1.63),
	(9.5,1.66),
	(10.5,1.71),
	(11.5,1.74),
	(12.5,1.76),
	(13.5,1.76),
	(14.5,1.75),
	(15.5,1.73),
	(16.5,1.73),
	(17.5,1.72),
	(20,1.62),
	(30,1.48),
	(40,1.41),
	(50,1.36),
	(60,1.32),
	(70,1.28),
	(80,1.25))
	~	dmnl
	~	The table for ages 1 to 18 is taken from Torun, the rest is based on \
		approximate values coming from regressions on NHANES PA data.
	|

ExtraLean[People]=
	Lean Mass[People]-RefLean[People]
	~	Kg
	~	Residual lean is the lean tissue beyond reference.
	|

ActiveOrganEnergyPerBW[People]=
	if then else(GAge[People]<18,45.38*exp(-0.107*GAge[People])+7.5,45.38*exp(-0.107*18)\
		+7.5)*4.184
	~	KJ/(Day*Kg)
	~	This is the best fitting curve coming from data by Wang. See the related \
		excel file.
	|

GammaResLean=
	54
	~	KJ/(Day*Kg)
	~	This is the energy need per unit of structural muscle and other residual \
		lean tissue (12 and 13 kcal/kg/day) according to references in Hall AJP \
		and Wang 2005/2012.
	|

EQMaintenanceBMR[People]=
	CellularDensity[People]*(RefLeanBMR[People]+ResidualFat[People]*GammaF+ExtraLean[People\
		]*GammaL)
	~	KJ/Day
	~		|

RefLean[People]=
	(
	(FemaleBMI(GAge[People])-
	 Min(FemaleBMI(GAge[People]),IndivFMIFac[People]*(0.2037*if then else(EthCode[People\
		]=1,1,0)+if then else(GAge[People]>20,7.4795+GAge[People]*0.00304451-1.17,FmlFMIAgeEff\
		(GAge[People]))))
	)
	*(1-Male[People])
	+Male[People]*
	(MaleBMI(GAge[People])
	-Min(MaleBMI(GAge[People]),IndivFMIFac[People]*(0.372097*if then else(EthCode[People\
		]=1,1,0)+if then else(GAge[People]>20,3.89474+GAge[People]*0.0216099-0.31,MlFMIAgeEff\
		(GAge[People]))))))*Height[People]^2
	~	Kg
	~	The reference lean mass index is calculated based on reference BMI \
		compared to reference FMI.
	|

DesNonGrowth EnergyExpenditure[People]=
	EQMaintenanceBMR[People]+BWfactor[People]
	~	KJ/Day
	~		|

ActiveOrganFraction(
	[(0,0)-(20,10)],(0,0.152353),
	(1,0.145384),
	(2,0.131825),
	(3,0.123632),
	(4,0.118741),
	(5,0.106249),
	(6,0.0983689),
	(7,0.0916896),
	(8,0.0833054),
	(9,0.0803414),
	(10,0.0769882),
	(11,0.0731541),
	(12,0.0706804),
	(13,0.0662712),
	(14,0.0620423),
	(15,0.0592365),
	(16,0.0578313),
	(17,0.05656),
	(18,0.0572815),
	(20,0.054282))
	~	dmnl
	~	Fraction of body weight consisting of 4 active organs: heart, brain, \
		kidney, liver; coming from Altman and Dittmer data.
	|

ActiveOrgLeanFrac=
	0.9
	~	dmnl
	~	Fraction of active organs that is FFM. This is calculated as average over \
		childhood and adolescence from Wang 2012 data (itself including Altman and \
		DIttmer) and is very close to 90% with not much change during aging.
	|

ActiveOrganBMRtoBW(
	[(0,0)-(20,10)],(0,51.6099),
	(1,48.5392),
	(2,44.0245),
	(3,41.2661),
	(4,39.6479),
	(5,33.5803),
	(6,31.0664),
	(7,28.9479),
	(8,24.9839),
	(9,24.0836),
	(10,23.0398),
	(11,21.827),
	(12,20.2151),
	(13,18.9559),
	(14,16.7023),
	(15,15.9711),
	(16,15.6178),
	(17,14.402),
	(18,14.5834),
	(20,13.8329))
	~	KCal/(Year*Kg)
	~	This is taken from Wang 2012; See BMRComponentEstimation.xlsx for details.
	|

CellularDensity[People]=
	Male[People]*if then else(GAge[People]>20, (0.63-0.0015*GAge[People])/(0.63-0.0015*20\
		),CellularDensityMale(GAge[People]))+(1-Male[People])*if then else(GAge[People]>20,\
		 (0.55-0.0008*GAge[People])/(0.55-0.0008*20),CellularDensityFemale(GAge[People]))
	~	dmnl
	~	The slopes for change in relative cellularity with age are taken from Wang \
		et al 2005 (page 803). The intercepts (0.63 and 0.55) are estimated from \
		their Figure 2, approximately.
	|

CellularDensityFemale(
	[(0,0)-(20,10)],(0,0.85),
	(1,0.894),
	(2,0.928),
	(3,0.947),
	(4,0.958),
	(5,0.966),
	(6,0.974),
	(7,0.98),
	(8,0.988),
	(9,0.997),
	(10,1),
	(11,1),
	(12,1),
	(13,1),
	(14,1),
	(15,1),
	(16,1),
	(17,1),
	(18,1),
	(20,1))
	~	dmnl
	~	Reference cellular density for females. This is taken from Wang 2012; See \
		BMRComponentEstimation.xlsx for details.
	|

CellularDensityMale(
	[(0,0)-(20,10)],
	(0,0.8),
	(1,0.83),
	(2,0.871),
	(3,0.897),
	(4,0.918),
	(5,0.934),
	(6,0.946),
	(7,0.957),
	(8,0.968),
	(9,0.979),
	(10,0.99),
	(11,1),
	(12,1),
	(13,1),
	(14,1),
	(15,1),
	(16,1),
	(17,1),
	(18,1),
	(20,1))
	~	dmnl
	~	Reference cellular density for males. This is taken from Wang 2012; See \
		BMRComponentEstimation.xlsx for details.
	|

RhoLBase=
	3514
	~	KJ/Day
	~	This comes from Hall etal childhood model.
	|

RWFac=
	18
	~	KJ/Kg/Kg
	~	From Hall etal childhood model
	|

RhoL Hat[People]=
	Min(5000, RhoLBase+Lean Mass[People]*RWFac)
	~	KJ/Kg
	~	The 5000 value comes from conversation with Hall; the other part from the \
		childhood model of Hall.
	|

FmlFMIAgeEff(
	[(0,0)-(20,10)],(0,1.92),(0.25,5.16),(0.5,5.51755),(0.75,4.89982),(1,4.62074),(1.5,4.26829\
		),(2,3.96552),(3,3.65686),(4,3.38468),(5,3.3),(6,3.54),(7,3.77),(8,4.01),(9,4.24),(\
		10,4.46),(11,4.68),(12,4.9),(13,5.11),(14,5.32),(15,5.51),(16,5.7),(17,5.88),(18,6.05\
		),(19,6.21),(20,6.37))
	~	Kg/(M*M)
	~	Reference FMI as a function of age during infancy and childhood, taken \
		from Butte et al and Wells et al.
	|

MlFMIAgeEff(
	[(0,0)-(20,10)],(0,1.6),(0.25,5.1),(0.5,5.03),(0.75,4.49),(1,4.42),(1.5,4.15),(2,4.04\
		),(3,3.53536),(4,3.20742),(5,2.84),(6,2.65),(7,2.45),(8,2.54),(9,2.98),(10,3.37),(11\
		,3.52),(12,3.4),(13,3.18),(14,3.02),(15,2.9),(16,2.84),(17,2.9),(18,3.14),(19,3.55)\
		,(20,4.01))
	~	Kg/(M*M)
	~	Reference FMI as a function of age during infancy and childhood, taken \
		from Butte et al and Wells et al.
	|

FutRefBMI[People]=
	(Male[People]*MaleBMI(GAge[People]+d)+(1-Male[People])*FemaleBMI(GAge[People]+d))
	~	Kg/(M*M)
	~		|

FMI[People]=
	Fat Mass[People]/Height[People]^2
	~	Kg/(M*M)
	~		|

CDC BMI[People]=
	Male[People]*MaleBMI(GAge[People])+(1-Male[People])*FemaleBMI(GAge[People])
	~	Kg/(M*M)
	~		|

FemaleDesFutFMI[People]=
	Min(DesFutBMI[People],IndivFMIFac[People]*(0.542184*(DesFutBMI[People]-FutRefBMI[People\
		])+
	0.00285583*(DesFutBMI[People]-FutRefBMI[People])^2+
	0.2037*if then else(EthCode[People]=1,1,0)+
	if then else(GAge[People]+d>20,7.4795+(GAge[People]+d)*0.00304451-1.17,FmlFMIAgeEff(\
		GAge[People]+d))))
	~	Kg/(M*M)
	~		|

Eff Age on Growth[People]=
	if then else(GAge[People]>20,0,1)
	~	dmnl
	~		|

MaleDesFutFMI[People]=
	Min(DesFutBMI[People],IndivFMIFac[People]*(0.396041*(DesFutBMI[People]-FutRefBMI[People\
		])+
	0.00966671*(DesFutBMI[People]-FutRefBMI[People])^2+
	0.372097*if then else(EthCode[People]=1,1,0)+
	if then else(GAge[People]+d>20,3.89474+(GAge[People]+d)*0.0216099-0.31,MlFMIAgeEff(GAge\
		[People]+d))))
	~	Kg/(M*M)
	~		|

Current Des H[People]=
	(Pot[People]*HFacEth[People])*(Male[People]*MaleHeight(GAge[People])+(1-Male[People
	])*FemaleHeight(GAge[People]))/100
	~	M
	~		|

Height[People]= INTEG (
	HChange[People],
		Current Des H[People])
	~	M
	~		|

HFacEth[People]=
	HFctrEth[People,c2]+(HFctrEth[People,c1]-HFctrEth[People,c2])/(1+exp(GAge[People]-14\
		))
	~	dmnl
	~	This calculates the ethnicity-specific adjustment to desired average \
		height for each individual.
	|

Age[People]=
	Time/TCV-InitBD[People]
	~	Year
	~		|

HFctrEth[People,c1]= INITIAL(
	vector elm map(HtModAdlt[Mexican],EthCode[People]-1)) ~~|
HFctrEth[People,c2]= INITIAL(
	vector elm map(HtModChild[Mexican],EthCode[People]-1))
	~	dmnl
	~		|

CInitAge[People]= INITIAL(
	Age[People])
	~	Year
	~		|

InitBD[People]=
	0
	~	Year
	~	The year of birth of the individual, e.g. a value of 1 means the simulated \
		person will be born in day 365. Usually safe to leave this at 0.
	|

FatChng[People]=
	((DemandSatisfied[People,ResF]+DemandSatisfied[People,Fat])-(EnergySupplied[People,ResF\
		]+EnergySupplied[People
	,Fat]))/(RhoF+EtaF)
	~	Kg/Day
	~		|

LeanChng[People]=
	((DemandSatisfied[People,Lean]+DemandSatisfied[People,ResL])-(EnergySupplied[People,\
		Lean]+EnergySupplied[People
	,ResL]))/(RhoL Hat[People]+EtaL)
	~	Kg/Day
	~	Depending on whether lean tissue is created or consumed, different demand \
		and supply curves play in.
	|

Male[People]=
	if then else(People<11,1,0)
	~	dmnl
	~	Put 1 to get male and 0 to get a female subject.
	|

GAge[People]=
	(Age[People]-CInitAge[People])*GFactor[People]+CInitAge[People]
	~	Year
	~	The growth age of individual represents how fast/slow s/he is growing \
		compared to their expected age-specific growth.
	|

Pot[People]=
	(1+HVFac[People]*IndivHFac[People])
	~	dmnl
	~		|

Future Des Height[People]=
	Pot[People]*(Male[People]*MaleHeight(GAge[People]+d)+(1-Male[People])*FemaleHeight(GAge\
		[People]+d))/100*(HFctrEth[People,c2
	]+(HFctrEth[People,c1]-HFctrEth[People,c2])/(1+exp(GAge[People]+d-14)))
	~	M
	~		|

"DesFEnNeed/Loss"[People]=
	DesFChng[People]*(RhoF+EtaF)/(d*TCV)
	~	KJ/Day
	~		|

SupplyCurve[Alloc,ptype]=
	supply priority type ~~|
SupplyCurve[Alloc,pprior]=
	supply priority[Alloc] ~~|
SupplyCurve[Alloc,pwid]=
	supply priority width[Alloc] ~~|
SupplyCurve[Alloc,pextra]=
	extra 0
	~	dmnl
	~		|

"DesLEnrNeed/Loss"[People]=
	DesLChng[People]/(d*TCV)*(RhoL Hat[People]+EtaL)
	~	KJ/Day
	~		|

ExoEnrSwTime=
	12*365
	~	Day
	~	The time at which the model switches from using endogenously determined \
		energy intake (based on equilibrium energy needs and EndoEIShock) to using \
		exogenous energy intake values determined by the "EndoEnergyIntake" at \
		this switching time, plus any additional shock determined by "ShockSize" \
		and "ShockTime".
	|

EndoEnergyIntake[People]:INTERPOLATE:
	~	KJ/Day
	~		|

SWMaintEnr=
	0
	~	dmnl [0,1]
	~	Put 1 to use only maintenance energy in determining adult total energy \
		needs. Put 0 to also include shortage of energy to satisfy growth catchup \
		when underweight (but not extra energy if overweight).
	|

Diet Induced EE DIEE[People]=
	beta*EnergyIntake[People]
	~	KJ/Day
	~		|

supplier : (s1-s3)
	~	
	~		|

supply priority[Alloc]=
	-4, 9, 8.9, 4, 4
	~	dmnl
	~		|

supply priority type=
	1
	~	dmnl [0,5,1]
	~	ptype 0 - Fixed Quantity
		ptype 1 - Rectangular
		ptype 2 - Triangular
		ptype 3 - Normal
		ptype 4 - Exponential	
		ptype 5 - Constant Elasticity
	|

ShockTime=
	1095
	~	Day
	~	The time after ExoEnrSwTime before the ShockSize is added to the base \
		exogenous energy intake (ExoEnergyIntake variable).
	|

Demand priority[Alloc]=
	11,6,6,2, 2
	~	dmnl
	~		|

Demand priority type=
	1
	~	dmnl [0,5,1]
	~	ptype 0 - Fixed Quantity
		ptype 1 - Rectangular
		ptype 2 - Triangular
		ptype 3 - Normal
		ptype 4 - Exponential	
		ptype 5 - Constant Elasticity
	|

supply priority width[Alloc]=
	1,1.2,1,1,1
	~	dmnl [0.01,5]
	~		|

DemandCurve[Alloc,ptype]=
	Demand priority type ~~|
DemandCurve[Alloc,pprior]=
	Demand priority[Alloc] ~~|
DemandCurve[Alloc,pwid]=
	Demand priority width ~~|
DemandCurve[Alloc,pextra]=
	Dextra 0
	~	dmnl
	~		|

Dextra 0=
	1
	~	dmnl [0.2,5]
	~	Extra parameter - used for elasticity when allocation is CES (ptype=5)
	|

ShockSize[People]=
	-0.2
	~	dmnl [0,100000]
	~	The size of energy change after ExoEnrSwTime+ShockTime which will be added \
		to the EndoEnergyIntake at ExoEnrSwTime.
	|

extra 0=
	1
	~	dmnl [0.2,5]
	~	Extra parameter - used for elasticity when allocation is CES (ptype=5)
	|

Demand priority width=
	1
	~	dmnl [0.01,5]
	~		|

GFactor[People]=
	1
	~	dmnl
	~	The factor scaling how fast an individual is growing compared to their age \
		(creating a growth age; rather than a nominal age). Use one if you want \
		biological age to match calendar age.
	|

AgDisc=
	0.95
	~	Year
	~		|

HFacScl=
	0.1
	~	dmnl
	~		|

HVFac[People]=
	FinFac+exp(-GAge[People]/AgDisc)*HFacScl
	~	dmnl
	~	The factor determining individual variance in height around population \
		mean.
	|

FinFac=
	0.04
	~	dmnl
	~		|

HtModChild[Ethnicity]=
	0.9756,
	1.007,
	1.006,
	1.003,
	1.076
	~	dmnl
	~	Parameters calculated by fitting NHANES lpoly lines between 2-9 and 16-20 \
		years of age on height to the model output. Earlier versions based on \
		population level model is also available, see HeightVariation.xlsx, \
		Sheet5, for details (1.00703,1.00699,1.01181,1.02379,1.009 for population \
		model)
	|

HtModAdlt[Ethnicity]=
	1.014,
	0.9791,
	1.02,
	1.03,
	0.9871
	~	dmnl
	~	Parameters fitted to NHANCE data in V28_6_PAL_OptimHtMod. Earlier version \
		for population model was calculated by fitting NHANES data on height to \
		the curves in tables above, see HeightVariation.xlsx, Sheet5, for details.
	|

mmvar:
	mo2, mo4, mo6, mo8
	~	
	~		|

mmskw:
	mo9, mo10
	~	
	~		|

mmave:
	mo1, mo3, mo5, mo7
	~	
	~		|

DesFutBMI[People]=
	(Male[People]*MaleBMI(GAge[People]+d)+(1-Male[People])*FemaleBMI(GAge[People]+d))*BMIRefWeight\
		+(1-BMIRefWeight)*BMI[People]
	~	Kg/M/M
	~		|

DesLChng[People]=
	((DesFutBMI[People]-DesFutFatFMI[People])*Future Des Height[People]^2)-Lean Mass[People\
		]
	~	Kg
	~	This equation assumes the main required change in lean is based on desired \
		changes coming from the average BMI curves.
	|

BMIRefWeight=
	0.5
	~	dmnl [0,1]
	~	Everything else being equal, over what time horizon do we want to get to \
		the equilibrium BMI?
	|

Sample:
	(sa1-sa160)
	~	
	~		|

DType:
	BMID, HD, AD
	~	
	~		|

Mmn:
	(mo1-mo10)
	~	
	~		|

PGroup:
	(g1-g270)
	~	
	~		|

AgeGroup:
	(A1-A11)
	~	
	~		|

Dim2:
	(c1-c11)
	~	
	~		|

People:
	(p1-p20)
	~	
	~	White, Female, Teenagers: (p3520-p3768)/// Black, male, 30-50: \
		(p8929-p9146)//// all: (p1-p9847); all for 2006: (p1-p5925)
	|

Dim1:
	d1,d2->Sex
	~	
	~		|

Dim3:
	(e1-e5)->Ethnicity
	~	
	~		|

Sex:
	M, F->Dim1
	~	
	~		|

T:
	(T1-T4)
	~	
	~		|

Ethnicity:
	Mexican, Other Hispanic, White, Black, Other->Dim3
	~	
	~		|

beta=
	0.1
	~	dmnl
	~	Accounts for the thermic effect of feeding.
	|

BMI[People]=
	W[People]/Height[People]/Height[People]
	~	Kg/M/M
	~		|

Cohort:
	c1,c2
	~	
	~		|

DesFChng[People]=
	(DesFutFatFMI[People]*Future Des Height[People]^2)-Fat Mass[People]
	~	Kg
	~		|

DesFutFatFMI[People]=
	Max(0,if then else ( Male[People] 
	                            = 1, 
	                       MaleDesFutFMI[People], 
	                       FemaleDesFutFMI[People]))
	~	Kg/M/M
	~	Current equation based on regressions in NHANES. See \
		FatFractionRegressions-08-12-2011.do for details of getting these \
		equations.
	|

d=
	0.02
	~	Year
	~		|

EtaF=
	750
	~	KJ/Kg
	~	Account for biochemical efficiencies associated with fat turnover assuming \
		that the change of lean-body mass is primarily accounted for by body \
		protein and its associated intracellular water.
	|

EtaL=
	960
	~	KJ/Kg
	~	Account for biochemical efficiencies associated with fat and protein \
		turnover assuming that the change of lean-body mass is primarily accounted \
		for by body protein and its associated intracellular water.
	|

FatFrac[People]=
	Fat Mass[People]/W[People]
	~	dmnl
	~		|

FemaleBMI(
	[(0,12)-(20,25)],(0,13.9933),
	(0.0416667,14.2166),
	(0.125,14.8689),
	(0.208333,15.4985),
	(0.291667,16.031),
	(0.375,16.4609),
	(0.458333,16.7974),
	(0.541667,17.0527),
	(0.625,17.2389),
	(0.708333,17.3667),
	(0.791667,17.4455),
	(0.875,17.4836),
	(0.958333,17.4879),
	(1.04167,17.4645),
	(1.125,17.4185),
	(1.20833,17.3545),
	(1.29167,17.2761),
	(1.375,17.1867),
	(1.45833,17.089),
	(1.54167,16.9853),
	(1.625,16.8777),
	(1.70833,16.7679),
	(1.79167,16.6573),
	(1.875,16.5472),
	(1.95833,16.4384),
	(2,16.4234),(2.29167,16.1873),(2.79167,15.8434),(3.29167,15.5732),(3.79167,15.3734),\
		(4.29167,15.2397),(4.79167,15.167),(5.29167,15.15),(5.79167,15.1831),(6.29167,15.2614\
		),(6.79167,15.3803),(7.29167,15.5354),(7.79167,15.7226),(8.29167,15.938),(8.79167,16.178\
		),(9.29167,16.439),(9.79167,16.7175),(10.2917,17.0103),(10.7917,17.314),(11.2917,17.6257\
		),(11.7917,17.9423),(12.2917,18.2609),(12.7917,18.5787),(13.2917,18.893),(13.7917,19.2014\
		),(14.2917,19.5014),(14.7917,19.7906),(15.2917,20.067),(15.7917,20.3286),(16.2917,20.5735\
		),(16.7917,20.7999),(17.2917,21.0064),(17.7917,21.1913),(18.2917,21.3534),(18.7917,\
		21.4913),(19.2917,21.6038),(19.7917,21.6895),(20.0417,21.7219))
	~	Kg/(M*M)
	~	Female reference BMI from CDC charts. Two different charts are combined to \
		create this table, one reporting the infants and the other for childhood.
	|

FemaleHeight(
	[(0,0)-(20,250)],(0,49.2864),
	(0.0416667,51.6836),
	(0.125,55.2861),
	(0.208333,58.0938),
	(0.291667,60.4598),
	(0.375,62.5367),
	(0.458333,64.4063),
	(0.541667,66.1184),
	(0.625,67.7057),
	(0.708333,69.1912),
	(0.791667,70.5916),
	(0.875,71.9196),
	(0.958333,73.185),
	(1.04167,74.3956),
	(1.125,75.5579),
	(1.20833,76.6769),
	(1.29167,77.757),
	(1.375,78.802),
	(1.45833,79.8149),
	(1.54167,80.7985),
	(1.625,81.7551),
	(1.70833,82.6868),
	(1.79167,83.5953),
	(1.875,84.4823),
	(1.95833,85.3492),
	
	(2,84.9756),(2.29167,87.996),(2.79167,92.3985),(3.29167,95.9469),(3.79167,99.3394),(\
		4.29167,102.741),(4.79167,106.203),(5.29167,109.72),(5.79167,113.252),(6.29167,116.741\
		),(6.79167,120.125),(7.29167,123.353),(7.79167,126.387),(8.29167,129.215),(8.79167,\
		131.859),(9.29167,134.383),(9.79167,136.903),(10.2917,139.583),(10.7917,142.597),(11.2917\
		,146.019),(11.7917,149.684),(12.2917,153.193),(12.7917,156.143),(13.2917,158.36),(13.7917\
		,159.906),(14.2917,160.945),(14.7917,161.64),(15.2917,162.112),(15.7917,162.441),(16.2917\
		,162.678),(16.7917,162.853),(17.2917,162.986),(17.7917,163.088),(18.2917,163.169),(\
		18.7917,163.232),(19.2917,163.283),(19.7917,163.324))
	~	M
	~	Female reference height coming from CDC charts for infant and children.
	|

MaleHeight(
	[(0,0)-(20,250)],(0,49.9889),
	(0.0416667,52.696),
	(0.125,56.6284),
	(0.208333,59.609),
	(0.291667,62.077),
	(0.375,64.2169),
	(0.458333,66.1253),
	(0.541667,67.8602),
	(0.625,69.4591),
	(0.708333,70.948),
	(0.791667,72.3459),
	(0.875,73.6666),
	(0.958333,74.9213),
	(1.04167,76.1184),
	(1.125,77.2648),
	(1.20833,78.3662),
	(1.29167,79.4273),
	(1.375,80.4521),
	(1.45833,81.4438),
	(1.54167,82.4054),
	(1.625,83.3394),
	(1.70833,84.2478),
	(1.79167,85.1327),
	(1.875,85.9957),
	(1.95833,86.8382),
	(2,86.4522),(2.29167,89.1755),(2.79167,93.3585),(3.29167,97.1719),(3.79167,100.778),\
		(4.29167,104.209),(4.79167,107.535),(5.29167,110.806),(5.79167,114.048),(6.29167,117.268\
		),(6.79167,120.455),(7.29167,123.589),(7.79167,126.639),(8.29167,129.578),(8.79167,\
		132.384),(9.29167,135.05),(9.79167,137.59),(10.2917,140.043),(10.7917,142.482),(11.2917\
		,145.019),(11.7917,147.791),(12.2917,150.931),(12.7917,154.495),(13.2917,158.375),(\
		13.7917,162.287),(14.2917,165.877),(14.7917,168.887),(15.2917,171.226),(15.7917,172.946\
		),(16.2917,174.166),(16.7917,175.018),(17.2917,175.61),(17.7917,176.025),(18.2917,176.32\
		),(18.7917,176.533),(19.2917,176.691),(19.7917,176.809))
	~	M
	~	Coming from CDC charts for infant and children.
	|

GammaF=
	13
	~	KJ/(Kg*Day)
	~	The metabolic cost of adipose tissue based on Hall etal 2011.
	|

GammaL=
	92
	~	KJ/(Day*Kg)
	~	Metabolic costs of lean mass beyond the reference lean, which changes due \
		to changes in structural muscle and other components of this factor (i.e. \
		growth in active organs with obesity) at about 22 kcal/kg/day (Hall, \
		Lancet).
	|

MinConvertTime tmin= INITIAL(
	30)
	~	Day
	~		|

MaleBMI(
	[(0,15)-(20,25)],(0,14.1271),
	(0.0416667,14.4159),
	(0.125,15.2163),
	(0.208333,15.9655),
	(0.291667,16.5857),
	(0.375,17.0761),
	(0.458333,17.4507),
	(0.541667,17.7263),
	(0.625,17.9184),
	(0.708333,18.0409),
	(0.791667,18.1059),
	(0.875,18.1237),
	(0.958333,18.1029),
	(1.04167,18.0511),
	(1.125,17.9747),
	(1.20833,17.8789),
	(1.29167,17.7684),
	(1.375,17.647),
	(1.45833,17.5179),
	(1.54167,17.3839),
	(1.625,17.2472),
	(1.70833,17.1098),
	(1.79167,16.9733),
	(1.875,16.839),
	(1.95833,16.7078),
	(2,16.575),(2.29167,16.3922),(2.79167,16.1193),(3.29167,15.892),(3.79167,15.7061),(4.29167\
		,15.5603),(4.79167,15.4555),(5.29167,15.3938),(5.79167,15.3762),(6.29167,15.4013),(\
		6.79167,15.4664),(7.29167,15.5681),(7.79167,15.7032),(8.29167,15.8686),(8.79167,16.0613\
		),(9.29167,16.2788),(9.79167,16.5186),(10.2917,16.7784),(10.7917,17.056),(11.2917,17.3494\
		),(11.7917,17.6565),(12.2917,17.9754),(12.7917,18.3043),(13.2917,18.6411),(13.7917,\
		18.9842),(14.2917,19.3318),(14.7917,19.6821),(15.2917,20.0332),(15.7917,20.3835),(16.2917\
		,20.7309),(16.7917,21.0736),(17.2917,21.4094),(17.7917,21.7364),(18.2917,22.0523),(\
		18.7917,22.355),(19.2917,22.6424),(19.7917,22.9129),(20.0417,23.0414))
	~	Kg/(M*M)
	~	Male reference BMI from CDC charts. Two different charts are combined to \
		create this table, one reporting the infants and the other for childhood.
	|

RhoF=
	39500
	~	KJ/Kg
	~		|

W[People]=
	Lean Mass[People]+Fat Mass[People]
	~	Kg
	~		|

Alloc:
	Main, Lean, Fat, ResL, ResF
	~	
	~		|

pprof:
	ptype, pprior, pwid, pextra
	~	
	~		|

Sens:
	(e1-e17)
	~	
	~	Dimentionality of Sens is elmcount(param)*2+1
	|

Sim:
	(s1-s50)
	~	
	~		|

********************************************************
	.Control
********************************************************~
		Simulation Control Parameters
	|

FINAL TIME  = 7300
	~	Day
	~	The final time for the simulation.
	|

INITIAL TIME  = 1820
	~	Day
	~	The initial time for the simulation.
	|

SAVEPER  = 10
	~	Day [0,?]
	~	The frequency with which output is stored.
	|

TIME STEP  = 1
	~	Day [0,?]
	~	The time step for the simulation using Euler integration method.
	|

\\\---/// Sketch information - do not modify anything except names
V300  Do not put anything below this section - it will be ignored
*Welcome
$192-192-192,0,Arial|11||0-0-0|0-0-0|0-0-255|-1--1--1|-1--1--1|120,120,75,0
12,1,0,1203,234,299,46,8,135,0,24,-1,0,0,0,-1--1--1,0-0-0,|16|B|0-0-0
Simualtion Model Accompanying:
12,2,0,1196,349,416,44,8,135,0,24,-1,0,0,0,-1--1--1,0-0-0,|18|B|0-0-0
A model of human growth and body weight dynamics
12,3,0,1200,453,69,15,8,135,0,24,-1,0,0,0,-1--1--1,0-0-0,|16|B|0-0-0
Version 34
\\\---/// Sketch information - do not modify anything except names
V300  Do not put anything below this section - it will be ignored
*Control Panel
$192-192-192,0,Arial|11||0-0-0|0-0-0|0-0-255|-1--1--1|-1--1--1|120,120,75,0
12,1,266078,993,400,396,299,3,188,0,0,1,0,0,0
Main_Outputs
10,2,Male,118,260,23,13,8,3,0,2,0,0,0,0,0-0-0,0-0-0,|11||255-0-0
10,3,InitBD,120,301,26,13,8,3,0,2,0,0,0,0,0-0-0,0-0-0,|11||255-0-0
10,4,EthCode,129,450,38,13,8,3,0,2,0,0,0,0,0-0-0,0-0-0,|11||255-0-0
10,5,IndivHFac,131,398,43,13,8,3,0,2,-1,0,0,0,0-0-0,0-0-0,|11||255-0-0
10,6,GFactor,129,344,35,13,8,3,0,2,-1,0,0,0,0-0-0,0-0-0,|11||255-0-0
10,7,IndivFMIFac,135,503,51,13,8,3,0,2,0,0,0,0,0-0-0,0-0-0,|11||255-0-0
10,8,InitBMIFac,133,558,44,13,8,3,0,2,-1,0,0,0,128-128-128,0-0-0,|11||255-0-0
10,9,MaleBMI,318,356,75,24,8,131,0,2,0,0,0,0,0-0-0,0-0-0,|11||0-0-255
10,10,FemaleBMI,316,319,48,13,8,3,0,2,0,0,0,0,0-0-0,0-0-0,|11||0-0-255
10,11,MaleHeight,321,248,48,13,8,131,0,2,0,0,0,0,0-0-0,0-0-0,|11||0-0-255
10,12,FemaleHeight,313,283,58,13,8,3,0,2,0,0,0,0,0-0-0,0-0-0,|11||0-0-255
10,13,FmlFMIAgeEff,314,473,58,13,8,3,0,2,0,0,0,0,0-0-0,0-0-0,|11||0-0-255
10,14,MlFMIAgeEff,318,443,53,13,8,3,0,2,0,0,0,0,0-0-0,0-0-0,|11||0-0-255
10,15,CellularDensityFemale,320,416,95,10,8,3,0,2,0,0,0,0,0-0-0,0-0-0,|11||0-0-255
10,16,CellularDensityMale,328,388,84,10,8,3,0,2,0,0,0,0,0-0-0,0-0-0,|11||0-0-255
10,17,ActiveOrganFraction,300,580,56,23,8,131,0,2,0,0,0,0,0-0-0,0-0-0,|11||0-0-255
10,18,ActiveOrganEnergyPerBW,313,523,91,26,8,130,0,3,-1,0,0,0,128-128-128,0-0-0,|11||0-0-255
10,19,PALTblMale,299,628,51,13,8,3,0,2,0,0,0,0,0-0-0,0-0-0,|11||0-0-255
10,20,PALTbleFemale,305,673,73,10,8,3,0,2,0,0,0,0,0-0-0,0-0-0,|11||0-0-255
10,21,ShockSize,469,316,44,13,8,3,0,2,-1,0,0,0,0-0-0,0-0-0,|11||0-128-0
10,22,ShockTime,465,363,48,13,8,3,0,2,-1,0,0,0,0-0-0,0-0-0,|11||0-128-0
10,23,ExoEnrSwTime,469,274,65,10,8,3,0,2,0,0,0,0,0-0-0,0-0-0,|11||0-128-0
10,24,EndoEIShock,469,230,56,13,8,3,0,2,-1,0,0,0,0-0-0,0-0-0,|11||0-128-0
12,25,266058,1778,400,383,300,3,188,0,0,1,0,0,0
Energy_Components
12,26,266056,1391,933,790,221,3,188,0,0,1,0,0,0
ReportTable
12,27,0,135,175,93,24,8,7,0,24,-1,0,0,0,-1--1--1,0-0-0,|12|BI|0-0-0
Demographics and Initialization
12,28,0,313,178,50,24,8,7,0,24,-1,0,0,0,-1--1--1,0-0-0,|12|BI|0-0-0
Reference Curves
12,29,0,478,176,69,24,8,7,0,24,-1,0,0,0,-1--1--1,0-0-0,|12|BI|0-0-0
Changing Energy Intake
10,30,BMI,161,839,29,13,8,2,0,1,0,0,0,0,128-128-128,0-0-0,|11||128-128-128
10,31,PA,78,843,25,13,8,2,0,1,0,0,0,0,128-128-128,0-0-0,|11||255-0-0
10,32,EnergyIntake,373,1006,68,10,8,2,0,1,0,0,0,0,128-128-128,0-0-0,|11||128-128-128
10,33,FMI,239,841,28,13,8,2,0,1,0,0,0,0,128-128-128,0-0-0,|11||128-128-128
10,34,TotalEnergyExpenditureNoGrowth,400,791,104,20,8,130,0,1,0,0,0,0,128-128-128,0-0-0,|11||128-128-128
10,35,GrowthEnergyDeposition,408,831,118,10,8,2,0,1,0,0,0,0,128-128-128,0-0-0,|11||128-128-128
10,36,TEEwithGrowth,378,871,78,10,8,2,0,1,0,0,0,0,128-128-128,0-0-0,|11||128-128-128
10,37,Eff E Ave on H,145,888,76,14,8,130,0,1,0,0,0,0,128-128-128,0-0-0,|11||128-128-128
10,38,Height,248,789,40,20,3,2,0,3,0,0,0,0,128-128-128,0-0-0,|11||128-128-128
10,39,Fat Mass,163,788,40,20,3,2,0,3,0,0,0,0,128-128-128,0-0-0,|11||128-128-128
10,40,Lean Mass,79,788,40,20,3,2,0,3,0,0,0,0,128-128-128,0-0-0,|11||128-128-128
12,41,0,241,733,121,33,8,135,0,24,-1,0,0,0,-1--1--1,0-0-0,|12|BI|0-0-0
Output Variables
10,42,INITIAL TIME,490,528,55,13,8,3,0,0,-1,0,0,0
10,43,FINAL TIME,488,568,51,13,8,3,0,0,-1,0,0,0
12,44,0,478,468,54,24,8,7,0,24,-1,0,0,0,-1--1--1,0-0-0,|12|BI|0-0-0
Simulation Control
10,45,TIME STEP,478,608,50,13,8,3,0,0,-1,0,0,0
10,46,SAVEPER,476,648,44,13,8,3,0,0,-1,0,0,0
12,47,0,1148,66,378,44,8,135,0,24,-1,0,0,0,-1--1--1,0-0-0,|30|B|0-0-0
Simulation Control Panel
\\\---/// Sketch information - do not modify anything except names
V300  Do not put anything below this section - it will be ignored
*Full Model
$192-192-192,0,Arial|11||0-0-0|0-0-0|0-0-255|-1--1--1|-1--1--1|120,120,75,0
10,1,Height,420,483,40,20,3,3,0,0,0,0,0,0
10,2,Fat Mass,885,743,40,20,3,3,0,0,0,0,0,0
10,3,Lean Mass,883,631,40,20,3,3,0,0,0,0,0,0
10,4,MaleBMI,1223,269,75,24,8,131,0,2,0,0,0,0,0-0-0,0-0-0,|11||0-0-255
10,5,FemaleBMI,1165,228,48,13,8,3,0,2,0,0,0,0,0-0-0,0-0-0,|11||0-0-255
10,6,MaleHeight,439,238,48,13,8,131,0,2,0,0,0,0,0-0-0,0-0-0,|11||0-0-255
10,7,FemaleHeight,461,268,58,13,8,3,0,2,0,0,0,0,0-0-0,0-0-0,|11||0-0-255
10,8,Future Des Height,638,328,48,21,8,3,0,0,0,0,0,0
12,9,48,266,483,10,8,0,3,0,0,-1,0,0,0
1,10,12,1,4,0,0,22,0,0,0,-1--1--1,,1|(359,483)|
1,11,12,9,100,0,0,22,0,0,0,-1--1--1,,1|(299,483)|
11,12,48,330,483,8,10,34,3,0,0,1,0,0,0
10,13,HChange,330,503,40,11,40,3,0,0,-1,0,0,0
10,14,d,455,383,8,13,8,3,0,2,0,0,0,0,0-0-0,0-0-0,|11||0-128-0
10,15,Age,518,-43,18,13,8,3,0,0,0,0,0,0
10,16,Male,239,148,23,13,8,3,0,2,0,0,0,0,0-0-0,0-0-0,|11||255-0-0
10,17,Current Des H,529,191,60,13,8,3,0,0,0,0,0,0
1,18,6,17,1,0,0,0,0,64,0,-1--1--1,,1|(470,216)|
1,19,7,17,0,0,0,0,0,64,0,-1--1--1,,1|(489,234)|
1,20,6,8,1,0,0,0,0,64,0,-1--1--1,,1|(529,236)|
1,21,7,8,1,0,0,0,0,64,0,-1--1--1,,1|(545,268)|
1,22,16,17,0,0,0,0,0,64,0,-1--1--1,,1|(358,165)|
1,23,16,8,1,0,0,0,0,64,0,-1--1--1,,1|(325,228)|
1,24,14,8,1,0,0,0,0,64,0,-1--1--1,,1|(538,373)|
1,25,14,12,1,0,0,0,0,64,0,-1--1--1,,1|(365,428)|
10,26,Time,324,-83,33,11,8,2,0,3,-1,0,0,0,128-128-128,0-0-0,|11||128-128-128
1,27,26,15,0,0,0,0,0,64,0,-1--1--1,,1|(421,-62)|
1,28,1,13,1,0,0,0,0,64,0,-1--1--1,,1|(386,518)|
12,29,4458842,2584,50,438,350,3,188,0,0,1,0,0,0
Main_Outputs
10,30,Pot,618,258,16,13,8,3,0,0,0,0,0,0
1,31,30,17,1,0,0,0,0,64,0,-1--1--1,,1|(579,223)|
1,32,30,8,1,0,0,0,0,64,0,-1--1--1,,1|(624,288)|
1,33,8,13,1,0,0,0,0,64,0,-1--1--1,,1|(431,528)|
10,34,DesLChng,805,493,45,11,8,3,0,0,0,0,0,0
10,35,Male,924,328,33,13,8,2,0,3,-1,0,0,0,128-128-128,0-0-0,|11||128-128-128
10,36,DesFutBMI,1043,321,46,11,8,3,0,0,0,0,0,0
1,37,5,36,0,0,0,0,0,64,0,-1--1--1,,1|(1108,270)|
1,38,4,36,0,0,0,0,0,64,0,-1--1--1,,1|(1121,297)|
1,39,35,36,0,0,0,0,0,64,0,-1--1--1,,1|(970,325)|
10,40,d,1115,383,18,13,8,2,0,3,-1,0,0,0,128-128-128,0-0-0,|11||128-128-128
1,41,40,36,1,0,0,0,0,64,0,-1--1--1,,1|(1083,353)|
10,42,W,873,698,11,11,8,3,0,0,0,0,0,0
1,43,2,42,0,0,0,0,0,64,0,-1--1--1,,1|(879,722)|
1,44,3,42,0,0,0,0,0,64,0,-1--1--1,,1|(878,662)|
10,45,BMI,1134,336,18,11,8,3,0,0,0,0,0,0
10,46,Height,1224,358,38,11,8,2,0,3,-1,0,0,0,128-128-128,0-0-0,|11||128-128-128
10,47,W,1248,308,21,11,8,2,0,3,-1,0,0,0,128-128-128,0-0-0,|11||128-128-128
1,48,46,45,0,0,0,0,0,64,0,-1--1--1,,1|(1175,346)|
1,49,47,45,0,0,0,0,0,64,0,-1--1--1,,1|(1196,320)|
10,50,"DesLEnrNeed/Loss",950,533,81,10,8,3,0,0,0,0,0,0
1,51,34,50,1,0,0,0,0,64,0,-1--1--1,,1|(873,496)|
10,52,DesNonGrowth EnergyExpenditure,1383,743,80,20,8,3,0,0,0,0,0,0
10,53,GammaL,1158,851,39,11,8,3,0,42,0,0,0,0,0-0-0,0-0-0,Arial|11||0-128-0
10,54,GammaF,1245,873,39,11,8,3,0,42,0,0,0,0,0-0-0,0-0-0,Arial|11||0-128-0
10,55,PA,1038,956,14,13,8,3,0,2,0,0,0,0,0-0-0,0-0-0,|11||255-0-0
10,56,beta,1845,773,20,13,8,3,0,2,0,0,0,0,0-0-0,0-0-0,|11||0-128-0
10,57,EtaF,680,901,21,11,8,3,0,42,0,0,0,0,0-0-0,0-0-0,Arial|11||0-128-0
10,58,EtaL,730,568,21,11,8,3,0,42,0,0,0,0,0-0-0,0-0-0,Arial|11||0-128-0
10,59,RhoL Hat,660,583,40,13,8,3,0,0,0,0,0,0
10,60,RhoF,718,953,25,11,8,3,0,42,0,0,0,0,0-0-0,0-0-0,Arial|11||0-128-0
10,61,Diet Induced EE DIEE,1724,763,53,20,8,3,0,40,0,0,0,0,0-0-0,0-0-0,Arial|11||0-0-0
1,62,56,61,0,0,0,0,0,64,0,-1--1--1,,1|(1807,770)|
10,63,BWfactor,1038,836,39,11,8,3,0,40,0,0,0,0,0-0-0,0-0-0,Arial|11||0-0-0
1,64,55,63,0,0,0,0,0,64,0,-1--1--1,,1|(1038,902)|
1,65,63,52,0,0,0,0,0,64,0,-1--1--1,,1|(1185,796)|
1,66,42,63,0,0,0,0,0,64,0,-1--1--1,,1|(948,761)|
1,67,59,50,1,0,0,0,0,64,0,-1--1--1,,1|(770,523)|
10,68,MaxFConvert,938,973,55,11,8,3,0,0,0,0,0,0
1,69,2,68,1,0,0,0,0,64,0,-1--1--1,,1|(969,858)|
1,70,60,68,1,0,0,0,0,64,0,-1--1--1,,1|(835,973)|
12,71,48,698,628,10,8,0,3,0,0,-1,0,0,0
1,72,74,3,4,0,0,22,0,0,0,-1--1--1,,1|(813,628)|
1,73,74,71,100,0,0,22,0,0,0,-1--1--1,,1|(737,628)|
11,74,48,775,628,8,10,34,3,0,0,1,0,0,0
10,75,LeanChng,775,648,44,11,40,3,0,0,-1,0,0,0
12,76,48,695,738,10,8,0,3,0,0,-1,0,0,0
1,77,79,2,4,0,0,22,0,0,0,-1--1--1,,1|(814,738)|
1,78,79,76,100,0,0,22,0,0,0,-1--1--1,,1|(736,738)|
11,79,48,775,738,8,10,34,3,0,0,1,0,0,0
10,80,FatChng,775,758,38,11,40,3,0,0,-1,0,0,0
1,81,59,74,1,0,0,0,0,64,0,-1--1--1,,1|(710,613)|
1,82,60,80,1,0,0,0,0,64,0,-1--1--1,,1|(740,823)|
1,83,58,50,1,0,0,0,0,64,0,-1--1--1,,1|(795,541)|
1,84,58,75,0,0,0,0,0,64,0,-1--1--1,,1|(748,601)|
1,85,57,80,0,0,0,0,0,64,0,-1--1--1,,1|(723,835)|
10,86,MaxLConvert,830,586,55,11,8,3,0,0,0,0,0,0
10,87,MinConvertTime tmin,928,568,70,21,8,131,0,2,0,0,0,0,0-0-0,0-0-0,|11||0-128-0
1,88,87,86,0,0,0,0,0,64,0,-1--1--1,,1|(878,576)|
1,89,3,86,0,0,0,0,0,64,0,-1--1--1,,1|(856,608)|
1,90,57,68,1,0,0,0,0,64,0,-1--1--1,,1|(819,953)|
1,91,59,86,0,0,0,0,0,64,0,-1--1--1,,1|(730,583)|
1,92,58,86,1,0,0,0,0,64,0,-1--1--1,,1|(785,583)|
10,93,MaxLConvert,1645,443,65,11,8,2,0,3,-1,0,0,0,128-128-128,0-0-0,|11||128-128-128
10,94,EnergyPrice,1585,568,51,11,8,3,0,0,0,0,0,0
10,95,EnergySupplied,1704,598,65,11,8,3,0,0,0,0,0,0
10,96,DemandSatisfied,1465,588,58,21,8,131,0,0,0,0,0,0
1,97,94,96,0,0,0,0,0,64,0,-1--1--1,,1|(1535,575)|
1,98,94,95,0,0,0,0,0,64,0,-1--1--1,,1|(1637,581)|
10,99,EnergySupplied,620,688,76,10,8,2,0,3,-1,0,0,0,128-128-128,0-0-0,|11||128-128-128
10,100,DemandSatisfied,768,698,81,10,8,2,0,3,-1,0,0,0,128-128-128,0-0-0,|11||128-128-128
1,101,100,75,0,0,0,0,0,64,0,-1--1--1,,1|(770,680)|
1,102,99,75,0,0,0,0,0,64,0,-1--1--1,,1|(688,670)|
1,103,99,79,0,0,0,0,0,64,0,-1--1--1,,1|(702,714)|
1,104,100,79,0,0,0,0,0,64,0,-1--1--1,,1|(769,712)|
10,105,MaxFConvert,1840,488,65,11,8,2,0,3,-1,0,0,0,128-128-128,0-0-0,|11||128-128-128
10,106,Male,1118,561,33,13,8,2,0,3,-1,0,0,0,128-128-128,0-0-0,|11||128-128-128
10,107,FatFrac,833,674,34,11,8,3,0,0,0,0,0,0
1,108,42,107,0,0,0,0,0,64,0,-1--1--1,,1|(862,692)|
1,109,2,107,0,0,0,0,0,64,0,-1--1--1,,1|(859,709)|
10,110,InitBMI,1179,168,29,13,8,3,0,2,0,0,0,0,0-0-0,0-0-0,|11||255-0-0
10,111,DesFutFatFMI,853,403,59,11,8,3,0,0,0,0,0,0
1,112,35,111,0,0,0,0,0,64,0,-1--1--1,,1|(892,361)|
1,113,111,34,0,0,0,0,0,64,0,-1--1--1,,1|(832,441)|
1,114,3,34,0,0,0,0,0,64,0,-1--1--1,,1|(844,563)|
10,115,EAvail,1385,671,48,11,8,3,0,0,0,0,0,0
1,116,96,115,0,0,0,0,0,64,0,-1--1--1,,1|(1424,629)|
10,117,EAvail,256,583,38,11,8,2,0,3,-1,0,0,0,128-128-128,0-0-0,|11||128-128-128
10,118,DesFChng,860,828,45,13,8,3,0,0,0,0,0,0
10,119,DesFutFatFMI,635,846,69,11,8,2,0,3,-1,0,0,0,128-128-128,0-0-0,|11||128-128-128
1,120,119,118,0,0,0,0,0,64,0,-1--1--1,,1|(752,836)|
1,121,2,118,0,0,0,0,0,64,0,-1--1--1,,1|(873,782)|
10,122,"DesFEnNeed/Loss",830,868,80,10,8,3,0,0,0,0,0,0
1,123,118,122,0,0,0,0,0,64,0,-1--1--1,,1|(848,844)|
1,124,60,122,0,0,0,0,0,64,0,-1--1--1,,1|(768,914)|
1,125,57,122,0,0,0,0,0,64,0,-1--1--1,,1|(735,889)|
10,126,"DesFEnNeed/Loss",1443,473,91,10,8,2,0,3,-1,0,0,0,128-128-128,0-0-0,|11||128-128-128
10,127,"DesLEnrNeed/Loss",1919,989,73,38,8,130,0,3,-1,0,0,0,128-128-128,0-0-0,|11||128-128-128
10,128,"DesFEnNeed/Loss",1778,968,91,10,8,2,0,3,-1,0,0,0,128-128-128,0-0-0,|11||128-128-128
10,129,InitBD,585,-93,26,13,8,3,0,2,0,0,0,0,0-0-0,0-0-0,|11||255-0-0
1,130,17,1,0,0,0,0,0,64,1,-1--1--1,,1|(478,326)|
10,131,CInitAge,743,96,36,13,8,3,0,0,0,0,0,0
1,132,15,131,0,0,0,0,0,64,1,-1--1--1,,1|(622,21)|
10,133,EndoEnergyIntakeDyn,2043,719,94,10,8,3,0,0,0,0,0,0
12,134,2428018,1714,38,303,256,3,188,0,0,2,0,0,0
BMI,Bar Graph
10,135,EthCode,1009,-68,38,13,8,3,0,2,0,0,0,0,0-0-0,0-0-0,|11||255-0-0
10,136,FemaleDesFutFMI,749,368,88,10,8,2,0,1,-1,0,0,0,128-128-128,0-0-0,|11||255-0-0
1,137,136,111,0,0,0,0,0,64,0,-1--1--1,,1|(792,382)|
10,138,MaleDesFutFMI,785,308,75,11,8,2,0,1,-1,0,0,0,128-128-128,0-0-0,|11||255-0-0
1,139,138,111,0,0,0,0,0,64,0,-1--1--1,,1|(814,349)|
1,140,8,34,1,0,0,0,0,64,0,-1--1--1,,1|(730,443)|
1,141,36,34,0,0,0,0,0,64,0,-1--1--1,,1|(929,402)|
1,142,8,118,0,0,0,0,0,64,0,-1--1--1,,1|(747,575)|
1,143,45,36,0,0,0,0,0,64,0,-1--1--1,,1|(1109,332)|
10,144,BMIRefWeight,1050,268,60,13,8,3,0,2,-1,0,0,0,0-0-0,0-0-0,|11||0-128-0
1,145,144,36,0,0,0,0,0,64,0,-1--1--1,,1|(1047,288)|
10,146,IndivHFac,694,233,43,13,8,3,0,2,-1,0,0,0,0-0-0,0-0-0,|11||255-0-0
1,147,146,30,0,0,0,0,0,64,0,-1--1--1,,1|(651,247)|
10,148,HtModChild,830,-50,49,13,8,3,0,2,0,0,0,0,0-0-0,0-0-0,|11||0-128-0
10,149,HtModAdlt,783,-18,44,13,8,3,0,2,0,0,0,0,0-0-0,0-0-0,|11||0-128-0
10,150,HVFac,563,111,29,13,8,3,0,0,0,0,0,0
10,151,HFacEth,718,158,38,13,8,3,0,0,0,0,0,0
1,152,150,30,0,0,0,0,0,64,0,-1--1--1,,1|(587,177)|
1,153,151,17,0,0,0,0,0,64,0,-1--1--1,,1|(641,170)|
10,154,GAge,628,13,25,13,8,3,0,0,0,0,0,0
1,155,15,154,0,0,0,0,0,64,0,-1--1--1,,1|(563,-20)|
1,156,131,154,0,0,0,0,0,64,0,-1--1--1,,1|(691,58)|
10,157,GFactor,668,-38,35,13,8,3,0,2,-1,0,0,0,0-0-0,0-0-0,|11||255-0-0
1,158,157,154,0,0,0,0,0,64,0,-1--1--1,,1|(652,-17)|
1,159,154,17,0,0,0,0,0,64,0,-1--1--1,,1|(581,95)|
1,160,154,36,1,0,0,0,0,64,0,-1--1--1,,1|(843,113)|
1,161,154,8,0,0,0,0,0,64,0,-1--1--1,,1|(632,159)|
10,162,GAge,1145,614,36,13,8,2,0,3,-1,0,0,0,128-128-128,0-0-0,|11||128-128-128
1,163,154,151,0,0,0,0,0,64,0,-1--1--1,,1|(668,79)|
1,164,154,150,0,0,0,0,0,64,0,-1--1--1,,1|(599,56)|
10,165,AgDisc,460,98,30,13,8,3,0,2,-1,0,0,0,0-0-0,0-0-0,|11||0-128-0
1,166,165,150,0,0,0,0,0,64,0,-1--1--1,,1|(504,103)|
10,167,FinFac,475,60,30,13,8,3,0,2,-1,0,0,0,0-0-0,0-0-0,|11||0-128-0
1,168,167,150,0,0,0,0,0,64,0,-1--1--1,,1|(512,81)|
10,169,HFacScl,525,43,36,13,8,3,0,2,-1,0,0,0,0-0-0,0-0-0,|11||0-128-0
1,170,169,150,0,0,0,0,0,64,0,-1--1--1,,1|(540,70)|
10,171,SupplyCurve,1559,919,54,13,8,3,0,16,-1,0,0,0,0-0-0,0-0-0,|12|U|0-0-0
10,172,extra 0,1503,1056,29,13,8,3,0,0,-1,0,0,0
1,173,172,171,0,0,0,0,0,64,0,-1--1--1,,1|(1527,993)|
10,174,supply priority,1588,1093,58,13,8,131,0,16,-1,0,0,0,0-0-0,0-0-0,|12|U|0-0-0
1,175,174,171,0,0,0,0,0,64,0,-1--1--1,,1|(1574,1012)|
10,176,supply priority width,1695,1073,59,21,8,3,0,0,-1,0,0,0
1,177,176,171,0,0,0,0,0,64,0,-1--1--1,,1|(1628,997)|
10,178,supply priority type,1779,1028,59,21,8,3,0,0,-1,0,0,0
1,179,178,171,0,0,0,0,0,64,0,-1--1--1,,1|(1667,972)|
1,180,171,95,0,0,0,0,0,64,0,-1--1--1,,1|(1628,763)|
1,181,171,94,0,0,0,0,0,64,0,-1--1--1,,1|(1570,749)|
10,182,DemandCurve,1418,918,60,13,8,3,0,16,-1,0,0,0,0-0-0,0-0-0,|12|U|0-0-0
10,183,Dextra 0,1140,1076,36,13,8,3,0,0,-1,0,0,0
1,184,183,182,0,0,0,0,0,64,0,-1--1--1,,1|(1272,1000)|
10,185,Demand priority,1158,1128,36,21,8,131,0,16,-1,0,0,0,0-0-0,0-0-0,|12|U|0-0-0
1,186,185,182,0,0,0,0,0,64,0,-1--1--1,,1|(1287,1023)|
10,187,Demand priority width,1314,1086,68,21,8,3,0,0,-1,0,0,0
1,188,187,182,0,0,0,0,0,64,0,-1--1--1,,1|(1364,1003)|
10,189,Demand priority type,1445,1113,49,21,8,3,0,0,-1,0,0,0
1,190,189,182,0,0,0,0,0,64,0,-1--1--1,,1|(1432,1018)|
1,191,182,96,0,0,0,0,0,64,0,-1--1--1,,1|(1439,764)|
1,192,182,94,0,0,0,0,0,64,0,-1--1--1,,1|(1498,748)|
10,193,ExternalEIShock,1943,433,69,10,8,3,0,0,-1,0,0,0
10,194,INITIAL TIME,1738,368,38,21,8,2,0,3,-1,0,0,0,128-128-128,0-0-0,|11||128-128-128
10,195,ShockSize,1948,381,44,13,8,3,0,2,-1,0,0,0,0-0-0,0-0-0,|11||0-128-0
1,196,195,193,0,0,0,0,0,64,0,-1--1--1,,1|(1945,401)|
10,197,ShockTime,1824,358,48,13,8,3,0,2,-1,0,0,0,0-0-0,0-0-0,|11||0-128-0
1,198,197,193,0,0,0,0,0,64,0,-1--1--1,,1|(1879,393)|
10,199,Eff Age on Growth,181,313,44,21,8,3,0,0,0,0,0,0
1,200,154,199,0,0,0,0,0,64,0,-1--1--1,,1|(416,155)|
1,201,199,13,1,0,0,0,0,64,0,-1--1--1,,1|(239,404)|
10,202,SWMaintEnr,1988,951,55,13,8,3,0,18,0,0,0,0,0-0-0,0-0-0,|11|B|255-128-0
10,203,Eff Age on Growth,1680,923,50,21,8,2,0,3,-1,0,0,0,128-128-128,0-0-0,|11||128-128-128
10,204,EnergyIntake,1828,633,55,13,8,3,0,0,0,0,0,0
10,205,EndoEnergyIntake,2053,580,78,10,8,3,0,0,0,0,0,0
1,206,205,204,0,0,0,0,0,64,0,-1--1--1,,1|(1953,603)|
1,207,133,204,0,0,0,0,0,64,0,-1--1--1,,1|(1945,680)|
1,208,204,61,0,0,0,0,0,64,0,-1--1--1,,1|(1783,689)|
10,209,ExoEnrSwTime,2033,493,65,10,8,3,0,2,0,0,0,0,0-0-0,0-0-0,|11||0-128-0
1,210,209,204,0,0,0,0,0,64,0,-1--1--1,,1|(1938,557)|
10,211,Time,1965,628,33,13,8,2,0,3,-1,0,0,0,128-128-128,0-0-0,|11||128-128-128
1,212,193,204,0,0,0,0,0,64,0,-1--1--1,,1|(1890,525)|
1,213,211,204,0,0,0,0,0,64,0,-1--1--1,,1|(1914,629)|
10,214,MinConvertTime tmin,885,928,75,21,8,2,0,3,-1,0,0,0,128-128-128,0-0-0,|11||128-128-128
1,215,214,68,1,0,0,0,0,64,0,-1--1--1,,1|(888,968)|
10,216,CPConstant,326,808,51,13,8,3,0,0,0,0,0,0
1,217,129,15,0,0,0,0,0,64,0,-1--1--1,,1|(557,-72)|
10,218,HFctrEth,858,38,38,13,8,3,0,0,0,0,0,0
1,219,135,218,0,0,0,0,0,64,1,-1--1--1,,1|(939,-18)|
1,220,149,218,0,0,0,0,0,64,1,-1--1--1,,1|(814,5)|
1,221,148,218,0,0,0,0,0,64,1,-1--1--1,,1|(841,-12)|
1,222,218,151,0,0,0,0,0,64,0,-1--1--1,,1|(793,93)|
1,223,218,8,1,0,0,0,0,64,0,-1--1--1,,1|(769,206)|
10,224,EndoEIShock,2143,623,56,13,8,3,0,2,-1,0,0,0,0-0-0,0-0-0,|11||0-128-0
10,225,FMI,1289,328,18,13,8,3,0,0,0,0,0,0
10,226,Fat Mass,1313,268,50,13,8,2,0,3,-1,0,0,0,128-128-128,0-0-0,|11||128-128-128
1,227,226,225,0,0,0,0,0,64,0,-1--1--1,,1|(1303,291)|
1,228,46,225,0,0,0,0,0,64,0,-1--1--1,,1|(1252,344)|
10,229,CDC BMI,1310,68,51,13,8,2,0,3,0,0,0,0,128-128-128,0-0-0,|11||128-128-128
10,230,FINAL TIME,2203,464,33,21,8,2,0,3,-1,0,0,0,128-128-128,0-0-0,|11||128-128-128
10,231,TIME STEP,2168,546,33,21,8,2,0,3,-1,0,0,0,128-128-128,0-0-0,|11||128-128-128
10,232,FutRefBMI,860,243,45,13,8,3,0,0,0,0,0,0
1,233,5,232,0,0,0,0,0,64,0,-1--1--1,,1|(1017,234)|
1,234,4,232,0,0,0,0,0,64,0,-1--1--1,,1|(1033,255)|
1,235,154,232,0,0,0,0,0,64,0,-1--1--1,,1|(738,123)|
1,236,16,232,0,0,0,0,0,64,0,-1--1--1,,1|(531,192)|
1,237,14,232,0,0,0,0,0,64,0,-1--1--1,,1|(635,320)|
10,238,FmlFMIAgeEff,121,23,58,13,8,3,0,2,0,0,0,0,0-0-0,0-0-0,|11||0-0-255
10,239,MlFMIAgeEff,111,-13,53,13,8,3,0,2,0,0,0,0,0-0-0,0-0-0,|11||0-0-255
10,240,RhoLBase,603,543,44,13,8,3,0,2,0,0,0,0,0-0-0,0-0-0,|11||0-128-0
1,241,240,59,0,0,0,0,0,64,0,-1--1--1,,1|(625,558)|
1,242,3,59,0,0,0,0,0,64,0,-1--1--1,,1|(778,608)|
10,243,RWFac,540,574,33,13,8,3,0,2,-1,0,0,0,0-0-0,0-0-0,|11||0-128-0
1,244,243,59,0,0,0,0,0,64,0,-1--1--1,,1|(589,577)|
10,245,CellularDensityFemale,1233,518,95,10,8,3,0,2,0,0,0,0,0-0-0,0-0-0,|11||0-0-255
10,246,CellularDensityMale,1158,488,84,10,8,3,0,2,0,0,0,0,0-0-0,0-0-0,|11||0-0-255
10,247,ActiveOrganBMRtoBW,261,1068,66,26,8,131,0,2,0,0,0,0,0-0-0,0-0-0,|11||0-0-255
10,248,CellularDensity,1220,568,64,10,8,3,0,0,0,0,0,0
1,249,246,248,0,0,0,0,0,64,0,-1--1--1,,1|(1184,522)|
1,250,245,248,0,0,0,0,0,64,0,-1--1--1,,1|(1228,536)|
10,251,RefLeanBMR,1258,673,56,13,8,131,0,0,0,0,0,0
10,252,ExtraLean,993,664,43,13,8,3,0,0,0,0,0,0
1,253,3,252,0,0,0,0,0,64,0,-1--1--1,,1|(929,645)|
10,254,ResidualFat,1058,796,50,13,8,3,0,0,0,0,0,0
1,255,2,254,0,0,0,0,0,64,0,-1--1--1,,1|(963,766)|
10,256,ActiveOrganFraction,1083,719,56,23,8,131,0,2,0,0,0,0,0-0-0,0-0-0,|11||0-0-255
1,257,256,254,0,0,0,0,0,64,0,-1--1--1,,1|(1071,755)|
10,258,ActiveOrgLeanFrac,964,706,70,33,8,131,0,2,-1,0,0,0,0-0-0,0-0-0,|11||0-128-0
1,259,258,254,0,0,0,0,0,64,0,-1--1--1,,1|(1015,756)|
10,260,EQMaintenanceBMR,1193,743,89,10,8,3,0,0,0,0,0,0
1,261,254,260,0,0,0,0,0,64,0,-1--1--1,,1|(1122,770)|
1,262,252,260,0,0,0,0,0,64,0,-1--1--1,,1|(1089,702)|
1,263,251,260,0,0,0,0,0,64,0,-1--1--1,,1|(1228,704)|
1,264,248,260,0,0,0,0,0,64,0,-1--1--1,,1|(1207,648)|
1,265,54,260,0,0,0,0,0,64,0,-1--1--1,,1|(1221,813)|
1,266,53,260,0,0,0,0,0,64,0,-1--1--1,,1|(1172,803)|
1,267,260,52,0,0,0,0,0,64,0,-1--1--1,,1|(1285,743)|
1,268,162,248,0,0,0,0,0,64,0,-1--1--1,,1|(1178,593)|
1,269,162,254,0,0,0,0,0,64,0,-1--1--1,,1|(1104,698)|
1,270,106,248,0,0,0,0,0,64,0,-1--1--1,,1|(1146,563)|
10,271,ActiveOrganEnergyPerBW,1280,618,69,29,8,131,0,2,-1,0,0,0,0-0-0,0-0-0,|11||0-0-255
1,272,271,251,0,0,0,0,0,64,0,-1--1--1,,1|(1268,646)|
1,273,162,271,1,0,0,0,0,64,0,-1--1--1,,1|(1239,626)|
10,274,RefLean,1118,673,48,13,8,2,0,3,0,0,0,0,128-128-128,0-0-0,|11||128-128-128
1,275,274,252,0,0,0,0,0,64,0,-1--1--1,,1|(1059,669)|
1,276,256,251,0,0,0,0,0,64,0,-1--1--1,,1|(1166,697)|
1,277,154,251,0,0,0,0,0,64,0,-1--1--1,,1|(937,337)|
10,278,GammaResLean,1454,698,71,10,8,3,0,2,-1,0,0,0,0-0-0,0-0-0,|11||0-128-0
1,279,278,251,0,0,0,0,0,64,0,-1--1--1,,1|(1355,685)|
1,280,274,251,0,0,0,0,0,64,0,-1--1--1,,1|(1177,673)|
10,281,IndivFMIFac,1010,88,51,13,8,3,0,2,0,0,0,0,0-0-0,0-0-0,|11||255-0-0
10,282,TotalEnergyExpenditureNoGrowth,1463,326,128,24,8,131,0,0,0,0,0,0
1,283,96,282,0,0,0,0,0,64,0,-1--1--1,,1|(1464,465)|
10,284,AdaptiveThermogenesis,1750,694,103,10,8,3,0,0,0,0,0,0
1,285,204,284,0,0,0,0,0,64,0,-1--1--1,,1|(1792,660)|
10,286,betaAT,1898,736,31,13,8,3,0,0,0,0,0,0
1,287,286,284,0,0,0,0,0,64,0,-1--1--1,,1|(1832,717)|
10,288,AdaptationFraction,1333,823,79,10,8,3,0,0,0,0,0,0
1,289,284,288,0,0,0,0,0,64,0,-1--1--1,,1|(1548,756)|
10,290,GrowthEnergyDeposition,1551,395,100,18,8,131,0,0,0,0,0,0
1,291,96,290,0,0,0,0,0,64,0,-1--1--1,,1|(1505,496)|
10,292,PALData,1013,1013,38,13,8,3,0,0,0,0,0,0
1,293,292,55,0,0,0,0,0,64,0,-1--1--1,,1|(1022,990)|
1,294,260,55,0,0,0,0,0,64,0,-1--1--1,,1|(1120,842)|
1,295,42,55,0,0,0,0,0,64,0,-1--1--1,,1|(950,820)|
10,296,PALTblMale,903,1053,51,13,8,3,0,2,0,0,0,0,0-0-0,0-0-0,|11||0-0-255
10,297,PALTbleFemale,950,1088,68,10,8,3,0,2,0,0,0,0,0-0-0,0-0-0,|11||0-0-255
1,298,296,292,0,0,0,0,0,64,0,-1--1--1,,1|(950,1035)|
1,299,297,292,0,0,0,0,0,64,0,-1--1--1,,1|(975,1057)|
1,300,162,292,0,0,0,0,0,64,0,-1--1--1,,1|(1081,806)|
1,301,106,292,0,0,0,0,0,64,0,-1--1--1,,1|(1067,780)|
10,302,Torun TEE,684,1063,48,13,8,3,0,0,0,0,0,0
1,303,42,302,0,0,0,0,0,64,0,-1--1--1,,1|(782,873)|
1,304,106,302,0,0,0,0,0,64,0,-1--1--1,,1|(905,806)|
10,305,RefWeightforHeight,978,614,83,10,8,131,0,0,0,0,0,0
10,306,CurRefBMI,958,449,46,13,8,3,0,0,-1,0,0,0
1,307,306,305,0,0,0,0,0,64,0,-1--1--1,,1|(966,525)|
1,308,305,254,0,0,0,0,0,64,0,-1--1--1,,1|(1014,697)|
1,309,305,251,0,0,0,0,0,64,0,-1--1--1,,1|(1106,641)|
1,310,1,305,0,0,0,0,0,64,0,-1--1--1,,1|(690,546)|
1,311,5,306,0,0,0,0,0,64,0,-1--1--1,,1|(1066,333)|
1,312,154,306,0,0,0,0,0,64,0,-1--1--1,,1|(788,225)|
1,313,16,306,0,0,0,0,0,64,0,-1--1--1,,1|(587,293)|
1,314,4,306,0,0,0,0,0,64,0,-1--1--1,,1|(1088,360)|
10,315,CurRefBMI,118,651,58,13,8,2,0,3,-1,0,0,0,128-128-128,0-0-0,|11||128-128-128
10,316,BMI,150,711,29,13,8,2,0,3,-1,0,0,0,128-128-128,0-0-0,|11||128-128-128
10,317,MaxHGrowRate,355,363,68,10,8,3,0,0,0,0,0,0
1,318,17,317,1,0,0,0,0,64,0,-1--1--1,,1|(368,249)|
1,319,14,317,0,0,0,0,0,64,0,-1--1--1,,1|(432,378)|
1,320,8,317,0,0,0,0,0,64,0,-1--1--1,,1|(513,342)|
10,321,CatchUPGMaxFac,314,298,79,10,8,3,0,0,0,0,0,0
1,322,321,317,0,0,0,0,0,64,0,-1--1--1,,1|(330,324)|
1,323,317,13,1,0,0,0,0,64,0,-1--1--1,,1|(311,423)|
1,324,56,55,0,0,0,0,0,64,0,-1--1--1,,1|(1445,862)|
10,325,Time,99,596,33,13,8,2,0,3,-1,0,0,0,128-128-128,0-0-0,|11||128-128-128
10,326,TEEwithGrowth,1370,359,68,10,8,3,0,0,0,0,0,0
1,327,282,326,0,0,0,0,0,64,0,-1--1--1,,1|(1403,347)|
1,328,290,326,0,0,0,0,0,64,0,-1--1--1,,1|(1447,374)|
10,329,InitBMIFac,1210,101,44,13,8,3,0,0,0,0,0,0
10,330,BMRNoGrowth,1183,943,64,10,8,3,0,0,0,0,0,0
1,331,260,330,0,0,0,0,0,64,0,-1--1--1,,1|(1188,836)|
10,332,InitL,939,55,19,13,8,3,0,0,0,0,0,0
10,333,InitF,883,23,19,13,8,3,0,0,0,0,0,0
1,334,333,332,0,0,0,0,0,64,1,-1--1--1,,1|(905,34)|
1,335,135,333,0,0,0,0,0,64,1,-1--1--1,,1|(951,-26)|
1,336,5,333,0,0,0,0,0,64,1,-1--1--1,,1|(1029,129)|
1,337,238,333,0,0,0,0,0,64,1,-1--1--1,,1|(514,23)|
1,338,154,333,0,0,0,0,0,64,1,-1--1--1,,1|(751,17)|
1,339,1,333,0,0,0,0,0,64,1,-1--1--1,,1|(649,254)|
1,340,281,333,0,0,0,0,0,64,1,-1--1--1,,1|(949,56)|
1,341,110,333,0,0,0,0,0,64,1,-1--1--1,,1|(1033,96)|
1,342,16,333,0,0,0,0,0,64,1,-1--1--1,,1|(556,86)|
1,343,4,333,0,0,0,0,0,64,1,-1--1--1,,1|(1050,144)|
1,344,239,333,0,0,0,0,0,64,1,-1--1--1,,1|(506,5)|
1,345,1,332,0,0,0,0,0,64,1,-1--1--1,,1|(678,269)|
1,346,110,332,0,0,0,0,0,64,1,-1--1--1,,1|(1061,111)|
1,347,332,3,0,0,0,0,0,64,1,-1--1--1,,1|(911,332)|
1,348,333,2,0,0,0,0,0,64,1,-1--1--1,,1|(883,372)|
10,349,Eff E Ave on H,264,641,63,10,8,3,0,0,0,0,0,0
10,350,SensHGrEnAvlb alpha,264,738,69,21,8,3,0,2,-1,0,0,0,0-0-0,0-0-0,|11||0-128-0
1,351,350,349,0,0,0,0,0,64,0,-1--1--1,,1|(264,691)|
1,352,45,349,0,0,0,0,0,64,0,-1--1--1,,1|(710,484)|
1,353,306,349,0,0,0,0,0,64,0,-1--1--1,,1|(612,544)|
1,354,349,13,0,0,0,0,0,64,0,-1--1--1,,1|(292,578)|
10,355,EtaL,1653,324,33,13,8,2,0,3,-1,0,0,0,128-128-128,0-0-0,|11||128-128-128
10,356,RhoL Hat,1649,366,51,13,8,2,0,3,-1,0,0,0,128-128-128,0-0-0,|11||128-128-128
10,357,EtaF,1523,344,33,13,8,2,0,3,-1,0,0,0,128-128-128,0-0-0,|11||128-128-128
10,358,RhoF,1723,418,35,13,8,2,0,3,-1,0,0,0,128-128-128,0-0-0,|11||128-128-128
1,359,358,290,0,0,0,0,0,64,0,-1--1--1,,1|(1676,412)|
1,360,356,290,0,0,0,0,0,64,0,-1--1--1,,1|(1615,376)|
1,361,355,290,0,0,0,0,0,64,0,-1--1--1,,1|(1611,353)|
1,362,357,290,0,0,0,0,0,64,0,-1--1--1,,1|(1532,360)|
1,363,358,282,0,0,0,0,0,64,0,-1--1--1,,1|(1615,380)|
1,364,356,282,0,0,0,0,0,64,0,-1--1--1,,1|(1593,354)|
1,365,357,282,0,0,0,0,0,64,0,-1--1--1,,1|(1523,344)|
1,366,355,282,0,0,0,0,0,64,0,-1--1--1,,1|(1612,324)|
1,367,95,282,0,0,0,0,0,64,0,-1--1--1,,1|(1594,473)|
10,368,CostEnrGap,1949,818,53,13,8,3,0,0,0,0,0,0
1,369,282,368,0,0,0,0,0,64,0,-1--1--1,,1|(1706,572)|
1,370,204,368,0,0,0,0,0,64,0,-1--1--1,,1|(1884,719)|
1,371,75,368,0,0,0,0,0,64,0,-1--1--1,,1|(1350,730)|
1,372,80,368,0,0,0,0,0,64,0,-1--1--1,,1|(1347,786)|
1,373,95,290,0,0,0,0,0,64,0,-1--1--1,,1|(1634,505)|
1,374,288,330,0,0,0,0,0,64,0,-1--1--1,,1|(1263,878)|
10,375,TCV,440,-18,20,13,8,3,0,0,-1,0,0,0
1,376,375,15,0,0,0,0,0,64,0,-1--1--1,,1|(473,-28)|
1,377,375,13,0,0,0,0,0,64,0,-1--1--1,,1|(386,236)|
1,378,375,317,0,0,0,0,0,64,0,-1--1--1,,1|(399,167)|
10,379,INITIAL TIME,2033,524,38,21,8,2,0,3,-1,0,0,0,128-128-128,0-0-0,|11||128-128-128
10,380,Time,1750,726,33,13,8,2,0,3,-1,0,0,0,128-128-128,0-0-0,|11||128-128-128
10,381,Heilbronn W,583,766,53,13,8,3,0,0,0,0,0,0
1,382,42,381,0,0,0,0,0,64,0,-1--1--1,,1|(755,724)|
10,383,EndoWPartition,451,854,66,10,8,3,0,0,-1,0,0,0
1,384,383,216,0,0,0,0,0,64,0,-1--1--1,,1|(399,834)|
10,385,ForbesWPartition,464,934,73,10,8,3,0,0,-1,0,0,0
1,386,385,216,0,0,0,0,0,64,0,-1--1--1,,1|(402,877)|
10,387,SWForbes,219,883,48,13,8,3,0,18,-1,0,0,0,0-0-0,0-0-0,|11|B|255-128-0
1,388,387,216,0,0,0,0,0,64,0,-1--1--1,,1|(266,849)|
1,389,2,385,1,0,0,0,0,64,0,-1--1--1,,1|(628,884)|
1,390,45,383,0,0,0,0,0,64,0,-1--1--1,,1|(797,591)|
1,391,306,383,0,0,0,0,0,64,0,-1--1--1,,1|(707,648)|
1,392,281,383,0,0,0,0,0,64,0,-1--1--1,,1|(733,466)|
1,393,16,383,0,0,0,0,0,64,0,-1--1--1,,1|(342,495)|
10,394,BMI,2453,563,28,11,8,2,0,3,-1,0,0,0,128-128-128,0-0-0,|11||128-128-128
10,395,EndoEIDecisions,2370,513,98,13,8,3,0,26,-1,0,0,0,0-0-0,0-0-0,|14|B|0-128-0
10,396,"BMI-1",2563,646,25,11,8,3,0,0,0,0,0,0
10,397,"BMI-2",2589,769,25,11,8,3,0,0,0,0,0,0
10,398,"BD-1",2665,648,23,11,8,3,0,0,0,0,0,0
10,399,"BD-2",2635,698,23,11,8,3,0,0,0,0,0,0
1,400,396,397,0,0,0,0,0,64,0,-1--1--1,,1|(2574,700)|
1,401,398,399,0,0,0,0,0,64,0,-1--1--1,,1|(2653,667)|
10,402,"BMI-S",2398,624,26,11,8,3,0,0,0,0,0,0
10,403,"BD-S",2699,739,24,11,8,3,0,0,0,0,0,0
1,404,396,402,0,0,0,0,0,64,0,-1--1--1,,1|(2487,635)|
1,405,398,403,0,0,0,0,0,64,0,-1--1--1,,1|(2679,686)|
10,406,"Endo-1",2374,708,31,11,8,3,0,0,0,0,0,0
10,407,"Endo-2",2469,798,31,11,8,3,0,0,0,0,0,0
1,408,406,407,0,0,0,0,0,64,0,-1--1--1,,1|(2415,748)|
10,409,"Endo-a",2368,774,31,11,8,3,0,0,0,0,0,0
10,410,Error,2545,523,23,11,8,3,0,0,0,0,0,0
10,411,FinalError,2684,479,43,11,8,3,0,0,0,0,0,0
1,412,410,411,0,0,0,0,0,64,0,-1--1--1,,1|(2601,505)|
10,413,BMIData,2568,593,36,11,8,3,0,0,0,0,0,0
1,414,413,410,0,0,0,0,0,64,0,-1--1--1,,1|(2558,564)|
10,415,accelW,2498,468,31,11,8,3,0,0,-1,0,0,0
1,416,394,410,0,0,0,0,0,64,0,-1--1--1,,1|(2493,545)|
1,417,394,396,0,0,0,0,0,64,0,-1--1--1,,1|(2501,600)|
1,418,394,402,0,0,0,0,0,64,0,-1--1--1,,1|(2430,588)|
1,419,423,396,0,0,0,0,0,64,0,-1--1--1,,1|(2515,697)|
1,420,413,398,0,0,0,0,0,64,0,-1--1--1,,1|(2609,617)|
1,421,423,398,0,0,0,0,0,64,0,-1--1--1,,1|(2565,696)|
1,422,423,399,0,0,0,0,0,64,0,-1--1--1,,1|(2559,716)|
10,423,TIME STEP,2479,738,58,11,8,2,0,3,-1,0,0,0,128-128-128,0-0-0,|11||128-128-128
1,424,423,397,0,0,0,0,0,64,0,-1--1--1,,1|(2534,753)|
1,425,423,402,0,0,0,0,0,64,0,-1--1--1,,1|(2442,686)|
1,426,413,403,0,0,0,0,0,64,0,-1--1--1,,1|(2628,660)|
1,427,423,403,0,0,0,0,0,64,0,-1--1--1,,1|(2598,738)|
1,428,423,406,0,0,0,0,0,64,0,-1--1--1,,1|(2429,723)|
1,429,423,407,0,0,0,0,0,64,0,-1--1--1,,1|(2475,761)|
10,430,accelError,2569,483,44,11,8,3,0,0,0,0,0,0
1,431,415,430,0,0,0,0,0,64,0,-1--1--1,,1|(2519,472)|
1,432,409,430,0,0,0,0,0,64,0,-1--1--1,,1|(2464,634)|
1,433,430,411,0,0,0,0,0,64,0,-1--1--1,,1|(2620,481)|
10,434,Time,2545,556,33,11,8,2,0,3,-1,0,0,0,128-128-128,0-0-0,|11||128-128-128
1,435,434,410,0,0,0,0,0,64,0,-1--1--1,,1|(2545,546)|
10,436,Time,2043,749,33,11,8,2,0,3,-1,0,0,0,128-128-128,0-0-0,|11||128-128-128
10,437,EndoEIOverTime,2254,709,70,11,8,3,0,0,0,0,0,0
1,438,403,437,0,0,0,0,0,64,0,-1--1--1,,1|(2506,725)|
1,439,45,437,0,0,0,0,0,64,0,-1--1--1,,1|(1679,517)|
1,440,402,437,0,0,0,0,0,64,0,-1--1--1,,1|(2332,662)|
1,441,413,437,0,0,0,0,0,64,0,-1--1--1,,1|(2417,648)|
1,442,306,437,0,0,0,0,0,64,0,-1--1--1,,1|(1594,576)|
1,443,395,437,0,0,0,0,0,64,0,-1--1--1,,1|(2315,605)|
1,444,375,437,0,0,0,0,0,64,0,-1--1--1,,1|(1336,341)|
10,445,Time,2278,783,33,11,8,2,0,3,-1,0,0,0,128-128-128,0-0-0,|11||128-128-128
1,446,445,437,0,0,0,0,0,64,0,-1--1--1,,1|(2268,752)|
1,447,224,133,0,0,0,0,0,64,0,-1--1--1,,1|(2096,667)|
1,448,437,406,0,0,0,0,0,64,0,-1--1--1,,1|(2326,708)|
1,449,406,409,0,0,0,0,0,64,0,-1--1--1,,1|(2371,734)|
1,450,407,409,0,0,0,0,0,64,0,-1--1--1,,1|(2425,787)|
1,451,437,409,0,0,0,0,0,64,0,-1--1--1,,1|(2304,738)|
10,452,TIME STEP,2368,806,58,11,8,2,0,3,-1,0,0,0,128-128-128,0-0-0,|11||128-128-128
1,453,452,409,0,0,0,0,0,64,0,-1--1--1,,1|(2368,797)|
1,454,413,110,0,0,0,0,0,64,1,-1--1--1,,1|(1877,381)|
12,455,6359990,2596,1313,468,249,3,188,0,0,2,0,0,0
BMI,Graph
1,456,437,224,0,0,0,0,0,64,0,-1--1--1,,1|(2205,671)|
1,457,197,204,0,0,0,0,0,64,0,-1--1--1,,1|(1825,488)|
1,458,209,193,0,0,0,0,0,64,0,-1--1--1,,1|(1993,466)|
1,459,14,50,0,0,0,0,0,64,0,-1--1--1,,1|(683,451)|
1,460,375,50,0,0,0,0,0,64,0,-1--1--1,,1|(691,253)|
1,461,14,122,0,0,0,0,0,64,0,-1--1--1,,1|(638,619)|
1,462,375,122,0,0,0,0,0,64,0,-1--1--1,,1|(632,420)|
1,463,52,284,0,0,0,0,0,64,0,-1--1--1,,1|(1562,719)|
1,464,52,288,0,0,0,0,0,64,0,-1--1--1,,1|(1358,782)|
10,465,Energy Demand,1406,549,36,21,8,3,0,0,0,0,0,0
10,466,Energy Supply,1711,544,31,21,8,3,0,0,0,0,0,0
1,467,466,465,0,0,0,0,0,64,0,-1--1--1,,1|(1567,545)|
10,468,CPartition,461,724,42,12,8,3,0,0,0,0,0,0
10,469,DailyBMR,1311,419,42,12,8,3,0,0,0,0,0,0
10,470,CurDesFemFMI,96,753,78,10,8,2,0,3,0,0,0,0,128-128-128,0-0-0,|11||128-128-128
10,471,CurDesMalFMI,107,850,75,10,8,2,0,3,0,0,0,0,128-128-128,0-0-0,|11||128-128-128
10,472,CurDesFMI,112,803,48,12,8,3,0,0,0,0,0,0
1,473,470,472,0,0,0,0,0,64,0,-1--1--1,,1|(101,770)|
1,474,471,472,0,0,0,0,0,64,0,-1--1--1,,1|(108,834)|
10,475,DesFMBalAdj,316,770,57,12,8,3,0,0,0,0,0,0
1,476,472,475,0,0,0,0,0,64,0,-1--1--1,,1|(202,788)|
10,477,DesFMAdjE,220,822,50,12,8,3,0,0,0,0,0,0
10,478,DesFFMAdjE,328,834,55,12,8,3,0,0,0,0,0,0
1,479,475,477,0,0,0,0,0,64,0,-1--1--1,,1|(274,792)|
1,480,475,478,0,0,0,0,0,64,0,-1--1--1,,1|(320,795)|
1,481,477,466,0,0,0,0,0,64,0,-1--1--1,,1|(968,682)|
1,482,478,466,0,0,0,0,0,64,0,-1--1--1,,1|(1024,687)|
1,483,477,465,0,0,0,0,0,64,0,-1--1--1,,1|(813,685)|
1,484,478,465,0,0,0,0,0,64,0,-1--1--1,,1|(864,691)|
1,485,468,465,0,0,0,0,0,64,0,-1--1--1,,1|(929,637)|
1,486,16,472,0,0,0,0,0,64,0,-1--1--1,,1|(176,469)|
1,487,57,477,0,0,0,0,0,64,0,-1--1--1,,1|(471,865)|
1,488,60,477,0,0,0,0,0,64,0,-1--1--1,,1|(485,892)|
1,489,225,475,0,0,0,0,0,64,0,-1--1--1,,1|(812,544)|
1,490,1,475,0,0,0,0,0,64,0,-1--1--1,,1|(368,623)|
1,491,87,475,0,0,0,0,0,64,0,-1--1--1,,1|(615,671)|
1,492,58,478,0,0,0,0,0,64,0,-1--1--1,,1|(535,696)|
1,493,59,478,0,0,0,0,0,64,0,-1--1--1,,1|(498,704)|
1,494,216,468,0,0,0,0,0,64,0,-1--1--1,,1|(387,769)|
1,495,57,468,0,0,0,0,0,64,0,-1--1--1,,1|(576,817)|
1,496,58,468,0,0,0,0,0,64,0,-1--1--1,,1|(602,642)|
1,497,60,468,0,0,0,0,0,64,0,-1--1--1,,1|(595,843)|
1,498,59,468,0,0,0,0,0,64,0,-1--1--1,,1|(565,649)|
1,499,466,95,0,0,0,0,0,64,0,-1--1--1,,1|(1708,569)|
1,500,465,96,0,0,0,0,0,64,0,-1--1--1,,1|(1429,564)|
1,501,465,115,0,0,0,0,0,64,0,-1--1--1,,1|(1395,608)|
1,502,284,465,0,0,0,0,0,64,0,-1--1--1,,1|(1590,626)|
1,503,122,465,0,0,0,0,0,64,0,-1--1--1,,1|(1102,716)|
1,504,50,465,0,0,0,0,0,64,0,-1--1--1,,1|(1193,540)|
1,505,52,465,0,0,0,0,0,64,0,-1--1--1,,1|(1393,653)|
1,506,61,465,0,0,0,0,0,64,0,-1--1--1,,1|(1571,660)|
1,507,288,469,0,0,0,0,0,64,0,-1--1--1,,1|(1322,628)|
1,508,63,469,0,0,0,0,0,64,0,-1--1--1,,1|(1170,633)|
1,509,61,469,0,0,0,0,0,64,0,-1--1--1,,1|(1517,591)|
1,510,282,469,0,0,0,0,0,64,0,-1--1--1,,1|(1382,374)|
1,511,465,94,0,0,0,0,0,64,0,-1--1--1,,1|(1481,556)|
1,512,466,94,0,0,0,0,0,64,0,-1--1--1,,1|(1664,552)|
1,513,14,466,0,0,0,0,0,64,0,-1--1--1,,1|(1064,461)|
1,514,122,466,0,0,0,0,0,64,0,-1--1--1,,1|(1261,708)|
1,515,50,466,0,0,0,0,0,64,0,-1--1--1,,1|(1348,538)|
1,516,204,466,0,0,0,0,0,64,0,-1--1--1,,1|(1780,596)|
1,517,68,466,0,0,0,0,0,64,0,-1--1--1,,1|(1312,764)|
1,518,86,466,0,0,0,0,0,64,0,-1--1--1,,1|(1275,564)|
1,519,87,466,0,0,0,0,0,64,0,-1--1--1,,1|(1332,555)|
1,520,375,466,0,0,0,0,0,64,0,-1--1--1,,1|(1063,257)|
10,521,TotalDesiredEnergy,1746,853,84,10,8,3,0,0,-1,0,0,0
1,522,56,521,0,0,0,0,0,64,0,-1--1--1,,1|(1798,810)|
1,523,122,521,0,0,0,0,0,64,0,-1--1--1,,1|(1279,860)|
1,524,478,521,0,0,0,0,0,64,0,-1--1--1,,1|(1015,842)|
1,525,477,521,0,0,0,0,0,64,0,-1--1--1,,1|(959,836)|
1,526,50,521,0,0,0,0,0,64,0,-1--1--1,,1|(1341,690)|
1,527,52,521,0,0,0,0,0,64,0,-1--1--1,,1|(1574,800)|
1,528,199,521,0,0,0,0,0,64,0,-1--1--1,,1|(964,583)|
1,529,202,521,0,0,0,0,0,64,0,-1--1--1,,1|(1869,903)|
1,530,521,284,0,0,0,0,0,64,0,-1--1--1,,1|(1747,780)|
1,531,521,133,0,0,0,0,0,64,0,-1--1--1,,1|(1887,788)|
10,532,PAMale,1070,1054,33,12,8,3,0,0,0,0,0,0
10,533,PAFem,1155,1026,31,12,8,3,0,0,0,0,0,0
1,534,16,55,0,0,0,0,0,64,0,-1--1--1,,1|(633,547)|
1,535,533,55,0,0,0,0,0,64,0,-1--1--1,,1|(1099,992)|
1,536,532,55,0,0,0,0,0,64,0,-1--1--1,,1|(1056,1012)|
10,537,SWFixedPA,1161,983,50,12,8,3,0,0,-1,0,0,0
1,538,537,55,0,0,0,0,0,64,0,-1--1--1,,1|(1088,967)|
///---\\\
:GRAPH Main_Outputs
:TITLE Body Mass, Composition, and Height
:SCALE
:VAR Height
:Y-MIN 0
:Y-MAX 2
:SCALE
:VAR W
:Y-MIN 0
:Y-MAX 130
:SCALE
:VAR FatFrac
:Y-MIN 0
:Y-MAX 1
:SCALE
:VAR BMI
:Y-MIN 0
:Y-MAX 35

:GRAPH GRAPH
:TITLE Hall Comparison
:SCALE
:VAR W[p2]
:Y-MIN 50
:Y-MAX 80
:DATASET V25-Hall80
:SCALE
:VAR W[p2]
:Y-MIN 90
:Y-MAX 120
:DATASET V25-Hall120

:GRAPH Height_Comparison_with_C
:TITLE Height Comparison with CDC Charts
:SCALE
:VAR Height[p1]|Male
:VAR Height[p2]|Female
:VAR Current Des H[p1]|CDC Chart Male
:VAR Current Des H[p2]|CDC Chart Female

:GRAPH BMI_Comparison_with_CDC_
:TITLE BMI Comparison with CDC Charts
:SCALE
:VAR BMI[p1]|Male
:VAR BMI[p2]|Female
:VAR CDC BMI[p1]|CDC Male
:VAR CDC BMI[p2]|CDC Female

:GRAPH energy_compare
:TITLE energy compare
:SCALE
:VAR CEGAve
:DATASET CompareHallData
:VAR CostEnrGap[p3]

:GRAPH Fat_Frac
:TITLE Fat Frac
:SCALE
:VAR HFF
:DATASET CompareHallData
:VAR FatFrac[p3]

:TABLE ReportTable
:TITLE ReportTable
:PRETTYNUM
:TIME-DOWN
:FIRST-CELLWIDTH 30
:CELLWIDTH 14
:FONT Arial|11||0-0-0
:VAR ButteTotalEnergyExpenditure[p3]
:VAR ButteTotalEnergyExpenditure[p4]
:VAR ButteEnergyDeposition[p3]
:VAR ButteEnergyDeposition[p4]
:VAR Fat Mass[p3]
:VAR Fat Mass[p4]
:VAR Lean Mass[p3]
:VAR Lean Mass[p4]
:VAR W[p3]
:VAR W[p4]
:VAR Height[p3]
:VAR Height[p4]
:VAR DailyBMR[p3]
:VAR DailyBMR[p4]

:GRAPH Energy_Components
:TITLE Energy Components
:SCALE
:VAR ButteEnergyDeposition|Energy for Tissue Deposition
:SCALE
:VAR ButteTotalEnergyExpenditure|Energy Expenditure without Deposition
:SCALE
:VAR EnergyIntake|Energy Intake
:SCALE
:VAR DailyBMR|Basal Metabolic Rate
:L<%^E!@
1:20%GainY12-15.vdf
1:ChildCompareBase.vdf
9:ChildCompareBase
22:$,Dollar,Dollars,$s
22:Hour,Hours
22:Month,Months
22:Person,People,Persons
22:Unit,Units
22:Week,Weeks
22:Year,Years
22:Day,Days
11:CDCEIFit.Polyvoc.voc
12:V34_EIPercentileCalib.vpd
13:BMIDataCalibDaily, PARef, EIPercentile
18:SimpleChildhoodModel-V2.vsc
20:SimpleChildhoodModel-V2.lst
15:0,0,0,0,0,0
19:75,2
27:0,
34:0,
4:Time
5:W[People]
35:Date
36:YYYY-MM-DD
37:2000
38:1
39:1
40:4
41:0
42:0
24:1820
25:7300
26:7300
6:A1
6:AD
6:Black
6:BMID
6:c1
6:c2
6:d1
6:e1
6:Fat
6:g211
6:HD
6:Lean
6:M
6:Mexican
6:mo1
6:mo10
6:mo2
6:mo3
6:mo4
6:mo5
6:mo6
6:mo7
6:mo8
6:mo9
6:Other
6:Other Hispanic
6:p5
6:ptype
6:s1
6:sa1
6:sa10
6:sa100
6:sa101
6:sa102
6:sa103
6:sa104
6:sa105
6:sa106
6:sa107
6:sa108
6:sa109
6:sa11
6:sa110
6:sa111
6:sa112
6:sa113
6:sa114
6:sa115
6:sa116
6:sa117
6:sa118
6:sa119
6:sa12
6:sa120
6:sa121
6:sa122
6:sa123
6:sa124
6:sa125
6:sa126
6:sa127
6:sa128
6:sa129
6:sa13
6:sa130
6:sa131
6:sa132
6:sa133
6:sa134
6:sa135
6:sa136
6:sa137
6:sa138
6:sa139
6:sa14
6:sa140
6:sa141
6:sa142
6:sa143
6:sa144
6:sa145
6:sa146
6:sa147
6:sa148
6:sa149
6:sa15
6:sa150
6:sa151
6:sa152
6:sa153
6:sa154
6:sa155
6:sa156
6:sa157
6:sa158
6:sa159
6:sa16
6:sa160
6:sa17
6:sa18
6:sa19
6:sa2
6:sa20
6:sa21
6:sa22
6:sa23
6:sa24
6:sa25
6:sa26
6:sa27
6:sa28
6:sa29
6:sa3
6:sa30
6:sa31
6:sa32
6:sa33
6:sa34
6:sa35
6:sa36
6:sa37
6:sa38
6:sa39
6:sa4
6:sa40
6:sa41
6:sa42
6:sa43
6:sa44
6:sa45
6:sa46
6:sa47
6:sa48
6:sa49
6:sa5
6:sa50
6:sa51
6:sa52
6:sa53
6:sa54
6:sa55
6:sa56
6:sa57
6:sa58
6:sa59
6:sa6
6:sa60
6:sa61
6:sa62
6:sa63
6:sa64
6:sa65
6:sa66
6:sa67
6:sa68
6:sa69
6:sa7
6:sa70
6:sa71
6:sa72
6:sa73
6:sa74
6:sa75
6:sa76
6:sa77
6:sa78
6:sa79
6:sa8
6:sa80
6:sa81
6:sa82
6:sa83
6:sa84
6:sa85
6:sa86
6:sa87
6:sa88
6:sa89
6:sa9
6:sa90
6:sa91
6:sa92
6:sa93
6:sa94
6:sa95
6:sa96
6:sa97
6:sa98
6:sa99
6:T1
6:T2
6:T3
6:T4
6:White
