# Supplementary material for: Human Growth and Body Weight Dynamics: An Integrative Systems Model
Source: PLoS One. 2014 Dec 5;9(12):e114609. doi: 10.1371/journal.pone.0114609 (PMC4257729; doi:10.1371/journal.pone.0114609)
Supplement: Appendix S4 — Simulation model. Vensim simulation models and supplementary files available for independent analysis and replication of results. (ZIP) [file pone.0114609.s004.zip › FullAnalysis/SimpleChildhoodModel_lpolyIntake.mdl]

{UTF-8}
PAFem:INTERPOLATE:
	~	
	~		|

PA[People]=
	((PALData[People]*(1-beta)-1)*EQMaintenanceBMR[People])/W[People]*(1-SWFixedPA)+SWFixedPA\
		*(Male*PAMale+(1-Male)*PAFem)
	~	KJ/(Day*Kg)
	~	Calculated based on PAL factor. For Heilbronn-CREX add this phrase: *0+if \
		then else(People=3,30+STEP(11.5,13511),24.65+STEP(9.6,13511))
	|

PAMale:INTERPOLATE:
	~	
	~		|

SWFixedPA=
	1
	~	dmnl
	~	Put 1 to use the fixed PA, use 0 otherwise.
	|

BWfactor[People]=
	W[People]*PA[People]
	~	KJ/Day
	~		|

AdaptiveThermogenesis[People]=
	betaAT*(EnergyIntake[People]-TotalDesiredEnergy[People])/TotalDesiredEnergy[People]*\
		DesNonGrowth EnergyExpenditure[People
	]
	~	KJ/Day
	~	This term captures the adaptive thermogenesis mechanism which \
		reduces/increases EI based on lower/higher than needed EI.
	|

TotalDesiredEnergy[People]=
	(DesNonGrowth EnergyExpenditure[People]+DesFFMAdjE[People]+DesFMAdjE[People]+(1-SWMaintEnr\
		+SWMaintEnr*Eff Age on Growth[People])*(Max(0,"DesLEnrNeed/Loss"[People
	]+"DesFEnNeed/Loss"[People])))/(1-beta)
	~	KJ/Day
	~	The Max(0,...) term incdicates that total desired energy does not subtract \
		the extra energy offered (due to overweight). With this assumption if an \
		individual is overweight the model's basic dynamics does not push hard to \
		bring the weight back to normal (through reducing EI). It may be more \
		appropriate to change this assumption depending on the application.
	|

EndoEnergyIntake[People]=
	Max(0,TotalDesiredEnergy[People])*EndoEIShock[People]
	~	KJ/Day
	~	This equation consists of the random factor for individual and the result \
		of the regressions. It is modified around the mean with this factor, but \
		also takes extreme conditions into account so that energy intake does not \
		go under 20% of expected value and remains under a maximum value). The \
		following can be added to capture interventions: +EIIntervention[People]
	|

CPartition[People]=
	1-1/((RhoL Hat[People]+EtaL)/(RhoF+EtaF)*CPConstant[People]/(1-CPConstant[People])+1\
		)
	~	dmnl
	~	Partition of Excess Energy Dedicated to Fat Free Mass. The rest goes to \
		Fat Mass storage beyond current levels.
	|

DesFFMAdjE[People]=
	-DesFMBalAdj[People]*(RhoL Hat[People]+EtaL)
	~	KJ/Day
	~		|

DesFMAdjE[People]=
	DesFMBalAdj[People]*(RhoF+EtaF)
	~	KJ/Day
	~		|

DesFMBalAdj[People]=
	(CurDesFMI[People]-FMI[People])*Height[People]^2/MinConvertTime tmin
	~	Kg/Day
	~		|

EnergyPrice[People]=
	FIND MARKET PRICE( Energy Demand[People,Main], DemandCurve[Main,ptype], Energy Supply\
		[People
	,Main]
	, SupplyCurve[Main,ptype])
	~	dmnl
	~		|

EAvail[People,Alloc]=
	XIDZ(DemandSatisfied[People,Alloc],Energy Demand[People,Alloc],1)
	~	dmnl
	~		|

EnergySupplied[People,Alloc]=
	SUPPLY AT PRICE(Energy Supply[People,Alloc], SupplyCurve[Alloc,ptype], EnergyPrice[People
	])
	~	KJ/Day
	~		|

CurDesFemFMI[People]=
	Min(BMI[People],IndivFMIFac[People]*(0.542184*(BMI[People]-CurRefBMI[People])+
	0.00285583*(BMI[People]-CurRefBMI[People])^2+
	0.2037*if then else(EthCode=1,1,0)+
	if then else(GAge[People]+d>20,7.4795+(GAge[People]+d)*0.00304451-1.17,FmlFMIAgeEff(\
		GAge[People]+d))))
	~	Kg/(M*M)
	~		|

CurDesFMI[People]=
	Male*CurDesMalFMI[People]+(1-Male)*CurDesFemFMI[People]
	~	Kg/(M*M)
	~		|

CurDesMalFMI[People]=
	Min(BMI[People],IndivFMIFac[People]*(0.396041*(BMI[People]-CurRefBMI[People])+
	0.00966671*(BMI[People]-CurRefBMI[People])^2+
	0.372097*if then else(EthCode=1,1,0)+
	if then else(GAge[People]+d>20,3.89474+(GAge[People]+d)*0.0216099-0.31,MlFMIAgeEff(GAge\
		[People]+d))))
	~	Kg/(M*M)
	~		|

Energy Supply[People,Main]=
	EnergyIntake[People] ~~|
Energy Supply[People,Lean]=
	Max(0,MaxLConvert[People]-Energy Supply[People,ResL]) ~~|
Energy Supply[People,ResF]=
	Max(0,-"DesFEnNeed/Loss"[People]*TCV*d/MinConvertTime tmin)+Max(0,-DesFMAdjE[People]\
		) ~~|
Energy Supply[People,ResL]=
	Max(0,-"DesLEnrNeed/Loss"[People]*TCV*d/MinConvertTime tmin)+Max(0,-DesFFMAdjE[People\
		]) ~~|
Energy Supply[People,Fat]=
	Max(0,MaxFConvert[People]-Energy Supply[People,ResF])
	~	KJ/Day
	~		|

Energy Demand[People,Main]=
	DesNonGrowth EnergyExpenditure[People]+Diet Induced EE DIEE[People]+AdaptiveThermogenesis\
		[People] ~~|
Energy Demand[People,Lean]=
	Max(0,"DesLEnrNeed/Loss"[People])+Max(0,DesFFMAdjE[People]) ~~|
Energy Demand[People,ResF]=
	Max(0,Energy Supply[People,Main]-Energy Demand[People,Main]-Energy Demand
	[People,Lean]-Energy Demand[People,Fat])*(1-CPartition[People]) ~~|
Energy Demand[People,ResL]=
	CPartition[People]*Energy Demand[People,ResF]*XIDZ(1,(1-CPartition[People]),1) ~~|
Energy Demand[People,Fat]=
	Max(0,"DesFEnNeed/Loss"[People])+Max(0,DesFMAdjE[People])
	~	KJ/Day
	~		|

DemandSatisfied[People,Alloc]=
	DEMAND AT PRICE(Energy Demand[People,Alloc], DemandCurve[Alloc,ptype], EnergyPrice[People
	])
	~	KJ/Day
	~		|

DailyBMR[People]=
	TotalEnergyExpenditureNoGrowth[People]-BWfactor[People]*AdaptationFraction[People]-Diet Induced EE DIEE\
		[People]
	~	KJ/Day
	~		|

DesFutFatFMI[People]=
	Max(0,if then else ( Male 
	                            = 1, 
	                       MaleDesFutFMI[People], 
	                       FemaleDesFutFMI[People]))
	~	Kg/M/M
	~	Current equation based on regressions in NHANES. See \
		FatFractionRegressions-08-12-2011.do for details of getting these \
		equations.
	|

FutRefBMI[People]=
	(Male*MaleBMI(GAge[People]+d)+(1-Male)*FemaleBMI(GAge[People]+d))
	~	Kg/(M*M)
	~		|

Future Des Height[People]=
	Pot[People]*(Male*MaleHeight(GAge[People]+d)+(1-Male)*FemaleHeight(GAge[People]+d))/\
		100*(HFctrEth[People,c2
	]+(HFctrEth[People,c1]-HFctrEth[People,c2])/(1+exp(GAge[People]+d-14)))
	~	M
	~		|

InitBMINH[People]= INITIAL(
	if then else(EthCode=1 :AND: Male=1,BMIData[dg1,People],if then else(EthCode=1 :AND:\
		 Male=0,BMIData[dg2,People],if then else
	(EthCode=3 :AND: Male=1,BMIData[dg3,People],if then else(EthCode=3 :AND: Male=0,BMIData\
		[dg4,People],if then else(EthCode=4 :AND:
	 Male=1,BMIData[dg5,People],BMIData
	[dg6,People]))))))
	~	
	~		|

InitF[People]= INITIAL(
	(
	(
	Min(FemaleBMI(GAge[People]),IndivFMIFac[People]*(0.542184*(InitBMI[People]-FemaleBMI\
		(GAge[People]))+0.00285583*(InitBMI[People]-FemaleBMI(GAge[People
	]))^2+0.2037*if then else(EthCode=1,1,0)+if then else(GAge[People]>20,7.4795+(GAge[People\
		])*0.00304451-1.17,FmlFMIAgeEff
	(GAge[People]))))
	)
	*(1-Male)
	+Male*
	(
	Min(MaleBMI(GAge[People]),IndivFMIFac[People]*(0.396041*(InitBMI[People]-MaleBMI(GAge\
		[People]))+0.00966671*(InitBMI[People]-MaleBMI(GAge[People]))
	^2+0.372097*if then else(EthCode=1,1,0)+if then else(GAge[People]>20,3.89474+(GAge[People\
		])*0.0216099-0.31,MlFMIAgeEff
	(GAge[People]))))
	
	)
	)*Height[People]^2)
	~	Kg
	~		|

EndoWPartition[People]=
	IndivFMIFac[People]*(Male*Max(0,Min(1,1-(0.396041+2*0.00966671*(BMI[People]-CurRefBMI\
		[People]))))+(1-Male)*Max(0,Min(1,1-(0.542184+
	2*0.00285583*(BMI[People]-CurRefBMI[People])))))
	~	
	~	The weight partitioning equation based on my regressions.
	|

Torun TEE[People]=
	((1-Male)*(263.4+65.3*W[People]-0.454*W[People]^2)+Male*(310.2+63.3*W[People]-0.263*\
		W[People]^2))*4.184
	~	
	~	Torun's equation's in KJ/Day
	|

CurRefBMI[People]=
	(Male*MaleBMI(GAge[People])+(1-Male)*FemaleBMI(GAge[People]))
	~	
	~		|

Current Des H[People]=
	(Pot[People]*HFacEth[People])*(Male*MaleHeight(GAge[People])+(1-Male)*FemaleHeight(GAge\
		[People]))/100
	~	M
	~		|

RefLean[People]=
	(
	(FemaleBMI(GAge[People])-
	 Min(FemaleBMI(GAge[People]),IndivFMIFac[People]*(0.2037*if then else(EthCode=1,1,0)\
		+if then else(GAge[People]>20,7.4795+GAge[People]*0.00304451-1.17,FmlFMIAgeEff(GAge\
		[People]))))
	)
	*(1-Male)
	+Male*
	(MaleBMI(GAge[People])
	-Min(MaleBMI(GAge[People]),IndivFMIFac[People]*(0.372097*if then else(EthCode=1,1,0)\
		+if then else(GAge[People]>20,3.89474+GAge[People]*0.0216099-0.31,MlFMIAgeEff(GAge[\
		People]))))))*Height[People]^2
	~	Kg
	~	The reference lean mass index is calculated based on reference BMI \
		compared to reference FMI.
	|

MaleDesFutFMI[People]=
	Min(DesFutBMI[People],IndivFMIFac[People]*(0.396041*(DesFutBMI[People]-FutRefBMI[People\
		])+
	0.00966671*(DesFutBMI[People]-FutRefBMI[People])^2+
	0.372097*if then else(EthCode=1,1,0)+
	if then else(GAge[People]+d>20,3.89474+(GAge[People]+d)*0.0216099-0.31,MlFMIAgeEff(GAge\
		[People]+d))))
	~	Kg/(M*M)
	~		|

InitBMI[People]= INITIAL(
	CurRefBMI[People]*InitBMIFac[People]*(1-SWEmprBMI)+SWEmprBMI*InitBMINH[People])
	~	Kg/M/M
	~	Initial BMI for the person.
	|

PALData[People]=
	Male*PALTblMale(GAge[People])+(1-Male)*PALTbleFemale(GAge[People])
	~	dmnl
	~	MET values coming  from tables that represent values reported in table 10 \
		of Torun 05.
	|

CDC BMI[People]=
	Male*MaleBMI(GAge[People])+(1-Male)*FemaleBMI(GAge[People])
	~	Kg/(M*M)
	~		|

HFctrEth[People,c1]= INITIAL(
	vector elm map(HtModAdlt[Mexican],EthCode-1)) ~~|
HFctrEth[People,c2]= INITIAL(
	vector elm map(HtModChild[Mexican],EthCode-1))
	~	dmnl
	~		|

FemaleDesFutFMI[People]=
	Min(DesFutBMI[People],IndivFMIFac[People]*(0.542184*(DesFutBMI[People]-FutRefBMI[People\
		])+
	0.00285583*(DesFutBMI[People]-FutRefBMI[People])^2+
	0.2037*if then else(EthCode=1,1,0)+
	if then else(GAge[People]+d>20,7.4795+(GAge[People]+d)*0.00304451-1.17,FmlFMIAgeEff(\
		GAge[People]+d))))
	~	Kg/(M*M)
	~		|

Male=
	1
	~	dmnl
	~	Put 1 to get male and 0 to get a female subject.
	|

CellularDensity[People]=
	Male*if then else(GAge[People]>20, (0.63-0.0015*GAge[People])/(0.63-0.0015*20),CellularDensityMale\
		(GAge[People]))+(1-Male)*if then else(GAge[People]>20, (0.55-0.0008*GAge[People])/(\
		0.55-0.0008*20),CellularDensityFemale(GAge[People]))
	~	dmnl
	~	The slopes for change in relative cellularity with age are taken from Wang \
		et al 2005 (page 803). The intercepts (0.63 and 0.55) are estimated from \
		their Figure 2, approximately.
	|

EthCode=
	1
	~	dmnl
	~	Use 1 for Mexican American, 3 for non-hispanic White, and 4 for \
		non-hispanic black.
	|

DesFutBMI[People]=
	(Male*MaleBMI(GAge[People]+d)+(1-Male)*FemaleBMI(GAge[People]+d))*BMIRefWeight+(1-BMIRefWeight\
		)*BMI[People]
	~	Kg/M/M
	~		|

InitBMIFac[People]=
	1
	~	dmnl
	~	A factor changing initial Body Mass Index around the base CDC values. Use \
		one if you want to start from CDC curves.
	|

SWEmprBMI=
	0
	~	
	~		|

DataG:
	(dg1-dg6)
	~	
	~		|

BMIData[dg1,People]=
	GET XLS CONSTANTS('lpolyData.xlsx', 'Sheet1' , 'C3' ) ~~|
BMIData[dg2,People]=
	GET XLS CONSTANTS('lpolyData.xlsx', 'Sheet1' , 'C4' ) ~~|
BMIData[dg3,People]=
	GET XLS CONSTANTS('lpolyData.xlsx', 'Sheet1' , 'C5' ) ~~|
BMIData[dg4,People]=
	GET XLS CONSTANTS('lpolyData.xlsx', 'Sheet1' , 'C6' ) ~~|
BMIData[dg5,People]=
	GET XLS CONSTANTS('lpolyData.xlsx', 'Sheet1' , 'C7' ) ~~|
BMIData[dg6,People]=
	GET XLS CONSTANTS('lpolyData.xlsx', 'Sheet1' , 'C8' )
	~	
	~		|

ForbesWPartition[People]=
	10.4/(Fat Mass[People]+10.4)
	~	dmnl
	~	The weight partitioning (dFFM/dBW) according to Forbes equation.
	|

SWForbes=
	0
	~	dmnl
	~	Use the value 0 to get endogenous (consistent with reference curves) \
		partitioning of extra energy, use 1 to employ Forbes's equations.
	|

MaxFConvert[People]=
	Fat Mass[People]/MinConvertTime tmin*(RhoF+EtaF)
	~	KJ/Day
	~	This is the maximum energy supply that can come from burning the fat \
		inside the body.
	|

MaxLConvert[People]=
	Lean Mass[People]/MinConvertTime tmin*(RhoL Hat[People]+EtaL)
	~	KJ/Day
	~		|

CPConstant[People]=
	ForbesWPartition[People]*SWForbes+(1-SWForbes)*EndoWPartition[People]
	~	Kg
	~		|

ExternalEIShock[People]=
	STEP(1, INITIAL TIME+ShockTime)*ShockSize[People]-ExoEnergyIntake[People]+STEP(3000*\
		4.184,300+INITIAL TIME)
	~	KJ/Day
	~	STEP(1, INITIAL TIME+ShockTime)*ShockSize[People]
	|

Heilbronn W=
	(W[p3]*20+W[p4]*26)/46
	~	Kg
	~		|

AdaptationFraction[People]=
	1-AdaptiveThermogenesis[People]/DesNonGrowth EnergyExpenditure[People]
	~	dmnl
	~		|

BMRNoGrowth[People]=
	EQMaintenanceBMR[People]*AdaptationFraction[People]
	~	KJ/Day
	~		|

TCV=
	365
	~	Day/Year
	~		|

CostEnrGap[People]=
	ZIDZ(EnergyIntake[People]-TotalEnergyExpenditureNoGrowth[People],FatChng[People]+LeanChng\
		[People])
	~	
	~		|

GrowthEnergyDeposition[People]=
	((DemandSatisfied[People,Lean]+DemandSatisfied[People,ResL])*RhoL Hat[People]/(RhoL Hat\
		[People]+EtaL)+(DemandSatisfied[People,Fat]+DemandSatisfied[People,ResF])*RhoF/(RhoF\
		+EtaF))-((EnergySupplied[People,Lean]+EnergySupplied[People,ResL])*RhoL Hat[People]\
		/(RhoL Hat[People]+EtaL
	)+(EnergySupplied[People,Fat]+EnergySupplied[People,ResF])*RhoF/(RhoF+EtaF))
	~	KJ/Day
	~		|

TotalEnergyExpenditureNoGrowth[People]=
	DemandSatisfied[People,Main]+((DemandSatisfied[People,Lean]+DemandSatisfied[People,ResL\
		])*EtaL/(RhoL Hat[People]+EtaL
	)+(DemandSatisfied[People,Fat]+DemandSatisfied[People,ResF])*EtaF/(RhoF+EtaF))-((EnergySupplied\
		[People,Lean]+EnergySupplied[People,ResL])*EtaL/(RhoL Hat[People]+EtaL
	)+(EnergySupplied[People,Fat]+EnergySupplied[People,ResF])*EtaF/(RhoF+EtaF))
	~	KJ/Day
	~		|

EnergyIntake[People]=
	if then else((Time>ExoEnrSwTime)  ,ExoEnergyIntake[People]+ExternalEIShock[People],EndoEnergyIntake\
		[People])
	~	KJ/Day
	~		|

HChange[People]=
	if then else(Future Des Height[People]<Height[People],1,Eff Age on Growth[People])*Min\
		(MaxHGrowRate[People],(Future Des Height
	[People]-Height[People
	])/(d*TCV))*Eff E Ave on H[People]
	~	M/Day
	~		|

SensHGrEnAvlb alpha=
	8
	~	dmnl
	~	The sensitivity of growth in height to energy shortages faced for \
		deposition of lean mass during childhood.
	|

Eff E Ave on H[People]=
	Max(0,Min(1,(BMI[People]/CurRefBMI[People]-0.85)*SensHGrEnAvlb alpha+0.5))
	~	dmnl
	~	Two different effects regulate growth, one captures the impact of energy \
		availability for growth, the other is the impact of where the available \
		energy shall go, i.e. to critical organs or growth in height.
	|

Fat Mass[People]= INTEG (
	FatChng[People],
		InitF[People])
	~	Kg
	~		|

InitL[People]= INITIAL(
	InitBMI[People]*Height[People]^2-InitF[People])
	~	Kg
	~		|

Lean Mass[People]= INTEG (
	LeanChng[People],
		InitL[People])
	~	Kg
	~		|

IndivHFac[People]=
	0
	~	dmnl [-0.2,0.2,0.02]
	~	Parameter representing if the individual has a higher/lower height \
		potential than the average in his/her ethinicity. A value of 0 means the \
		individual is right in the middle of the pack in terms of height potential.
	|

TEEwithGrowth[People]=
	GrowthEnergyDeposition[People]+TotalEnergyExpenditureNoGrowth[People]
	~	KJ/Day
	~		|

RefWeightforHeight[People]=
	CurRefBMI[People]*Height[People]^2
	~	Kg
	~		|

RefLeanBMR[People]=
	RefWeightforHeight[People]*ActiveOrganEnergyPerBW[People]+(RefLean[People]-ActiveOrganFraction\
		(GAge[People])*RefWeightforHeight
	[People])*GammaResLean
	~	KJ/Day
	~	The equation for per unit of BW BMR coming from active organs is fitted to \
		the data from Wang Et al adaptation in my setting.  Specifically, the \
		contribution of active organs to BMR is calculated by adding the \
		contribution coming from the main four active organs (brain, heart, \
		kidney, liver) plus the part from the residual lean tissue not included in \
		the contribution of those four. Thus the equation is sum over 5 components \
		in the text. Note that the four active organs include fat mass components, \
		but the residual lean tissue does not, so the fat mass adjustment should \
		take that into account.
	|

ResidualFat[People]=
	Fat Mass[People]-ActiveOrganFraction(GAge[People])*RefWeightforHeight[People]*(1-ActiveOrgLeanFrac\
		)
	~	Kg
	~	The residual fat is calculated as total fat minus the amount of fat in the \
		active organs (whose contribution to BMI are captured in the base BMR).
	|

MaxHGrowRate[People]=
	CatchUPGMaxFac*Max(0,(Future Des Height[People]-Current Des H[People])/(d*TCV))
	~	M/Day
	~		|

CatchUPGMaxFac=
	4
	~	dmnl
	~		|

IndivFMIFac[People]= INITIAL(
	1)
	~	dmnl
	~	A factor changing indicated Fat Mass Index around the predicted values \
		from regressions. Use one if you don't want to customize the individual's \
		FMI.
	|

PALTblMale(
	[(0,0)-(20,10)],
	(0,1.3),
	(1.5,1.43),
	(2.5,1.45),
	(3.5,1.44),
	(4.5,1.49),
	(5.5,1.53),
	(6.5,1.57),
	(7.5,1.6),
	(8.5,1.63),
	(9.5,1.66),
	(10.5,1.71),
	(11.5,1.75),
	(12.5,1.79),
	(13.5,1.82),
	(14.5,1.84),
	(15.5,1.84),
	(16.5,1.84),
	(17.5,1.83),
	(20,1.75),
	(30,1.55),
	(40,1.45),
	(50,1.38),
	(60,1.33),
	(70,1.3),
	(80,1.27)
	)
	~	dmnl
	~	The table for ages 1 to 18 is taken from Torun, the rest is based on \
		approximate values coming from regressions on NHANES PA data.
	|

betaAT=
	0.14
	~	dmnl
	~		|

PALTbleFemale(
	[(0,0)-(20,10)],(0,1.3),
	(1.5,1.42),
	(2.5,1.42),
	(3.5,1.44),
	(4.5,1.49),
	(5.5,1.53),
	(6.5,1.56),
	(7.5,1.6),
	(8.5,1.63),
	(9.5,1.66),
	(10.5,1.71),
	(11.5,1.74),
	(12.5,1.76),
	(13.5,1.76),
	(14.5,1.75),
	(15.5,1.73),
	(16.5,1.73),
	(17.5,1.72),
	(20,1.62),
	(30,1.48),
	(40,1.41),
	(50,1.36),
	(60,1.32),
	(70,1.28),
	(80,1.25))
	~	dmnl
	~	The table for ages 1 to 18 is taken from Torun, the rest is based on \
		approximate values coming from regressions on NHANES PA data.
	|

ExtraLean[People]=
	Lean Mass[People]-RefLean[People]
	~	Kg
	~	Residual lean is the lean tissue beyond reference.
	|

ActiveOrganEnergyPerBW[People]=
	if then else(GAge[People]<18,45.38*exp(-0.107*GAge[People])+7.5,45.38*exp(-0.107*18)\
		+7.5)*4.184
	~	KJ/(Day*Kg)
	~	This is the best fitting curve coming from data by Wang. See the related \
		excel file.
	|

GammaResLean=
	54
	~	KJ/(Day*Kg)
	~	This is the energy need per unit of structural muscle and other residual \
		lean tissue (12 and 13 kcal/kg/day) according to references in Hall AJP \
		and Wang 2005/2012.
	|

EQMaintenanceBMR[People]=
	CellularDensity[People]*(RefLeanBMR[People]+ResidualFat[People]*GammaF+ExtraLean[People\
		]*GammaL)
	~	KJ/Day
	~		|

DesNonGrowth EnergyExpenditure[People]=
	EQMaintenanceBMR[People]+BWfactor[People]
	~	KJ/Day
	~		|

ActiveOrganFraction(
	[(0,0)-(20,10)],(0,0.152353),
	(1,0.145384),
	(2,0.131825),
	(3,0.123632),
	(4,0.118741),
	(5,0.106249),
	(6,0.0983689),
	(7,0.0916896),
	(8,0.0833054),
	(9,0.0803414),
	(10,0.0769882),
	(11,0.0731541),
	(12,0.0706804),
	(13,0.0662712),
	(14,0.0620423),
	(15,0.0592365),
	(16,0.0578313),
	(17,0.05656),
	(18,0.0572815),
	(20,0.054282))
	~	dmnl
	~	Fraction of body weight consisting of 4 active organs: heart, brain, \
		kidney, liver; coming from Altman and Dittmer data.
	|

ActiveOrgLeanFrac=
	0.9
	~	dmnl
	~	Fraction of active organs that is FFM. This is calculated as average over \
		childhood and adolescence from Wang 2012 data (itself including Altman and \
		DIttmer) and is very close to 90% with not much change during aging.
	|

ActiveOrganBMRtoBW(
	[(0,0)-(20,10)],(0,51.6099),
	(1,48.5392),
	(2,44.0245),
	(3,41.2661),
	(4,39.6479),
	(5,33.5803),
	(6,31.0664),
	(7,28.9479),
	(8,24.9839),
	(9,24.0836),
	(10,23.0398),
	(11,21.827),
	(12,20.2151),
	(13,18.9559),
	(14,16.7023),
	(15,15.9711),
	(16,15.6178),
	(17,14.402),
	(18,14.5834),
	(20,13.8329))
	~	KCal/(Year*Kg)
	~	This is taken from Wang 2012; See BMRComponentEstimation.xlsx for details.
	|

CellularDensityFemale(
	[(0,0)-(20,10)],(0,0.85),
	(1,0.894),
	(2,0.928),
	(3,0.947),
	(4,0.958),
	(5,0.966),
	(6,0.974),
	(7,0.98),
	(8,0.988),
	(9,0.997),
	(10,1),
	(11,1),
	(12,1),
	(13,1),
	(14,1),
	(15,1),
	(16,1),
	(17,1),
	(18,1),
	(20,1))
	~	dmnl
	~	Reference cellular density for females. This is taken from Wang 2012; See \
		BMRComponentEstimation.xlsx for details.
	|

CellularDensityMale(
	[(0,0)-(20,10)],
	(0,0.8),
	(1,0.83),
	(2,0.871),
	(3,0.897),
	(4,0.918),
	(5,0.934),
	(6,0.946),
	(7,0.957),
	(8,0.968),
	(9,0.979),
	(10,0.99),
	(11,1),
	(12,1),
	(13,1),
	(14,1),
	(15,1),
	(16,1),
	(17,1),
	(18,1),
	(20,1))
	~	dmnl
	~	Reference cellular density for males. This is taken from Wang 2012; See \
		BMRComponentEstimation.xlsx for details.
	|

RhoLBase=
	3514
	~	KJ/Day
	~	This comes from Hall etal childhood model.
	|

RWFac=
	18
	~	KJ/Kg/Kg
	~	From Hall etal childhood model
	|

RhoL Hat[People]=
	Min(5000, RhoLBase+Lean Mass[People]*RWFac)
	~	KJ/Kg
	~	The 5000 value comes from conversation with Hall; the other part from the \
		childhood model of Hall.
	|

FmlFMIAgeEff(
	[(0,0)-(20,10)],(0,1.92),(0.25,5.16),(0.5,5.51755),(0.75,4.89982),(1,4.62074),(1.5,4.26829\
		),(2,3.96552),(3,3.65686),(4,3.38468),(5,3.3),(6,3.54),(7,3.77),(8,4.01),(9,4.24),(\
		10,4.46),(11,4.68),(12,4.9),(13,5.11),(14,5.32),(15,5.51),(16,5.7),(17,5.88),(18,6.05\
		),(19,6.21),(20,6.37))
	~	Kg/(M*M)
	~	Reference FMI as a function of age during infancy and childhood, taken \
		from Butte et al and Wells et al.
	|

MlFMIAgeEff(
	[(0,0)-(20,10)],(0,1.6),(0.25,5.1),(0.5,5.03),(0.75,4.49),(1,4.42),(1.5,4.15),(2,4.04\
		),(3,3.53536),(4,3.20742),(5,2.84),(6,2.65),(7,2.45),(8,2.54),(9,2.98),(10,3.37),(11\
		,3.52),(12,3.4),(13,3.18),(14,3.02),(15,2.9),(16,2.84),(17,2.9),(18,3.14),(19,3.55)\
		,(20,4.01))
	~	Kg/(M*M)
	~	Reference FMI as a function of age during infancy and childhood, taken \
		from Butte et al and Wells et al.
	|

FMI[People]=
	Fat Mass[People]/Height[People]^2
	~	Kg/(M*M)
	~		|

EndoEIShock[People]=
	1
	~	dmnl
	~	Fractional change in energy intake beyond the equilibrium value of EI. Use \
		1 to get equilibrium value, and 1.05 to have a diet with 5% more energy \
		intake than desired at any time. This equation will be active in \
		determining energy intake as long as time is lower than ExoEnrSwTime.
	|

Eff Age on Growth[People]=
	if then else(GAge[People]>20,0,1)
	~	dmnl
	~		|

Height[People]= INTEG (
	HChange[People],
		Current Des H[People])
	~	M
	~		|

HFacEth[People]=
	HFctrEth[People,c2]+(HFctrEth[People,c1]-HFctrEth[People,c2])/(1+exp(GAge[People]-14\
		))
	~	dmnl
	~	This calculates the ethnicity-specific adjustment to desired average \
		height for each individual.
	|

Age[People]=
	Time/TCV-InitBD[People]
	~	Year
	~		|

CInitAge[People]= INITIAL(
	Age[People])
	~	Year
	~		|

InitBD[People]=
	0,
	-0.1,
	-0.2,
	-0.3,
	-0.4,
	-0.5,
	-0.6,
	-0.7,
	-0.8,
	-0.9,
	-1,
	-1.1,
	-1.2,
	-1.3,
	-1.4,
	-1.5,
	-1.6,
	-1.7,
	-1.8,
	-1.9,
	-2,
	-2.1,
	-2.2,
	-2.3,
	-2.4,
	-2.5,
	-2.6,
	-2.7,
	-2.8,
	-2.9,
	-3,
	-3.1,
	-3.2,
	-3.3,
	-3.4,
	-3.5,
	-3.6,
	-3.7,
	-3.8,
	-3.9,
	-4,
	-4.1,
	-4.2,
	-4.3,
	-4.4,
	-4.5,
	-4.6,
	-4.7,
	-4.8,
	-4.9,
	-5,
	-5.1,
	-5.2,
	-5.3,
	-5.4,
	-5.5,
	-5.6,
	-5.7,
	-5.8,
	-5.9,
	-6,
	-6.1,
	-6.2,
	-6.3,
	-6.4,
	-6.5,
	-6.6,
	-6.7,
	-6.8,
	-6.9,
	-7,
	-7.1,
	-7.2,
	-7.3,
	-7.4,
	-7.5,
	-7.6,
	-7.7,
	-7.8,
	-7.9,
	-8,
	-8.1,
	-8.2,
	-8.3,
	-8.4,
	-8.5,
	-8.6,
	-8.7,
	-8.8,
	-8.9,
	-9,
	-9.1,
	-9.2,
	-9.3,
	-9.4,
	-9.5,
	-9.6,
	-9.7,
	-9.8,
	-9.9,
	-10,
	-10.1,
	-10.2,
	-10.3,
	-10.4,
	-10.5,
	-10.6,
	-10.7,
	-10.8,
	-10.9,
	-11,
	-11.1,
	-11.2,
	-11.3,
	-11.4,
	-11.5,
	-11.6,
	-11.7,
	-11.8,
	-11.9,
	-12,
	-12.1,
	-12.2,
	-12.3,
	-12.4,
	-12.5,
	-12.6,
	-12.7,
	-12.8,
	-12.9,
	-13,
	-13.1,
	-13.2,
	-13.3,
	-13.4,
	-13.5,
	-13.6,
	-13.7,
	-13.8,
	-13.9,
	-14,
	-14.1,
	-14.2,
	-14.3,
	-14.4,
	-14.5,
	-14.6,
	-14.7,
	-14.8,
	-14.9,
	-15,
	-15.1,
	-15.2,
	-15.3,
	-15.4,
	-15.5,
	-15.6,
	-15.7,
	-15.8,
	-15.9,
	-16,
	-16.1,
	-16.2,
	-16.3,
	-16.4,
	-16.5,
	-16.6,
	-16.7,
	-16.8,
	-16.9,
	-17,
	-17.1,
	-17.2,
	-17.3,
	-17.4,
	-17.5,
	-17.6,
	-17.7,
	-17.8,
	-17.9,
	-18,
	-18.1,
	-18.2,
	-18.3,
	-18.4,
	-18.5,
	-18.6,
	-18.7,
	-18.8,
	-18.9,
	-19,
	-19.1,
	-19.2,
	-19.3,
	-19.4,
	-19.5,
	-19.6,
	-19.7,
	-19.8,
	-19.9,
	-20,
	-20.1,
	-20.2,
	-20.3,
	-20.4,
	-20.5,
	-20.6,
	-20.7,
	-20.8,
	-20.9,
	-21,
	-21.1,
	-21.2,
	-21.3,
	-21.4,
	-21.5,
	-21.6,
	-21.7,
	-21.8,
	-21.9,
	-22,
	-22.1,
	-22.2,
	-22.3,
	-22.4,
	-22.5,
	-22.6,
	-22.7,
	-22.8,
	-22.9,
	-23,
	-23.1,
	-23.2,
	-23.3,
	-23.4,
	-23.5,
	-23.6,
	-23.7,
	-23.8,
	-23.9,
	-24,
	-24.1,
	-24.2,
	-24.3,
	-24.4,
	-24.5,
	-24.6,
	-24.7,
	-24.8,
	-24.9,
	-25,
	-25.1,
	-25.2,
	-25.3,
	-25.4,
	-25.5,
	-25.6,
	-25.7,
	-25.8,
	-25.9,
	-26,
	-26.1,
	-26.2,
	-26.3,
	-26.4,
	-26.5,
	-26.6,
	-26.7,
	-26.8,
	-26.9,
	-27,
	-27.1,
	-27.2,
	-27.3,
	-27.4,
	-27.5,
	-27.6,
	-27.7,
	-27.8,
	-27.9,
	-28,
	-28.1,
	-28.2,
	-28.3,
	-28.4,
	-28.5,
	-28.6,
	-28.7,
	-28.8,
	-28.9,
	-29,
	-29.1,
	-29.2,
	-29.3,
	-29.4,
	-29.5,
	-29.6,
	-29.7,
	-29.8,
	-29.9,
	-30,
	-30.1,
	-30.2,
	-30.3,
	-30.4,
	-30.5,
	-30.6,
	-30.7,
	-30.8,
	-30.9,
	-31,
	-31.1,
	-31.2,
	-31.3,
	-31.4,
	-31.5,
	-31.6,
	-31.7,
	-31.8,
	-31.9,
	-32,
	-32.1,
	-32.2,
	-32.3,
	-32.4,
	-32.5,
	-32.6,
	-32.7,
	-32.8,
	-32.9,
	-33,
	-33.1,
	-33.2,
	-33.3,
	-33.4,
	-33.5,
	-33.6,
	-33.7,
	-33.8,
	-33.9,
	-34,
	-34.1,
	-34.2,
	-34.3,
	-34.4,
	-34.5,
	-34.6,
	-34.7,
	-34.8,
	-34.9,
	-35,
	-35.1,
	-35.2,
	-35.3,
	-35.4,
	-35.5,
	-35.6,
	-35.7,
	-35.8,
	-35.9,
	-36,
	-36.1,
	-36.2,
	-36.3,
	-36.4,
	-36.5,
	-36.6,
	-36.7,
	-36.8,
	-36.9,
	-37,
	-37.1,
	-37.2,
	-37.3,
	-37.4,
	-37.5,
	-37.6,
	-37.7,
	-37.8,
	-37.9,
	-38,
	-38.1,
	-38.2,
	-38.3,
	-38.4,
	-38.5,
	-38.6,
	-38.7,
	-38.8,
	-38.9,
	-39,
	-39.1,
	-39.2,
	-39.3,
	-39.4,
	-39.5,
	-39.6,
	-39.7,
	-39.8,
	-39.9,
	-40,
	-40.1,
	-40.2,
	-40.3,
	-40.4,
	-40.5,
	-40.6,
	-40.7,
	-40.8,
	-40.9,
	-41,
	-41.1,
	-41.2,
	-41.3,
	-41.4,
	-41.5,
	-41.6,
	-41.7,
	-41.8,
	-41.9,
	-42,
	-42.1,
	-42.2,
	-42.3,
	-42.4,
	-42.5,
	-42.6,
	-42.7,
	-42.8,
	-42.9,
	-43,
	-43.1,
	-43.2,
	-43.3,
	-43.4,
	-43.5,
	-43.6,
	-43.7,
	-43.8,
	-43.9,
	-44,
	-44.1,
	-44.2,
	-44.3,
	-44.4,
	-44.5,
	-44.6,
	-44.7,
	-44.8,
	-44.9,
	-45,
	-45.1,
	-45.2,
	-45.3,
	-45.4,
	-45.5,
	-45.6,
	-45.7,
	-45.8,
	-45.9,
	-46,
	-46.1,
	-46.2,
	-46.3,
	-46.4,
	-46.5,
	-46.6,
	-46.7,
	-46.8,
	-46.9,
	-47,
	-47.1,
	-47.2,
	-47.3,
	-47.4,
	-47.5,
	-47.6,
	-47.7,
	-47.8,
	-47.9,
	-48,
	-48.1,
	-48.2,
	-48.3,
	-48.4,
	-48.5,
	-48.6,
	-48.7,
	-48.8,
	-48.9,
	-49,
	-49.1,
	-49.2,
	-49.3,
	-49.4,
	-49.5,
	-49.6,
	-49.7,
	-49.8,
	-49.9,
	-50,
	-50.1,
	-50.2,
	-50.3,
	-50.4,
	-50.5,
	-50.6,
	-50.7,
	-50.8,
	-50.9,
	-51,
	-51.1,
	-51.2,
	-51.3,
	-51.4,
	-51.5,
	-51.6,
	-51.7,
	-51.8,
	-51.9,
	-52,
	-52.1,
	-52.2,
	-52.3,
	-52.4,
	-52.5,
	-52.6,
	-52.7,
	-52.8,
	-52.9,
	-53,
	-53.1,
	-53.2,
	-53.3,
	-53.4,
	-53.5,
	-53.6,
	-53.7,
	-53.8,
	-53.9,
	-54,
	-54.1,
	-54.2,
	-54.3,
	-54.4,
	-54.5,
	-54.6,
	-54.7,
	-54.8,
	-54.9,
	-55,
	-55.1,
	-55.2,
	-55.3,
	-55.4,
	-55.5,
	-55.6,
	-55.7,
	-55.8,
	-55.9,
	-56,
	-56.1,
	-56.2,
	-56.3,
	-56.4,
	-56.5,
	-56.6,
	-56.7,
	-56.8,
	-56.9,
	-57,
	-57.1,
	-57.2,
	-57.3,
	-57.4,
	-57.5,
	-57.6,
	-57.7,
	-57.8,
	-57.9,
	-58,
	-58.1,
	-58.2,
	-58.3,
	-58.4,
	-58.5,
	-58.6,
	-58.7,
	-58.8,
	-58.9,
	-59,
	-59.1,
	-59.2,
	-59.3,
	-59.4,
	-59.5,
	-59.6,
	-59.7,
	-59.8,
	-59.9,
	-60,
	-60.1,
	-60.2,
	-60.3,
	-60.4,
	-60.5,
	-60.6,
	-60.7,
	-60.8,
	-60.9,
	-61,
	-61.1,
	-61.2,
	-61.3,
	-61.4,
	-61.5,
	-61.6,
	-61.7,
	-61.8,
	-61.9,
	-62,
	-62.1,
	-62.2,
	-62.3,
	-62.4,
	-62.5,
	-62.6,
	-62.7,
	-62.8,
	-62.9,
	-63,
	-63.1,
	-63.2,
	-63.3,
	-63.4,
	-63.5,
	-63.6,
	-63.7,
	-63.8,
	-63.9,
	-64,
	-64.1,
	-64.2,
	-64.3,
	-64.4,
	-64.5,
	-64.6,
	-64.7,
	-64.8,
	-64.9,
	-65,
	-65.1,
	-65.2,
	-65.3,
	-65.4,
	-65.5,
	-65.6,
	-65.7,
	-65.8,
	-65.9,
	-66,
	-66.1,
	-66.2,
	-66.3,
	-66.4,
	-66.5,
	-66.6,
	-66.7,
	-66.8,
	-66.9,
	-67,
	-67.1,
	-67.2,
	-67.3,
	-67.4,
	-67.5,
	-67.6,
	-67.7,
	-67.8,
	-67.9,
	-68,
	-68.1,
	-68.2,
	-68.3,
	-68.4,
	-68.5,
	-68.6,
	-68.7,
	-68.8,
	-68.9,
	-69,
	-69.1,
	-69.2,
	-69.3,
	-69.4,
	-69.5,
	-69.6,
	-69.7,
	-69.8,
	-69.9,
	-70,
	-70.1,
	-70.2,
	-70.3,
	-70.4,
	-70.5,
	-70.6,
	-70.7,
	-70.8,
	-70.9,
	-71,
	-71.1,
	-71.2,
	-71.3,
	-71.4,
	-71.5,
	-71.6,
	-71.7,
	-71.8,
	-71.9,
	-72,
	-72.1,
	-72.2,
	-72.3,
	-72.4,
	-72.5,
	-72.6,
	-72.7,
	-72.8,
	-72.9,
	-73,
	-73.1,
	-73.2,
	-73.3,
	-73.4,
	-73.5,
	-73.6,
	-73.7,
	-73.8,
	-73.9,
	-74,
	-74.1,
	-74.2,
	-74.3,
	-74.4,
	-74.5,
	-74.6,
	-74.7,
	-74.8,
	-74.9,
	-75,
	-75.1,
	-75.2,
	-75.3,
	-75.4,
	-75.5,
	-75.6,
	-75.7,
	-75.8,
	-75.9,
	-76,
	-76.1,
	-76.2,
	-76.3,
	-76.4,
	-76.5,
	-76.6,
	-76.7,
	-76.8,
	-76.9,
	-77,
	-77.1,
	-77.2,
	-77.3,
	-77.4,
	-77.5,
	-77.6,
	-77.7,
	-77.8,
	-77.9,
	-78,
	-78.1,
	-78.2,
	-78.3,
	-78.4,
	-78.5,
	-78.6,
	-78.7,
	-78.8,
	-78.9,
	-79,
	-79.1,
	-79.2,
	-79.3,
	-79.4,
	-79.5,
	-79.6,
	-79.7,
	-79.8,
	-79.9,
	-80
	~	Year
	~	The year of birth of the individual, e.g. a value of 1 means the simulated \
		person will be born in day 365. Usually safe to leave this at 0.
	|

FatChng[People]=
	((DemandSatisfied[People,ResF]+DemandSatisfied[People,Fat])-(EnergySupplied[People,ResF\
		]+EnergySupplied[People
	,Fat]))/(RhoF+EtaF)
	~	Kg/Day
	~		|

LeanChng[People]=
	((DemandSatisfied[People,Lean]+DemandSatisfied[People,ResL])-(EnergySupplied[People,\
		Lean]+EnergySupplied[People
	,ResL]))/(RhoL Hat[People]+EtaL)
	~	Kg/Day
	~	Depending on whether lean tissue is created or consumed, different demand \
		and supply curves play in.
	|

GAge[People]=
	(Age[People]-CInitAge[People])*GFactor[People]+CInitAge[People]
	~	Year
	~	The growth age of individual represents how fast/slow s/he is growing \
		compared to their expected age-specific growth.
	|

Pot[People]=
	(1+HVFac[People]*IndivHFac[People])
	~	dmnl
	~		|

"DesFEnNeed/Loss"[People]=
	DesFChng[People]*(RhoF+EtaF)/(d*TCV)
	~	KJ/Day
	~		|

SupplyCurve[Alloc,ptype]=
	supply priority type ~~|
SupplyCurve[Alloc,pprior]=
	supply priority[Alloc] ~~|
SupplyCurve[Alloc,pwid]=
	supply priority width[Alloc] ~~|
SupplyCurve[Alloc,pextra]=
	extra 0
	~	dmnl
	~		|

"DesLEnrNeed/Loss"[People]=
	DesLChng[People]/(d*TCV)*(RhoL Hat[People]+EtaL)
	~	KJ/Day
	~		|

ExoEnrSwTime=
	500000
	~	Day
	~	The time at which the model switches from using endogenously determined \
		energy intake (based on equilibrium energy needs and EndoEIShock) to using \
		exogenous energy intake values determined by the "EndoEnergyIntake" at \
		this switching time, plus any additional shock determined by "ShockSize" \
		and "ShockTime".
	|

ExoEnergyIntake[People]=SAMPLE IF TRUE(
	Time<=ExoEnrSwTime :AND: ExoEnrSwTime<(Time+TIME STEP),EndoEnergyIntake[People], 0)
	~	KJ/Day
	~		|

SWMaintEnr=
	0
	~	dmnl [0,1]
	~	Put 1 to use only maintenance energy in determining adult total energy \
		needs. Put 0 to also include shortage of energy to satisfy growth catchup \
		when underweight (but not extra energy if overweight).
	|

Diet Induced EE DIEE[People]=
	beta*EnergyIntake[People]
	~	KJ/Day
	~		|

supplier : (s1-s3)
	~	
	~		|

supply priority[Alloc]=
	-4, 9, 8.9, 4, 4
	~	dmnl
	~		|

supply priority type=
	1
	~	dmnl [0,5,1]
	~	ptype 0 - Fixed Quantity
		ptype 1 - Rectangular
		ptype 2 - Triangular
		ptype 3 - Normal
		ptype 4 - Exponential	
		ptype 5 - Constant Elasticity
	|

ShockTime=
	0
	~	Year
	~	The time after ExoEnrSwTime before the ShockSize is added to the base \
		exogenous energy intake (ExoEnergyIntake variable).
	|

Demand priority[Alloc]=
	11,6,6,2, 2
	~	dmnl
	~		|

Demand priority type=
	1
	~	dmnl [0,5,1]
	~	ptype 0 - Fixed Quantity
		ptype 1 - Rectangular
		ptype 2 - Triangular
		ptype 3 - Normal
		ptype 4 - Exponential	
		ptype 5 - Constant Elasticity
	|

supply priority width[Alloc]=
	1,1.2,1,1,1
	~	dmnl [0.01,5]
	~		|

DemandCurve[Alloc,ptype]=
	Demand priority type ~~|
DemandCurve[Alloc,pprior]=
	Demand priority[Alloc] ~~|
DemandCurve[Alloc,pwid]=
	Demand priority width ~~|
DemandCurve[Alloc,pextra]=
	Dextra 0
	~	dmnl
	~		|

Dextra 0=
	1
	~	dmnl [0.2,5]
	~	Extra parameter - used for elasticity when allocation is CES (ptype=5)
	|

ShockSize[People]=
	1000*4.184
	~	KJ/Day [0,100000]
	~	The size of energy change after ExoEnrSwTime+ShockTime which will be added \
		to the EndoEnergyIntake at ExoEnrSwTime.
	|

extra 0=
	1
	~	dmnl [0.2,5]
	~	Extra parameter - used for elasticity when allocation is CES (ptype=5)
	|

Demand priority width=
	1
	~	dmnl [0.01,5]
	~		|

GFactor[People]=
	1
	~	dmnl
	~	The factor scaling how fast an individual is growing compared to their age \
		(creating a growth age; rather than a nominal age). Use one if you want \
		biological age to match calendar age.
	|

AgDisc=
	0.95
	~	Year
	~		|

HFacScl=
	0.1
	~	dmnl
	~		|

HVFac[People]=
	FinFac+exp(-GAge[People]/AgDisc)*HFacScl
	~	dmnl
	~	The factor determining individual variance in height around population \
		mean.
	|

FinFac=
	0.04
	~	dmnl
	~		|

HtModChild[Ethnicity]=
	0.9756,
	1.007,
	1.006,
	1.003,
	1.076
	~	dmnl
	~	Parameters calculated by fitting NHANES lpoly lines between 2-9 and 16-20 \
		years of age on height to the model output. Earlier versions based on \
		population level model is also available, see HeightVariation.xlsx, \
		Sheet5, for details (1.00703,1.00699,1.01181,1.02379,1.009 for population \
		model)
	|

HtModAdlt[Ethnicity]=
	1.014,
	0.9791,
	1.02,
	1.03,
	0.9871
	~	dmnl
	~	Parameters fitted to NHANCE data in V28_6_PAL_OptimHtMod. Earlier version \
		for population model was calculated by fitting NHANES data on height to \
		the curves in tables above, see HeightVariation.xlsx, Sheet5, for details.
	|

mmvar:
	mo2, mo4, mo6, mo8
	~	
	~		|

mmskw:
	mo9, mo10
	~	
	~		|

mmave:
	mo1, mo3, mo5, mo7
	~	
	~		|

DesLChng[People]=
	((DesFutBMI[People]-DesFutFatFMI[People])*Future Des Height[People]^2)-Lean Mass[People\
		]
	~	Kg
	~	This equation assumes the main required change in lean is based on desired \
		changes coming from the average BMI curves.
	|

BMIRefWeight=
	0.5
	~	dmnl [0,1]
	~	Everything else being equal, over what time horizon do we want to get to \
		the equilibrium BMI?
	|

Sample:
	(sa1-sa160)
	~	
	~		|

DType:
	BMID, HD, AD
	~	
	~		|

Mmn:
	(mo1-mo10)
	~	
	~		|

PGroup:
	(g1-g270)
	~	
	~		|

SPR:
	(p2-p801)
	~	
	~		|

AgeGroup:
	(A1-A11)
	~	
	~		|

Dim2:
	(c1-c11)
	~	
	~		|

People:
	p1,SPR
	~	
	~	White, Female, Teenagers: (p3520-p3768)/// Black, male, 30-50: \
		(p8929-p9146)//// all: (p1-p9847); all for 2006: (p1-p5925)
	|

Dim1:
	d1,d2->Sex
	~	
	~		|

Dim3:
	(e1-e5)->Ethnicity
	~	
	~		|

Sex:
	M, F->Dim1
	~	
	~		|

T:
	(T1-T4)
	~	
	~		|

Ethnicity:
	Mexican, Other Hispanic, White, Black, Other->Dim3
	~	
	~		|

beta=
	0.1
	~	dmnl
	~	Accounts for the thermic effect of feeding.
	|

BMI[People]=
	W[People]/Height[People]/Height[People]
	~	Kg/M/M
	~		|

Cohort:
	c1,c2
	~	
	~		|

DesFChng[People]=
	(DesFutFatFMI[People]*Future Des Height[People]^2)-Fat Mass[People]
	~	Kg
	~		|

d=
	0.02
	~	Year
	~		|

EtaF=
	750
	~	KJ/Kg
	~	Account for biochemical efficiencies associated with fat turnover assuming \
		that the change of lean-body mass is primarily accounted for by body \
		protein and its associated intracellular water.
	|

EtaL=
	960
	~	KJ/Kg
	~	Account for biochemical efficiencies associated with fat and protein \
		turnover assuming that the change of lean-body mass is primarily accounted \
		for by body protein and its associated intracellular water.
	|

FatFrac[People]=
	Fat Mass[People]/W[People]
	~	dmnl
	~		|

FemaleBMI(
	[(0,12)-(20,25)],(0,13.9933),
	(0.0416667,14.2166),
	(0.125,14.8689),
	(0.208333,15.4985),
	(0.291667,16.031),
	(0.375,16.4609),
	(0.458333,16.7974),
	(0.541667,17.0527),
	(0.625,17.2389),
	(0.708333,17.3667),
	(0.791667,17.4455),
	(0.875,17.4836),
	(0.958333,17.4879),
	(1.04167,17.4645),
	(1.125,17.4185),
	(1.20833,17.3545),
	(1.29167,17.2761),
	(1.375,17.1867),
	(1.45833,17.089),
	(1.54167,16.9853),
	(1.625,16.8777),
	(1.70833,16.7679),
	(1.79167,16.6573),
	(1.875,16.5472),
	(1.95833,16.4384),
	(2,16.4234),(2.29167,16.1873),(2.79167,15.8434),(3.29167,15.5732),(3.79167,15.3734),\
		(4.29167,15.2397),(4.79167,15.167),(5.29167,15.15),(5.79167,15.1831),(6.29167,15.2614\
		),(6.79167,15.3803),(7.29167,15.5354),(7.79167,15.7226),(8.29167,15.938),(8.79167,16.178\
		),(9.29167,16.439),(9.79167,16.7175),(10.2917,17.0103),(10.7917,17.314),(11.2917,17.6257\
		),(11.7917,17.9423),(12.2917,18.2609),(12.7917,18.5787),(13.2917,18.893),(13.7917,19.2014\
		),(14.2917,19.5014),(14.7917,19.7906),(15.2917,20.067),(15.7917,20.3286),(16.2917,20.5735\
		),(16.7917,20.7999),(17.2917,21.0064),(17.7917,21.1913),(18.2917,21.3534),(18.7917,\
		21.4913),(19.2917,21.6038),(19.7917,21.6895),(20.0417,21.7219))
	~	Kg/(M*M)
	~	Female reference BMI from CDC charts. Two different charts are combined to \
		create this table, one reporting the infants and the other for childhood.
	|

FemaleHeight(
	[(0,0)-(20,250)],(0,49.2864),
	(0.0416667,51.6836),
	(0.125,55.2861),
	(0.208333,58.0938),
	(0.291667,60.4598),
	(0.375,62.5367),
	(0.458333,64.4063),
	(0.541667,66.1184),
	(0.625,67.7057),
	(0.708333,69.1912),
	(0.791667,70.5916),
	(0.875,71.9196),
	(0.958333,73.185),
	(1.04167,74.3956),
	(1.125,75.5579),
	(1.20833,76.6769),
	(1.29167,77.757),
	(1.375,78.802),
	(1.45833,79.8149),
	(1.54167,80.7985),
	(1.625,81.7551),
	(1.70833,82.6868),
	(1.79167,83.5953),
	(1.875,84.4823),
	(1.95833,85.3492),
	
	(2,84.9756),(2.29167,87.996),(2.79167,92.3985),(3.29167,95.9469),(3.79167,99.3394),(\
		4.29167,102.741),(4.79167,106.203),(5.29167,109.72),(5.79167,113.252),(6.29167,116.741\
		),(6.79167,120.125),(7.29167,123.353),(7.79167,126.387),(8.29167,129.215),(8.79167,\
		131.859),(9.29167,134.383),(9.79167,136.903),(10.2917,139.583),(10.7917,142.597),(11.2917\
		,146.019),(11.7917,149.684),(12.2917,153.193),(12.7917,156.143),(13.2917,158.36),(13.7917\
		,159.906),(14.2917,160.945),(14.7917,161.64),(15.2917,162.112),(15.7917,162.441),(16.2917\
		,162.678),(16.7917,162.853),(17.2917,162.986),(17.7917,163.088),(18.2917,163.169),(\
		18.7917,163.232),(19.2917,163.283),(19.7917,163.324))
	~	M
	~	Female reference height coming from CDC charts for infant and children.
	|

MaleHeight(
	[(0,0)-(20,250)],(0,49.9889),
	(0.0416667,52.696),
	(0.125,56.6284),
	(0.208333,59.609),
	(0.291667,62.077),
	(0.375,64.2169),
	(0.458333,66.1253),
	(0.541667,67.8602),
	(0.625,69.4591),
	(0.708333,70.948),
	(0.791667,72.3459),
	(0.875,73.6666),
	(0.958333,74.9213),
	(1.04167,76.1184),
	(1.125,77.2648),
	(1.20833,78.3662),
	(1.29167,79.4273),
	(1.375,80.4521),
	(1.45833,81.4438),
	(1.54167,82.4054),
	(1.625,83.3394),
	(1.70833,84.2478),
	(1.79167,85.1327),
	(1.875,85.9957),
	(1.95833,86.8382),
	(2,86.4522),(2.29167,89.1755),(2.79167,93.3585),(3.29167,97.1719),(3.79167,100.778),\
		(4.29167,104.209),(4.79167,107.535),(5.29167,110.806),(5.79167,114.048),(6.29167,117.268\
		),(6.79167,120.455),(7.29167,123.589),(7.79167,126.639),(8.29167,129.578),(8.79167,\
		132.384),(9.29167,135.05),(9.79167,137.59),(10.2917,140.043),(10.7917,142.482),(11.2917\
		,145.019),(11.7917,147.791),(12.2917,150.931),(12.7917,154.495),(13.2917,158.375),(\
		13.7917,162.287),(14.2917,165.877),(14.7917,168.887),(15.2917,171.226),(15.7917,172.946\
		),(16.2917,174.166),(16.7917,175.018),(17.2917,175.61),(17.7917,176.025),(18.2917,176.32\
		),(18.7917,176.533),(19.2917,176.691),(19.7917,176.809))
	~	M
	~	Coming from CDC charts for infant and children.
	|

GammaF=
	13
	~	KJ/(Kg*Day)
	~	The metabolic cost of adipose tissue based on Hall etal 2011.
	|

GammaL=
	92
	~	KJ/(Day*Kg)
	~	Metabolic costs of lean mass beyond the reference lean, which changes due \
		to changes in structural muscle and other components of this factor (i.e. \
		growth in active organs with obesity) at about 22 kcal/kg/day (Hall, \
		Lancet).
	|

MinConvertTime tmin= INITIAL(
	30)
	~	Day
	~		|

MaleBMI(
	[(0,15)-(20,25)],(0,14.1271),
	(0.0416667,14.4159),
	(0.125,15.2163),
	(0.208333,15.9655),
	(0.291667,16.5857),
	(0.375,17.0761),
	(0.458333,17.4507),
	(0.541667,17.7263),
	(0.625,17.9184),
	(0.708333,18.0409),
	(0.791667,18.1059),
	(0.875,18.1237),
	(0.958333,18.1029),
	(1.04167,18.0511),
	(1.125,17.9747),
	(1.20833,17.8789),
	(1.29167,17.7684),
	(1.375,17.647),
	(1.45833,17.5179),
	(1.54167,17.3839),
	(1.625,17.2472),
	(1.70833,17.1098),
	(1.79167,16.9733),
	(1.875,16.839),
	(1.95833,16.7078),
	(2,16.575),(2.29167,16.3922),(2.79167,16.1193),(3.29167,15.892),(3.79167,15.7061),(4.29167\
		,15.5603),(4.79167,15.4555),(5.29167,15.3938),(5.79167,15.3762),(6.29167,15.4013),(\
		6.79167,15.4664),(7.29167,15.5681),(7.79167,15.7032),(8.29167,15.8686),(8.79167,16.0613\
		),(9.29167,16.2788),(9.79167,16.5186),(10.2917,16.7784),(10.7917,17.056),(11.2917,17.3494\
		),(11.7917,17.6565),(12.2917,17.9754),(12.7917,18.3043),(13.2917,18.6411),(13.7917,\
		18.9842),(14.2917,19.3318),(14.7917,19.6821),(15.2917,20.0332),(15.7917,20.3835),(16.2917\
		,20.7309),(16.7917,21.0736),(17.2917,21.4094),(17.7917,21.7364),(18.2917,22.0523),(\
		18.7917,22.355),(19.2917,22.6424),(19.7917,22.9129),(20.0417,23.0414))
	~	Kg/(M*M)
	~	Male reference BMI from CDC charts. Two different charts are combined to \
		create this table, one reporting the infants and the other for childhood.
	|

RhoF=
	39500
	~	KJ/Kg
	~		|

W[People]=
	Lean Mass[People]+Fat Mass[People]
	~	Kg
	~		|

Alloc:
	Main, Lean, Fat, ResL, ResF
	~	
	~		|

pprof:
	ptype, pprior, pwid, pextra
	~	
	~		|

Sens:
	(e1-e17)
	~	
	~	Dimentionality of Sens is elmcount(param)*2+1
	|

Sim:
	(s1-s50)
	~	
	~		|

********************************************************
	.Control
********************************************************~
		Simulation Control Parameters
	|

FINAL TIME  = 1
	~	Day
	~	The final time for the simulation.
	|

INITIAL TIME  = 0
	~	Day
	~	The initial time for the simulation.
	|

SAVEPER  = 50
	~	Day [0,?]
	~	The frequency with which output is stored.
	|

TIME STEP  = 1
	~	Day [0,?]
	~	The time step for the simulation using Euler integration method.
	|

\\\---/// Sketch information - do not modify anything except names
V300  Do not put anything below this section - it will be ignored
*Welcome
$192-192-192,0,Arial|11||0-0-0|0-0-0|0-0-255|-1--1--1|-1--1--1|120,120,75,0
12,1,0,1203,234,299,46,8,135,0,24,-1,0,0,0,-1--1--1,0-0-0,|16|B|0-0-0
Simualtion Model Accompanying:
12,2,0,1196,349,416,44,8,135,0,24,-1,0,0,0,-1--1--1,0-0-0,|18|B|0-0-0
A model of human growth and body weight dynamics
12,3,0,1200,453,69,15,8,135,0,24,-1,0,0,0,-1--1--1,0-0-0,|16|B|0-0-0
Version 34
\\\---/// Sketch information - do not modify anything except names
V300  Do not put anything below this section - it will be ignored
*Control Panel
$192-192-192,0,Arial|11||0-0-0|0-0-0|0-0-255|-1--1--1|-1--1--1|120,120,75,0
12,1,266078,993,400,396,299,3,188,0,0,1,0,0,0
Main_Outputs
10,2,Male,118,260,23,13,8,3,0,2,0,0,0,0,0-0-0,0-0-0,|11||255-0-0
10,3,InitBD,120,301,26,13,8,3,0,2,0,0,0,0,0-0-0,0-0-0,|11||255-0-0
10,4,EthCode,129,450,38,13,8,3,0,2,0,0,0,0,0-0-0,0-0-0,|11||255-0-0
10,5,IndivHFac,131,398,43,13,8,3,0,2,-1,0,0,0,0-0-0,0-0-0,|11||255-0-0
10,6,GFactor,129,344,35,13,8,3,0,2,-1,0,0,0,0-0-0,0-0-0,|11||255-0-0
10,7,IndivFMIFac,135,503,51,13,8,3,0,2,0,0,0,0,0-0-0,0-0-0,|11||255-0-0
10,8,InitBMIFac,133,558,44,13,8,3,0,2,-1,0,0,0,128-128-128,0-0-0,|11||255-0-0
10,9,MaleBMI,318,356,75,24,8,131,0,2,0,0,0,0,0-0-0,0-0-0,|11||0-0-255
10,10,FemaleBMI,316,319,48,13,8,3,0,2,0,0,0,0,0-0-0,0-0-0,|11||0-0-255
10,11,MaleHeight,321,248,48,13,8,131,0,2,0,0,0,0,0-0-0,0-0-0,|11||0-0-255
10,12,FemaleHeight,313,283,58,13,8,3,0,2,0,0,0,0,0-0-0,0-0-0,|11||0-0-255
10,13,FmlFMIAgeEff,314,473,58,13,8,3,0,2,0,0,0,0,0-0-0,0-0-0,|11||0-0-255
10,14,MlFMIAgeEff,318,443,53,13,8,3,0,2,0,0,0,0,0-0-0,0-0-0,|11||0-0-255
10,15,CellularDensityFemale,320,416,95,10,8,3,0,2,0,0,0,0,0-0-0,0-0-0,|11||0-0-255
10,16,CellularDensityMale,328,388,84,10,8,3,0,2,0,0,0,0,0-0-0,0-0-0,|11||0-0-255
10,17,ActiveOrganFraction,300,580,56,23,8,131,0,2,0,0,0,0,0-0-0,0-0-0,|11||0-0-255
10,18,ActiveOrganEnergyPerBW,313,523,91,26,8,130,0,3,-1,0,0,0,128-128-128,0-0-0,|11||0-0-255
10,19,PALTblMale,299,628,51,13,8,3,0,2,0,0,0,0,0-0-0,0-0-0,|11||0-0-255
10,20,PALTbleFemale,305,673,73,10,8,3,0,2,0,0,0,0,0-0-0,0-0-0,|11||0-0-255
10,21,ShockSize,469,316,44,13,8,3,0,2,-1,0,0,0,0-0-0,0-0-0,|11||0-128-0
10,22,ShockTime,465,363,48,13,8,3,0,2,-1,0,0,0,0-0-0,0-0-0,|11||0-128-0
10,23,ExoEnrSwTime,469,274,65,10,8,3,0,2,0,0,0,0,0-0-0,0-0-0,|11||0-128-0
10,24,EndoEIShock,469,230,56,13,8,3,0,2,-1,0,0,0,0-0-0,0-0-0,|11||0-128-0
12,25,266058,1778,400,383,300,3,188,0,0,1,0,0,0
Energy_Components
12,26,266056,1391,933,790,221,3,188,0,0,1,0,0,0
ReportTable
12,27,0,135,175,93,24,8,7,0,24,-1,0,0,0,-1--1--1,0-0-0,|12|BI|0-0-0
Demographics and Initialization
12,28,0,313,178,50,24,8,7,0,24,-1,0,0,0,-1--1--1,0-0-0,|12|BI|0-0-0
Reference Curves
12,29,0,478,176,69,24,8,7,0,24,-1,0,0,0,-1--1--1,0-0-0,|12|BI|0-0-0
Changing Energy Intake
10,30,BMI,161,839,29,13,8,2,0,1,0,0,0,0,128-128-128,0-0-0,|11||128-128-128
10,31,EnergyIntake,373,1006,68,10,8,2,0,1,0,0,0,0,128-128-128,0-0-0,|11||128-128-128
10,32,FMI,239,841,28,13,8,2,0,1,0,0,0,0,128-128-128,0-0-0,|11||128-128-128
10,33,TotalEnergyExpenditureNoGrowth,400,791,104,20,8,130,0,1,0,0,0,0,128-128-128,0-0-0,|11||128-128-128
10,34,GrowthEnergyDeposition,408,831,118,10,8,2,0,1,0,0,0,0,128-128-128,0-0-0,|11||128-128-128
10,35,TEEwithGrowth,378,871,78,10,8,2,0,1,0,0,0,0,128-128-128,0-0-0,|11||128-128-128
10,36,Eff E Ave on H,145,888,76,14,8,130,0,1,0,0,0,0,128-128-128,0-0-0,|11||128-128-128
10,37,Height,248,789,40,20,3,2,0,3,0,0,0,0,128-128-128,0-0-0,|11||128-128-128
10,38,Fat Mass,163,788,40,20,3,2,0,3,0,0,0,0,128-128-128,0-0-0,|11||128-128-128
10,39,Lean Mass,79,788,40,20,3,2,0,3,0,0,0,0,128-128-128,0-0-0,|11||128-128-128
12,40,0,241,733,121,33,8,135,0,24,-1,0,0,0,-1--1--1,0-0-0,|12|BI|0-0-0
Output Variables
10,41,INITIAL TIME,490,528,55,13,8,3,0,0,-1,0,0,0
10,42,FINAL TIME,488,568,51,13,8,3,0,0,-1,0,0,0
12,43,0,478,468,54,24,8,7,0,24,-1,0,0,0,-1--1--1,0-0-0,|12|BI|0-0-0
Simulation Control
10,44,TIME STEP,478,608,50,13,8,3,0,0,-1,0,0,0
10,45,SAVEPER,476,648,44,13,8,3,0,0,-1,0,0,0
12,46,0,1148,66,378,44,8,135,0,24,-1,0,0,0,-1--1--1,0-0-0,|30|B|0-0-0
Simulation Control Panel
\\\---/// Sketch information - do not modify anything except names
V300  Do not put anything below this section - it will be ignored
*Full Model
$192-192-192,0,Arial|11||0-0-0|0-0-0|0-0-255|-1--1--1|-1--1--1|120,120,75,0
10,1,Height,460,588,40,20,3,3,0,0,0,0,0,0
10,2,Fat Mass,925,848,40,20,3,3,0,0,0,0,0,0
10,3,Lean Mass,921,737,40,20,3,3,0,0,0,0,0,0
10,4,MaleBMI,1261,376,75,24,8,131,0,2,0,0,0,0,0-0-0,0-0-0,|11||0-0-255
10,5,FemaleBMI,1205,333,48,13,8,3,0,2,0,0,0,0,0-0-0,0-0-0,|11||0-0-255
10,6,MaleHeight,479,346,48,13,8,131,0,2,0,0,0,0,0-0-0,0-0-0,|11||0-0-255
10,7,FemaleHeight,501,376,58,13,8,3,0,2,0,0,0,0,0-0-0,0-0-0,|11||0-0-255
10,8,Future Des Height,676,433,48,21,8,3,0,0,0,0,0,0
12,9,48,306,588,10,8,0,3,0,0,-1,0,0,0
1,10,12,1,4,0,0,22,0,0,0,-1--1--1,,1|(399,588)|
1,11,12,9,100,0,0,22,0,0,0,-1--1--1,,1|(339,588)|
11,12,48,370,588,8,10,34,3,0,0,1,0,0,0
10,13,HChange,370,608,40,11,40,3,0,0,-1,0,0,0
10,14,d,495,488,8,13,8,3,0,2,0,0,0,0,0-0-0,0-0-0,|11||0-128-0
10,15,Age,556,66,18,13,8,3,0,0,0,0,0,0
10,16,Male,279,256,23,13,8,3,0,2,0,0,0,0,0-0-0,0-0-0,|11||255-0-0
10,17,Current Des H,569,297,60,13,8,3,0,0,0,0,0,0
1,18,6,17,1,0,0,0,0,64,0,-1--1--1,,1|(510,322)|
1,19,7,17,0,0,0,0,0,64,0,-1--1--1,,1|(529,341)|
1,20,6,8,1,0,0,0,0,64,0,-1--1--1,,1|(569,342)|
1,21,7,8,1,0,0,0,0,64,0,-1--1--1,,1|(585,376)|
1,22,16,17,0,0,0,0,0,64,0,-1--1--1,,1|(398,272)|
1,23,16,8,1,0,0,0,0,64,0,-1--1--1,,1|(365,333)|
1,24,14,8,1,0,0,0,0,64,0,-1--1--1,,1|(576,478)|
1,25,14,12,1,0,0,0,0,64,0,-1--1--1,,1|(405,533)|
10,26,Time,364,23,33,11,8,2,0,3,-1,0,0,0,128-128-128,0-0-0,|11||128-128-128
1,27,26,15,0,0,0,0,0,64,0,-1--1--1,,1|(460,43)|
1,28,1,13,1,0,0,0,0,64,0,-1--1--1,,1|(426,623)|
12,29,0,2624,157,438,350,3,188,0,0,1,0,0,0
Main_Outputs
10,30,Pot,656,366,16,13,8,3,0,0,0,0,0,0
1,31,30,17,1,0,0,0,0,64,0,-1--1--1,,1|(619,331)|
1,32,30,8,1,0,0,0,0,64,0,-1--1--1,,1|(662,388)|
1,33,8,13,1,0,0,0,0,64,0,-1--1--1,,1|(471,636)|
10,34,DesLChng,845,598,45,11,8,3,0,0,0,0,0,0
10,35,Male,964,433,33,13,8,2,0,3,-1,0,0,0,128-128-128,0-0-0,|11||128-128-128
10,36,DesFutBMI,1081,427,46,11,8,3,0,0,0,0,0,0
1,37,5,36,0,0,0,0,0,64,0,-1--1--1,,1|(1147,376)|
1,38,4,36,0,0,0,0,0,64,0,-1--1--1,,1|(1159,404)|
1,39,35,36,0,0,0,0,0,64,0,-1--1--1,,1|(1009,431)|
10,40,d,1155,488,18,13,8,2,0,3,-1,0,0,0,128-128-128,0-0-0,|11||128-128-128
1,41,40,36,1,0,0,0,0,64,0,-1--1--1,,1|(1121,458)|
10,42,W,911,803,11,11,8,3,0,0,0,0,0,0
1,43,2,42,0,0,0,0,0,64,0,-1--1--1,,1|(918,827)|
1,44,3,42,0,0,0,0,0,64,0,-1--1--1,,1|(916,767)|
10,45,BMI,1174,442,18,11,8,3,0,0,0,0,0,0
10,46,Height,1264,466,38,11,8,2,0,3,-1,0,0,0,128-128-128,0-0-0,|11||128-128-128
10,47,W,1286,413,21,11,8,2,0,3,-1,0,0,0,128-128-128,0-0-0,|11||128-128-128
1,48,46,45,0,0,0,0,0,64,0,-1--1--1,,1|(1215,452)|
1,49,47,45,0,0,0,0,0,64,0,-1--1--1,,1|(1235,425)|
10,50,"DesLEnrNeed/Loss",990,638,81,10,8,3,0,0,0,0,0,0
1,51,34,50,1,0,0,0,0,64,0,-1--1--1,,1|(911,602)|
10,52,DesNonGrowth EnergyExpenditure,1421,851,80,20,8,3,0,0,0,0,0,0
10,53,GammaL,1197,957,39,11,8,3,0,42,0,0,0,0,0-0-0,0-0-0,Arial|11||0-128-0
10,54,GammaF,1285,981,39,11,8,3,0,42,0,0,0,0,0-0-0,0-0-0,Arial|11||0-128-0
10,55,beta,1885,881,20,13,8,3,0,2,0,0,0,0,0-0-0,0-0-0,|11||0-128-0
10,56,EtaF,720,1007,21,11,8,3,0,42,0,0,0,0,0-0-0,0-0-0,Arial|11||0-128-0
10,57,EtaL,770,673,21,11,8,3,0,42,0,0,0,0,0-0-0,0-0-0,Arial|11||0-128-0
10,58,RhoL Hat,700,688,40,13,8,3,0,0,0,0,0,0
10,59,RhoF,757,1061,25,11,8,3,0,42,0,0,0,0,0-0-0,0-0-0,Arial|11||0-128-0
10,60,Diet Induced EE DIEE,1764,871,53,20,8,3,0,40,0,0,0,0,0-0-0,0-0-0,Arial|11||0-0-0
1,61,55,60,0,0,0,0,0,64,0,-1--1--1,,1|(1847,878)|
10,62,BWfactor,1076,942,39,11,8,3,0,40,0,0,0,0,0-0-0,0-0-0,Arial|11||0-0-0
1,63,62,52,0,0,0,0,0,64,0,-1--1--1,,1|(1223,903)|
1,64,42,62,0,0,0,0,0,64,0,-1--1--1,,1|(986,866)|
1,65,58,50,1,0,0,0,0,64,0,-1--1--1,,1|(810,628)|
10,66,MaxFConvert,976,1078,55,11,8,3,0,0,0,0,0,0
1,67,2,66,1,0,0,0,0,64,0,-1--1--1,,1|(1009,966)|
1,68,59,66,1,0,0,0,0,64,0,-1--1--1,,1|(875,1081)|
12,69,48,736,733,10,8,0,3,0,0,-1,0,0,0
1,70,72,3,4,0,0,22,0,0,0,-1--1--1,,1|(852,733)|
1,71,72,69,100,0,0,22,0,0,0,-1--1--1,,1|(776,733)|
11,72,48,815,733,8,10,34,3,0,0,1,0,0,0
10,73,LeanChng,815,753,44,11,40,3,0,0,-1,0,0,0
12,74,48,735,843,10,8,0,3,0,0,-1,0,0,0
1,75,77,2,4,0,0,22,0,0,0,-1--1--1,,1|(854,843)|
1,76,77,74,100,0,0,22,0,0,0,-1--1--1,,1|(776,843)|
11,77,48,815,843,8,10,34,3,0,0,1,0,0,0
10,78,FatChng,815,863,38,11,40,3,0,0,-1,0,0,0
1,79,58,72,1,0,0,0,0,64,0,-1--1--1,,1|(750,718)|
1,80,59,78,1,0,0,0,0,64,0,-1--1--1,,1|(780,931)|
1,81,57,50,1,0,0,0,0,64,0,-1--1--1,,1|(835,647)|
1,82,57,73,0,0,0,0,0,64,0,-1--1--1,,1|(788,706)|
1,83,56,78,0,0,0,0,0,64,0,-1--1--1,,1|(763,940)|
10,84,MaxLConvert,870,692,55,11,8,3,0,0,0,0,0,0
10,85,MinConvertTime tmin,966,673,70,21,8,131,0,2,0,0,0,0,0-0-0,0-0-0,|11||0-128-0
1,86,85,84,0,0,0,0,0,64,0,-1--1--1,,1|(917,682)|
1,87,3,84,0,0,0,0,0,64,0,-1--1--1,,1|(895,714)|
1,88,56,66,1,0,0,0,0,64,0,-1--1--1,,1|(859,1058)|
1,89,58,84,0,0,0,0,0,64,0,-1--1--1,,1|(770,688)|
1,90,57,84,1,0,0,0,0,64,0,-1--1--1,,1|(825,688)|
10,91,MaxLConvert,1685,551,65,11,8,2,0,3,-1,0,0,0,128-128-128,0-0-0,|11||128-128-128
10,92,EnergyPrice,1625,676,51,11,8,3,0,0,0,0,0,0
10,93,EnergySupplied,1744,706,65,11,8,3,0,0,0,0,0,0
10,94,DemandSatisfied,1505,696,58,21,8,131,0,0,0,0,0,0
1,95,92,94,0,0,0,0,0,64,0,-1--1--1,,1|(1575,683)|
1,96,92,93,0,0,0,0,0,64,0,-1--1--1,,1|(1677,689)|
10,97,EnergySupplied,660,793,76,10,8,2,0,3,-1,0,0,0,128-128-128,0-0-0,|11||128-128-128
10,98,DemandSatisfied,806,803,81,10,8,2,0,3,-1,0,0,0,128-128-128,0-0-0,|11||128-128-128
1,99,98,73,0,0,0,0,0,64,0,-1--1--1,,1|(808,785)|
1,100,97,73,0,0,0,0,0,64,0,-1--1--1,,1|(728,775)|
1,101,97,77,0,0,0,0,0,64,0,-1--1--1,,1|(742,819)|
1,102,98,77,0,0,0,0,0,64,0,-1--1--1,,1|(808,817)|
10,103,MaxFConvert,1880,596,65,11,8,2,0,3,-1,0,0,0,128-128-128,0-0-0,|11||128-128-128
10,104,Male,1156,667,33,13,8,2,0,3,-1,0,0,0,128-128-128,0-0-0,|11||128-128-128
10,105,FatFrac,872,781,34,11,8,3,0,0,0,0,0,0
1,106,42,105,0,0,0,0,0,64,0,-1--1--1,,1|(901,797)|
1,107,2,105,0,0,0,0,0,64,0,-1--1--1,,1|(899,815)|
10,108,InitBMI,1219,273,29,13,8,3,0,2,0,0,0,0,0-0-0,0-0-0,|11||255-0-0
10,109,DesFutFatFMI,891,508,59,11,8,3,0,0,0,0,0,0
1,110,35,109,0,0,0,0,0,64,0,-1--1--1,,1|(931,466)|
1,111,109,34,0,0,0,0,0,64,0,-1--1--1,,1|(871,546)|
1,112,3,34,0,0,0,0,0,64,0,-1--1--1,,1|(884,669)|
10,113,EAvail,1425,777,48,11,8,3,0,0,0,0,0,0
1,114,94,113,0,0,0,0,0,64,0,-1--1--1,,1|(1464,736)|
10,115,EAvail,296,688,38,11,8,2,0,3,-1,0,0,0,128-128-128,0-0-0,|11||128-128-128
10,116,DesFChng,900,933,45,13,8,3,0,0,0,0,0,0
10,117,DesFutFatFMI,675,952,69,11,8,2,0,3,-1,0,0,0,128-128-128,0-0-0,|11||128-128-128
1,118,117,116,0,0,0,0,0,64,0,-1--1--1,,1|(792,942)|
1,119,2,116,0,0,0,0,0,64,0,-1--1--1,,1|(913,887)|
10,120,"DesFEnNeed/Loss",870,973,80,10,8,3,0,0,0,0,0,0
1,121,116,120,0,0,0,0,0,64,0,-1--1--1,,1|(888,949)|
1,122,59,120,0,0,0,0,0,64,0,-1--1--1,,1|(808,1020)|
1,123,56,120,0,0,0,0,0,64,0,-1--1--1,,1|(776,994)|
10,124,"DesFEnNeed/Loss",1481,581,91,10,8,2,0,3,-1,0,0,0,128-128-128,0-0-0,|11||128-128-128
10,125,"DesLEnrNeed/Loss",1959,1096,73,38,8,130,0,3,-1,0,0,0,128-128-128,0-0-0,|11||128-128-128
10,126,"DesFEnNeed/Loss",1816,1076,91,10,8,2,0,3,-1,0,0,0,128-128-128,0-0-0,|11||128-128-128
10,127,InitBD,625,16,26,13,8,3,0,2,0,0,0,0,0-0-0,0-0-0,|11||255-0-0
1,128,17,1,0,0,0,0,0,64,1,-1--1--1,,1|(518,432)|
10,129,CInitAge,781,202,36,13,8,3,0,0,0,0,0,0
1,130,15,129,0,0,0,0,0,64,1,-1--1--1,,1|(660,128)|
10,131,EndoEnergyIntake,2081,826,78,10,8,3,0,0,0,0,0,0
12,132,0,1754,146,303,256,3,188,0,0,2,0,0,0
BMI,Bar Graph
10,133,EthCode,1049,38,38,13,8,3,0,2,0,0,0,0,0-0-0,0-0-0,|11||255-0-0
10,134,FemaleDesFutFMI,789,476,88,10,8,2,0,1,-1,0,0,0,128-128-128,0-0-0,|11||255-0-0
1,135,134,109,0,0,0,0,0,64,0,-1--1--1,,1|(830,489)|
10,136,MaleDesFutFMI,825,416,75,11,8,2,0,1,-1,0,0,0,128-128-128,0-0-0,|11||255-0-0
1,137,136,109,0,0,0,0,0,64,0,-1--1--1,,1|(853,456)|
1,138,8,34,1,0,0,0,0,64,0,-1--1--1,,1|(770,551)|
1,139,36,34,0,0,0,0,0,64,0,-1--1--1,,1|(968,508)|
1,140,8,116,0,0,0,0,0,64,0,-1--1--1,,1|(786,680)|
1,141,45,36,0,0,0,0,0,64,0,-1--1--1,,1|(1148,438)|
10,142,BMIRefWeight,1090,376,60,13,8,3,0,2,-1,0,0,0,0-0-0,0-0-0,|11||0-128-0
1,143,142,36,0,0,0,0,0,64,0,-1--1--1,,1|(1086,395)|
10,144,IndivHFac,734,341,43,13,8,3,0,2,-1,0,0,0,0-0-0,0-0-0,|11||255-0-0
1,145,144,30,0,0,0,0,0,64,0,-1--1--1,,1|(689,355)|
10,146,HtModChild,870,57,49,13,8,3,0,2,0,0,0,0,0-0-0,0-0-0,|11||0-128-0
10,147,HtModAdlt,821,91,44,13,8,3,0,2,0,0,0,0,0-0-0,0-0-0,|11||0-128-0
10,148,HVFac,601,217,29,13,8,3,0,0,0,0,0,0
10,149,HFacEth,756,266,38,13,8,3,0,0,0,0,0,0
1,150,148,30,0,0,0,0,0,64,0,-1--1--1,,1|(625,284)|
1,151,149,17,0,0,0,0,0,64,0,-1--1--1,,1|(680,278)|
10,152,GAge,666,118,25,13,8,3,0,0,0,0,0,0
1,153,15,152,0,0,0,0,0,64,0,-1--1--1,,1|(601,86)|
1,154,129,152,0,0,0,0,0,64,0,-1--1--1,,1|(729,164)|
10,155,GFactor,706,68,35,13,8,3,0,2,-1,0,0,0,0-0-0,0-0-0,|11||255-0-0
1,156,155,152,0,0,0,0,0,64,0,-1--1--1,,1|(690,87)|
1,157,152,17,0,0,0,0,0,64,0,-1--1--1,,1|(620,201)|
1,158,152,36,1,0,0,0,0,64,0,-1--1--1,,1|(881,221)|
1,159,152,8,0,0,0,0,0,64,0,-1--1--1,,1|(670,264)|
10,160,GAge,1185,721,36,13,8,2,0,3,-1,0,0,0,128-128-128,0-0-0,|11||128-128-128
1,161,152,149,0,0,0,0,0,64,0,-1--1--1,,1|(706,186)|
1,162,152,148,0,0,0,0,0,64,0,-1--1--1,,1|(637,161)|
10,163,AgDisc,500,203,30,13,8,3,0,2,-1,0,0,0,0-0-0,0-0-0,|11||0-128-0
1,164,163,148,0,0,0,0,0,64,0,-1--1--1,,1|(544,208)|
10,165,FinFac,515,167,30,13,8,3,0,2,-1,0,0,0,0-0-0,0-0-0,|11||0-128-0
1,166,165,148,0,0,0,0,0,64,0,-1--1--1,,1|(551,188)|
10,167,HFacScl,565,148,36,13,8,3,0,2,-1,0,0,0,0-0-0,0-0-0,|11||0-128-0
1,168,167,148,0,0,0,0,0,64,0,-1--1--1,,1|(579,176)|
10,169,SupplyCurve,1599,1026,54,13,8,3,0,16,-1,0,0,0,0-0-0,0-0-0,|12|U|0-0-0
10,170,extra 0,1541,1162,29,13,8,3,0,0,-1,0,0,0
1,171,170,169,0,0,0,0,0,64,0,-1--1--1,,1|(1566,1100)|
10,172,supply priority,1626,1201,58,13,8,131,0,16,-1,0,0,0,0-0-0,0-0-0,|12|U|0-0-0
1,173,172,169,0,0,0,0,0,64,0,-1--1--1,,1|(1613,1120)|
10,174,supply priority width,1735,1181,59,21,8,3,0,0,-1,0,0,0
1,175,174,169,0,0,0,0,0,64,0,-1--1--1,,1|(1668,1104)|
10,176,supply priority type,1819,1136,59,21,8,3,0,0,-1,0,0,0
1,177,176,169,0,0,0,0,0,64,0,-1--1--1,,1|(1707,1080)|
1,178,169,93,0,0,0,0,0,64,0,-1--1--1,,1|(1668,871)|
1,179,169,92,0,0,0,0,0,64,0,-1--1--1,,1|(1610,856)|
10,180,DemandCurve,1456,1026,60,13,8,3,0,16,-1,0,0,0,0-0-0,0-0-0,|12|U|0-0-0
10,181,Dextra 0,1180,1182,36,13,8,3,0,0,-1,0,0,0
1,182,181,180,0,0,0,0,0,64,0,-1--1--1,,1|(1311,1107)|
10,183,Demand priority,1196,1233,36,21,8,131,0,16,-1,0,0,0,0-0-0,0-0-0,|12|U|0-0-0
1,184,183,180,0,0,0,0,0,64,0,-1--1--1,,1|(1325,1129)|
10,185,Demand priority width,1354,1192,68,21,8,3,0,0,-1,0,0,0
1,186,185,180,0,0,0,0,0,64,0,-1--1--1,,1|(1403,1110)|
10,187,Demand priority type,1485,1218,49,21,8,3,0,0,-1,0,0,0
1,188,187,180,0,0,0,0,0,64,0,-1--1--1,,1|(1470,1124)|
1,189,180,94,0,0,0,0,0,64,0,-1--1--1,,1|(1477,872)|
1,190,180,92,0,0,0,0,0,64,0,-1--1--1,,1|(1537,856)|
10,191,ExternalEIShock,1981,541,69,10,8,3,0,0,-1,0,0,0
10,192,INITIAL TIME,1776,473,38,21,8,2,0,3,-1,0,0,0,128-128-128,0-0-0,|11||128-128-128
1,193,192,191,0,0,0,0,0,64,0,-1--1--1,,1|(1875,505)|
10,194,ShockSize,1987,487,44,13,8,3,0,2,-1,0,0,0,0-0-0,0-0-0,|11||0-128-0
1,195,194,191,0,0,0,0,0,64,0,-1--1--1,,1|(1984,508)|
10,196,ShockTime,1864,463,48,13,8,3,0,2,-1,0,0,0,0-0-0,0-0-0,|11||0-128-0
1,197,196,191,0,0,0,0,0,64,0,-1--1--1,,1|(1918,499)|
10,198,Eff Age on Growth,221,421,44,21,8,3,0,0,0,0,0,0
1,199,152,198,0,0,0,0,0,64,0,-1--1--1,,1|(454,261)|
1,200,198,13,1,0,0,0,0,64,0,-1--1--1,,1|(279,511)|
10,201,SWMaintEnr,2027,1057,55,13,8,3,0,18,0,0,0,0,0-0-0,0-0-0,|11|B|255-128-0
10,202,Eff Age on Growth,1720,1031,50,21,8,2,0,3,-1,0,0,0,128-128-128,0-0-0,|11||128-128-128
10,203,EnergyIntake,1866,738,55,13,8,3,0,0,0,0,0,0
10,204,ExoEnergyIntake,2046,676,71,10,8,3,0,0,0,0,0,0
1,205,204,203,0,0,0,0,0,64,0,-1--1--1,,1|(1966,703)|
1,206,131,203,0,0,0,0,0,64,0,-1--1--1,,1|(1983,786)|
1,207,203,60,0,0,0,0,0,64,0,-1--1--1,,1|(1822,795)|
1,208,131,204,0,0,0,0,0,64,0,-1--1--1,,1|(2065,757)|
10,209,ExoEnrSwTime,2071,601,65,10,8,3,0,2,0,0,0,0,0-0-0,0-0-0,|11||0-128-0
1,210,209,203,0,0,0,0,0,64,0,-1--1--1,,1|(1976,664)|
1,211,209,204,0,0,0,0,0,64,0,-1--1--1,,1|(2060,631)|
10,212,Time,2005,736,33,13,8,2,0,3,-1,0,0,0,128-128-128,0-0-0,|11||128-128-128
1,213,212,204,0,0,0,0,0,64,0,-1--1--1,,1|(2021,710)|
1,214,191,203,0,0,0,0,0,64,0,-1--1--1,,1|(1928,631)|
1,215,212,203,0,0,0,0,0,64,0,-1--1--1,,1|(1953,736)|
10,216,MinConvertTime tmin,925,1036,75,21,8,2,0,3,-1,0,0,0,128-128-128,0-0-0,|11||128-128-128
1,217,216,66,1,0,0,0,0,64,0,-1--1--1,,1|(926,1076)|
10,218,CPConstant,366,916,51,13,8,3,0,0,0,0,0,0
1,219,127,15,0,0,0,0,0,64,0,-1--1--1,,1|(596,37)|
10,220,HFctrEth,896,146,38,13,8,3,0,0,0,0,0,0
1,221,133,220,0,0,0,0,0,64,1,-1--1--1,,1|(978,87)|
1,222,147,220,0,0,0,0,0,64,1,-1--1--1,,1|(852,114)|
1,223,146,220,0,0,0,0,0,64,1,-1--1--1,,1|(880,94)|
1,224,220,149,0,0,0,0,0,64,0,-1--1--1,,1|(831,201)|
1,225,220,8,1,0,0,0,0,64,0,-1--1--1,,1|(809,312)|
10,226,EndoEIShock,2206,707,56,13,8,3,0,2,-1,0,0,0,0-0-0,0-0-0,|11||0-128-0
1,227,226,131,0,0,0,0,0,64,0,-1--1--1,,1|(2147,763)|
10,228,FMI,1329,436,18,13,8,3,0,0,0,0,0,0
10,229,Fat Mass,1351,376,50,13,8,2,0,3,-1,0,0,0,128-128-128,0-0-0,|11||128-128-128
1,230,229,228,0,0,0,0,0,64,0,-1--1--1,,1|(1342,399)|
1,231,46,228,0,0,0,0,0,64,0,-1--1--1,,1|(1292,452)|
10,232,CDC BMI,1371,249,51,13,8,2,0,3,0,0,0,0,128-128-128,0-0-0,|11||128-128-128
10,233,FINAL TIME,2241,571,33,21,8,2,0,3,-1,0,0,0,128-128-128,0-0-0,|11||128-128-128
10,234,TIME STEP,2206,652,33,21,8,2,0,3,-1,0,0,0,128-128-128,0-0-0,|11||128-128-128
1,235,234,204,0,0,0,0,0,64,0,-1--1--1,,1|(2149,659)|
10,236,FutRefBMI,900,351,45,13,8,3,0,0,0,0,0,0
1,237,5,236,0,0,0,0,0,64,0,-1--1--1,,1|(1057,341)|
1,238,4,236,0,0,0,0,0,64,0,-1--1--1,,1|(1072,362)|
1,239,152,236,0,0,0,0,0,64,0,-1--1--1,,1|(777,229)|
1,240,16,236,0,0,0,0,0,64,0,-1--1--1,,1|(571,300)|
1,241,14,236,0,0,0,0,0,64,0,-1--1--1,,1|(675,427)|
10,242,FmlFMIAgeEff,161,131,58,13,8,3,0,2,0,0,0,0,0-0-0,0-0-0,|11||0-0-255
10,243,MlFMIAgeEff,151,96,53,13,8,3,0,2,0,0,0,0,0-0-0,0-0-0,|11||0-0-255
10,244,RhoLBase,641,651,44,13,8,3,0,2,0,0,0,0,0-0-0,0-0-0,|11||0-128-0
1,245,244,58,0,0,0,0,0,64,0,-1--1--1,,1|(664,665)|
1,246,3,58,0,0,0,0,0,64,0,-1--1--1,,1|(817,714)|
10,247,RWFac,580,681,33,13,8,3,0,2,-1,0,0,0,0-0-0,0-0-0,|11||0-128-0
1,248,247,58,0,0,0,0,0,64,0,-1--1--1,,1|(629,683)|
10,249,CellularDensityFemale,1272,623,95,10,8,3,0,2,0,0,0,0,0-0-0,0-0-0,|11||0-0-255
10,250,CellularDensityMale,1196,593,84,10,8,3,0,2,0,0,0,0,0-0-0,0-0-0,|11||0-0-255
10,251,ActiveOrganBMRtoBW,301,1176,66,26,8,131,0,2,0,0,0,0,0-0-0,0-0-0,|11||0-0-255
10,252,CellularDensity,1260,673,64,10,8,3,0,0,0,0,0,0
1,253,250,252,0,0,0,0,0,64,0,-1--1--1,,1|(1223,627)|
1,254,249,252,0,0,0,0,0,64,0,-1--1--1,,1|(1267,641)|
10,255,RefLeanBMR,1296,781,56,13,8,131,0,0,0,0,0,0
10,256,ExtraLean,1031,771,43,13,8,3,0,0,0,0,0,0
1,257,3,256,0,0,0,0,0,64,0,-1--1--1,,1|(967,751)|
10,258,ResidualFat,1097,902,50,13,8,3,0,0,0,0,0,0
1,259,2,258,0,0,0,0,0,64,0,-1--1--1,,1|(1003,872)|
10,260,ActiveOrganFraction,1121,826,56,23,8,131,0,2,0,0,0,0,0-0-0,0-0-0,|11||0-0-255
1,261,260,258,0,0,0,0,0,64,0,-1--1--1,,1|(1109,862)|
10,262,ActiveOrgLeanFrac,1004,812,70,33,8,131,0,2,-1,0,0,0,0-0-0,0-0-0,|11||0-128-0
1,263,262,258,0,0,0,0,0,64,0,-1--1--1,,1|(1055,862)|
10,264,EQMaintenanceBMR,1232,848,89,10,8,3,0,0,0,0,0,0
1,265,258,264,0,0,0,0,0,64,0,-1--1--1,,1|(1161,876)|
1,266,256,264,0,0,0,0,0,64,0,-1--1--1,,1|(1127,808)|
1,267,255,264,0,0,0,0,0,64,0,-1--1--1,,1|(1267,810)|
1,268,252,264,0,0,0,0,0,64,0,-1--1--1,,1|(1247,753)|
1,269,54,264,0,0,0,0,0,64,0,-1--1--1,,1|(1260,920)|
1,270,53,264,0,0,0,0,0,64,0,-1--1--1,,1|(1211,908)|
1,271,264,52,0,0,0,0,0,64,0,-1--1--1,,1|(1324,849)|
1,272,160,252,0,0,0,0,0,64,0,-1--1--1,,1|(1218,699)|
1,273,160,258,0,0,0,0,0,64,0,-1--1--1,,1|(1144,805)|
1,274,104,252,0,0,0,0,0,64,0,-1--1--1,,1|(1185,667)|
10,275,ActiveOrganEnergyPerBW,1320,723,69,29,8,131,0,2,-1,0,0,0,0-0-0,0-0-0,|11||0-0-255
1,276,275,255,0,0,0,0,0,64,0,-1--1--1,,1|(1307,753)|
1,277,160,275,1,0,0,0,0,64,0,-1--1--1,,1|(1279,732)|
10,278,RefLean,1156,778,48,13,8,2,0,3,0,0,0,0,128-128-128,0-0-0,|11||128-128-128
1,279,278,256,0,0,0,0,0,64,0,-1--1--1,,1|(1097,775)|
1,280,260,255,0,0,0,0,0,64,0,-1--1--1,,1|(1204,804)|
1,281,152,255,0,0,0,0,0,64,0,-1--1--1,,1|(975,444)|
10,282,GammaResLean,1494,806,71,10,8,3,0,2,-1,0,0,0,0-0-0,0-0-0,|11||0-128-0
1,283,282,255,0,0,0,0,0,64,0,-1--1--1,,1|(1394,793)|
1,284,278,255,0,0,0,0,0,64,0,-1--1--1,,1|(1215,779)|
10,285,IndivFMIFac,1050,193,51,13,8,3,0,2,0,0,0,0,0-0-0,0-0-0,|11||255-0-0
10,286,TotalEnergyExpenditureNoGrowth,1501,432,128,24,8,131,0,0,0,0,0,0
1,287,94,286,0,0,0,0,0,64,0,-1--1--1,,1|(1503,572)|
10,288,AdaptiveThermogenesis,1790,801,103,10,8,3,0,0,0,0,0,0
1,289,203,288,0,0,0,0,0,64,0,-1--1--1,,1|(1831,766)|
10,290,betaAT,1937,842,31,13,8,3,0,0,0,0,0,0
1,291,290,288,0,0,0,0,0,64,0,-1--1--1,,1|(1872,824)|
10,292,AdaptationFraction,1371,931,79,10,8,3,0,0,0,0,0,0
1,293,288,292,0,0,0,0,0,64,0,-1--1--1,,1|(1587,863)|
10,294,GrowthEnergyDeposition,1599,503,98,10,8,3,0,0,0,0,0,0
1,295,94,294,0,0,0,0,0,64,0,-1--1--1,,1|(1551,600)|
10,296,PALData,1051,1118,38,13,8,3,0,0,0,0,0,0
10,297,PALTblMale,941,1161,51,13,8,3,0,2,0,0,0,0,0-0-0,0-0-0,|11||0-0-255
10,298,PALTbleFemale,990,1196,68,10,8,3,0,2,0,0,0,0,0-0-0,0-0-0,|11||0-0-255
1,299,297,296,0,0,0,0,0,64,0,-1--1--1,,1|(988,1142)|
1,300,298,296,0,0,0,0,0,64,0,-1--1--1,,1|(1014,1164)|
1,301,160,296,0,0,0,0,0,64,0,-1--1--1,,1|(1120,912)|
1,302,104,296,0,0,0,0,0,64,0,-1--1--1,,1|(1105,885)|
10,303,Torun TEE,724,1171,48,13,8,3,0,0,0,0,0,0
1,304,42,303,0,0,0,0,0,64,0,-1--1--1,,1|(821,979)|
1,305,104,303,0,0,0,0,0,64,0,-1--1--1,,1|(944,913)|
10,306,RefWeightforHeight,1016,721,83,10,8,131,0,0,0,0,0,0
10,307,CurRefBMI,997,556,46,13,8,3,0,0,-1,0,0,0
1,308,307,306,0,0,0,0,0,64,0,-1--1--1,,1|(1005,632)|
1,309,306,258,0,0,0,0,0,64,0,-1--1--1,,1|(1052,803)|
1,310,306,255,0,0,0,0,0,64,0,-1--1--1,,1|(1144,748)|
1,311,1,306,0,0,0,0,0,64,0,-1--1--1,,1|(730,652)|
1,312,5,307,0,0,0,0,0,64,0,-1--1--1,,1|(1105,439)|
1,313,152,307,0,0,0,0,0,64,0,-1--1--1,,1|(826,331)|
1,314,16,307,0,0,0,0,0,64,0,-1--1--1,,1|(627,401)|
1,315,4,307,0,0,0,0,0,64,0,-1--1--1,,1|(1126,467)|
10,316,CurRefBMI,157,757,58,13,8,2,0,3,-1,0,0,0,128-128-128,0-0-0,|11||128-128-128
10,317,BMI,190,817,29,13,8,2,0,3,-1,0,0,0,128-128-128,0-0-0,|11||128-128-128
10,318,MaxHGrowRate,395,468,68,10,8,3,0,0,0,0,0,0
1,319,17,318,1,0,0,0,0,64,0,-1--1--1,,1|(407,356)|
1,320,14,318,0,0,0,0,0,64,0,-1--1--1,,1|(472,483)|
1,321,8,318,0,0,0,0,0,64,0,-1--1--1,,1|(552,447)|
10,322,CatchUPGMaxFac,354,406,79,10,8,3,0,0,0,0,0,0
1,323,322,318,0,0,0,0,0,64,0,-1--1--1,,1|(370,431)|
1,324,318,13,1,0,0,0,0,64,0,-1--1--1,,1|(351,531)|
10,325,Time,138,702,33,13,8,2,0,3,-1,0,0,0,128-128-128,0-0-0,|11||128-128-128
10,326,TEEwithGrowth,1449,511,68,10,8,3,0,0,0,0,0,0
1,327,286,326,0,0,0,0,0,64,0,-1--1--1,,1|(1474,472)|
1,328,294,326,0,0,0,0,0,64,0,-1--1--1,,1|(1515,507)|
10,329,InitBMIFac,1250,207,44,13,8,3,0,0,0,0,0,0
1,330,307,108,0,0,0,0,0,64,1,-1--1--1,,1|(1103,420)|
1,331,329,108,0,0,0,0,0,64,1,-1--1--1,,1|(1237,233)|
10,332,BMRNoGrowth,1221,1051,64,10,8,3,0,0,0,0,0,0
1,333,264,332,0,0,0,0,0,64,0,-1--1--1,,1|(1226,942)|
10,334,InitL,979,162,19,13,8,3,0,0,0,0,0,0
10,335,InitF,921,128,19,13,8,3,0,0,0,0,0,0
1,336,335,334,0,0,0,0,0,64,1,-1--1--1,,1|(943,141)|
1,337,133,335,0,0,0,0,0,64,1,-1--1--1,,1|(990,78)|
1,338,5,335,0,0,0,0,0,64,1,-1--1--1,,1|(1068,234)|
1,339,242,335,0,0,0,0,0,64,1,-1--1--1,,1|(553,129)|
1,340,152,335,0,0,0,0,0,64,1,-1--1--1,,1|(789,122)|
1,341,1,335,0,0,0,0,0,64,1,-1--1--1,,1|(688,359)|
1,342,285,335,0,0,0,0,0,64,1,-1--1--1,,1|(988,161)|
1,343,108,335,0,0,0,0,0,64,1,-1--1--1,,1|(1072,201)|
1,344,16,335,0,0,0,0,0,64,1,-1--1--1,,1|(594,192)|
1,345,4,335,0,0,0,0,0,64,1,-1--1--1,,1|(1089,250)|
1,346,243,335,0,0,0,0,0,64,1,-1--1--1,,1|(545,112)|
1,347,1,334,0,0,0,0,0,64,1,-1--1--1,,1|(718,375)|
1,348,108,334,0,0,0,0,0,64,1,-1--1--1,,1|(1100,217)|
1,349,334,3,0,0,0,0,0,64,1,-1--1--1,,1|(951,439)|
1,350,335,2,0,0,0,0,0,64,1,-1--1--1,,1|(922,477)|
10,351,Eff E Ave on H,304,747,63,10,8,3,0,0,0,0,0,0
10,352,SensHGrEnAvlb alpha,304,846,69,21,8,3,0,2,-1,0,0,0,0-0-0,0-0-0,|11||0-128-0
1,353,352,351,0,0,0,0,0,64,0,-1--1--1,,1|(304,798)|
1,354,45,351,0,0,0,0,0,64,0,-1--1--1,,1|(750,590)|
1,355,307,351,0,0,0,0,0,64,0,-1--1--1,,1|(652,650)|
1,356,351,13,0,0,0,0,0,64,0,-1--1--1,,1|(332,684)|
10,357,EtaL,1692,431,33,13,8,2,0,3,-1,0,0,0,128-128-128,0-0-0,|11||128-128-128
10,358,RhoL Hat,1689,472,51,13,8,2,0,3,-1,0,0,0,128-128-128,0-0-0,|11||128-128-128
10,359,EtaF,1561,451,33,13,8,2,0,3,-1,0,0,0,128-128-128,0-0-0,|11||128-128-128
10,360,RhoF,1761,526,35,13,8,2,0,3,-1,0,0,0,128-128-128,0-0-0,|11||128-128-128
1,361,360,294,0,0,0,0,0,64,0,-1--1--1,,1|(1704,518)|
1,362,358,294,0,0,0,0,0,64,0,-1--1--1,,1|(1646,486)|
1,363,357,294,0,0,0,0,0,64,0,-1--1--1,,1|(1649,464)|
1,364,359,294,0,0,0,0,0,64,0,-1--1--1,,1|(1576,472)|
1,365,360,286,0,0,0,0,0,64,0,-1--1--1,,1|(1653,487)|
1,366,358,286,0,0,0,0,0,64,0,-1--1--1,,1|(1632,460)|
1,367,359,286,0,0,0,0,0,64,0,-1--1--1,,1|(1558,450)|
1,368,357,286,0,0,0,0,0,64,0,-1--1--1,,1|(1651,431)|
1,369,93,286,0,0,0,0,0,64,0,-1--1--1,,1|(1633,580)|
10,370,CostEnrGap,2366,981,53,13,8,3,0,0,0,0,0,0
1,371,286,370,0,0,0,0,0,64,0,-1--1--1,,1|(1935,708)|
1,372,203,370,0,0,0,0,0,64,0,-1--1--1,,1|(2109,856)|
1,373,73,370,0,0,0,0,0,64,0,-1--1--1,,1|(1579,864)|
1,374,78,370,0,0,0,0,0,64,0,-1--1--1,,1|(1576,919)|
1,375,93,294,0,0,0,0,0,64,0,-1--1--1,,1|(1675,609)|
1,376,292,332,0,0,0,0,0,64,0,-1--1--1,,1|(1301,986)|
10,377,TCV,480,91,20,13,8,3,0,0,-1,0,0,0
1,378,377,15,0,0,0,0,0,64,0,-1--1--1,,1|(512,80)|
1,379,377,13,0,0,0,0,0,64,0,-1--1--1,,1|(426,343)|
1,380,377,318,0,0,0,0,0,64,0,-1--1--1,,1|(439,274)|
10,381,INITIAL TIME,2071,631,38,21,8,2,0,3,-1,0,0,0,128-128-128,0-0-0,|11||128-128-128
10,382,Time,1790,832,33,13,8,2,0,3,-1,0,0,0,128-128-128,0-0-0,|11||128-128-128
10,383,Heilbronn W,622,872,53,13,8,3,0,0,0,0,0,0
1,384,42,383,0,0,0,0,0,64,0,-1--1--1,,1|(794,830)|
10,385,EndoWPartition,491,961,66,10,8,3,0,0,-1,0,0,0
1,386,385,218,0,0,0,0,0,64,0,-1--1--1,,1|(439,942)|
10,387,ForbesWPartition,504,1041,73,10,8,3,0,0,-1,0,0,0
1,388,387,218,0,0,0,0,0,64,0,-1--1--1,,1|(441,984)|
10,389,SWForbes,259,991,48,13,8,3,0,18,-1,0,0,0,0-0-0,0-0-0,|11|B|255-128-0
1,390,389,218,0,0,0,0,0,64,0,-1--1--1,,1|(306,957)|
1,391,2,387,1,0,0,0,0,64,0,-1--1--1,,1|(667,991)|
1,392,45,385,0,0,0,0,0,64,0,-1--1--1,,1|(837,697)|
1,393,307,385,0,0,0,0,0,64,0,-1--1--1,,1|(747,755)|
1,394,285,385,0,0,0,0,0,64,0,-1--1--1,,1|(773,572)|
1,395,16,385,0,0,0,0,0,64,0,-1--1--1,,1|(382,603)|
1,396,204,191,0,0,0,0,0,64,0,-1--1--1,,1|(2016,614)|
1,397,14,50,0,0,0,0,0,64,0,-1--1--1,,1|(723,556)|
1,398,377,50,0,0,0,0,0,64,0,-1--1--1,,1|(731,360)|
1,399,14,120,0,0,0,0,0,64,0,-1--1--1,,1|(678,724)|
1,400,377,120,0,0,0,0,0,64,0,-1--1--1,,1|(672,527)|
1,401,52,288,0,0,0,0,0,64,0,-1--1--1,,1|(1601,826)|
1,402,52,292,0,0,0,0,0,64,0,-1--1--1,,1|(1396,890)|
10,403,SWEmprBMI,1211,121,53,13,8,3,0,0,0,0,0,0
10,404,BMIData,1325,133,38,13,8,3,0,0,0,0,0,0
1,405,403,108,0,0,0,0,0,64,1,-1--1--1,,1|(1214,190)|
10,406,InitBMINH,1289,246,40,11,8,3,0,0,0,0,0,0
1,407,404,406,0,0,0,0,0,64,1,-1--1--1,,1|(1308,183)|
1,408,133,406,0,0,0,0,0,64,1,-1--1--1,,1|(1164,138)|
1,409,16,406,0,0,0,0,0,64,1,-1--1--1,,1|(768,251)|
1,410,406,108,0,0,0,0,0,64,1,-1--1--1,,1|(1261,256)|
10,411,Energy Demand,1454,657,36,21,8,3,0,0,0,0,0,0
10,412,Energy Supply,1759,652,31,21,8,3,0,0,0,0,0,0
1,413,412,411,0,0,0,0,0,64,0,-1--1--1,,1|(1615,653)|
10,414,CPartition,509,832,42,12,8,3,0,0,0,0,0,0
10,415,DailyBMR,1359,527,42,12,8,3,0,0,0,0,0,0
10,416,CurDesFemFMI,144,861,78,10,8,2,0,3,0,0,0,0,128-128-128,0-0-0,|11||128-128-128
10,417,CurDesMalFMI,155,958,75,10,8,2,0,3,0,0,0,0,128-128-128,0-0-0,|11||128-128-128
10,418,CurDesFMI,160,911,48,12,8,3,0,0,0,0,0,0
1,419,416,418,0,0,0,0,0,64,0,-1--1--1,,1|(149,878)|
1,420,417,418,0,0,0,0,0,64,0,-1--1--1,,1|(156,942)|
10,421,DesFMBalAdj,364,878,57,12,8,3,0,0,0,0,0,0
1,422,418,421,0,0,0,0,0,64,0,-1--1--1,,1|(250,896)|
10,423,DesFMAdjE,268,930,50,12,8,3,0,0,0,0,0,0
10,424,DesFFMAdjE,376,942,55,12,8,3,0,0,0,0,0,0
1,425,421,423,0,0,0,0,0,64,0,-1--1--1,,1|(322,900)|
1,426,421,424,0,0,0,0,0,64,0,-1--1--1,,1|(368,903)|
1,427,423,412,0,0,0,0,0,64,0,-1--1--1,,1|(1016,790)|
1,428,424,412,0,0,0,0,0,64,0,-1--1--1,,1|(1072,795)|
1,429,423,411,0,0,0,0,0,64,0,-1--1--1,,1|(861,793)|
1,430,424,411,0,0,0,0,0,64,0,-1--1--1,,1|(912,799)|
1,431,414,411,0,0,0,0,0,64,0,-1--1--1,,1|(977,745)|
1,432,411,113,0,0,0,0,0,64,0,-1--1--1,,1|(1439,715)|
1,433,16,418,0,0,0,0,0,64,0,-1--1--1,,1|(220,577)|
1,434,56,423,0,0,0,0,0,64,0,-1--1--1,,1|(515,972)|
1,435,59,423,0,0,0,0,0,64,0,-1--1--1,,1|(528,1000)|
1,436,228,421,0,0,0,0,0,64,0,-1--1--1,,1|(856,652)|
1,437,1,421,0,0,0,0,0,64,0,-1--1--1,,1|(412,730)|
1,438,85,421,0,0,0,0,0,64,0,-1--1--1,,1|(658,777)|
1,439,57,424,0,0,0,0,0,64,0,-1--1--1,,1|(579,803)|
1,440,58,424,0,0,0,0,0,64,0,-1--1--1,,1|(543,811)|
1,441,218,414,0,0,0,0,0,64,0,-1--1--1,,1|(431,877)|
1,442,56,414,0,0,0,0,0,64,0,-1--1--1,,1|(620,924)|
1,443,57,414,0,0,0,0,0,64,0,-1--1--1,,1|(645,748)|
1,444,59,414,0,0,0,0,0,64,0,-1--1--1,,1|(638,951)|
1,445,58,414,0,0,0,0,0,64,0,-1--1--1,,1|(609,756)|
1,446,412,93,0,0,0,0,0,64,0,-1--1--1,,1|(1752,677)|
1,447,411,94,0,0,0,0,0,64,0,-1--1--1,,1|(1473,672)|
1,448,288,411,0,0,0,0,0,64,0,-1--1--1,,1|(1634,734)|
1,449,120,411,0,0,0,0,0,64,0,-1--1--1,,1|(1146,822)|
1,450,50,411,0,0,0,0,0,64,0,-1--1--1,,1|(1237,647)|
1,451,52,411,0,0,0,0,0,64,0,-1--1--1,,1|(1435,761)|
1,452,60,411,0,0,0,0,0,64,0,-1--1--1,,1|(1615,768)|
1,453,411,92,0,0,0,0,0,64,0,-1--1--1,,1|(1525,664)|
1,454,412,92,0,0,0,0,0,64,0,-1--1--1,,1|(1708,660)|
1,455,14,412,0,0,0,0,0,64,0,-1--1--1,,1|(1108,567)|
1,456,120,412,0,0,0,0,0,64,0,-1--1--1,,1|(1305,815)|
1,457,50,412,0,0,0,0,0,64,0,-1--1--1,,1|(1392,644)|
1,458,203,412,0,0,0,0,0,64,0,-1--1--1,,1|(1822,703)|
1,459,66,412,0,0,0,0,0,64,0,-1--1--1,,1|(1355,870)|
1,460,84,412,0,0,0,0,0,64,0,-1--1--1,,1|(1319,671)|
1,461,85,412,0,0,0,0,0,64,0,-1--1--1,,1|(1375,662)|
1,462,377,412,0,0,0,0,0,64,0,-1--1--1,,1|(1107,365)|
1,463,292,415,0,0,0,0,0,64,0,-1--1--1,,1|(1365,736)|
1,464,62,415,0,0,0,0,0,64,0,-1--1--1,,1|(1212,740)|
1,465,60,415,0,0,0,0,0,64,0,-1--1--1,,1|(1562,699)|
1,466,286,415,0,0,0,0,0,64,0,-1--1--1,,1|(1426,481)|
10,467,TotalDesiredEnergy,1732,963,84,10,8,3,0,0,-1,0,0,0
1,468,55,467,0,0,0,0,0,64,0,-1--1--1,,1|(1813,918)|
1,469,120,467,0,0,0,0,0,64,0,-1--1--1,,1|(1292,968)|
1,470,424,467,0,0,0,0,0,64,0,-1--1--1,,1|(1032,951)|
1,471,423,467,0,0,0,0,0,64,0,-1--1--1,,1|(976,945)|
1,472,50,467,0,0,0,0,0,64,0,-1--1--1,,1|(1354,797)|
1,473,52,467,0,0,0,0,0,64,0,-1--1--1,,1|(1583,909)|
1,474,198,467,0,0,0,0,0,64,0,-1--1--1,,1|(977,692)|
1,475,201,467,0,0,0,0,0,64,0,-1--1--1,,1|(1881,1010)|
1,476,467,288,0,0,0,0,0,64,0,-1--1--1,,1|(1758,888)|
1,477,467,131,0,0,0,0,0,64,0,-1--1--1,,1|(1899,897)|
10,478,PA,1094,1060,14,12,8,3,0,2,0,0,0,0,0-0-0,0-0-0,|11||255-0-0
10,479,PAMale,1126,1158,33,12,8,3,0,0,0,0,0,0
10,480,PAFem,1211,1130,31,12,8,3,0,0,0,0,0,0
1,481,480,478,0,0,0,0,0,64,0,-1--1--1,,1|(1155,1096)|
1,482,479,478,0,0,0,0,0,64,0,-1--1--1,,1|(1112,1115)|
10,483,SWFixedPA,1217,1087,50,12,8,3,0,0,-1,0,0,0
1,484,483,478,0,0,0,0,0,64,0,-1--1--1,,1|(1144,1071)|
1,485,55,478,0,0,0,0,0,64,0,-1--1--1,,1|(1493,968)|
1,486,264,478,0,0,0,0,0,64,0,-1--1--1,,1|(1167,947)|
1,487,16,478,0,0,0,0,0,64,0,-1--1--1,,1|(681,653)|
1,488,296,478,0,0,0,0,0,64,0,-1--1--1,,1|(1068,1094)|
1,489,42,478,0,0,0,0,0,64,0,-1--1--1,,1|(997,925)|
1,490,478,62,0,0,0,0,0,64,0,-1--1--1,,1|(1086,1007)|
///---\\\
:GRAPH Main_Outputs
:TITLE Body Mass, Composition, and Height
:SCALE
:VAR Height
:Y-MIN 0
:Y-MAX 2
:SCALE
:VAR W
:Y-MIN 0
:Y-MAX 130
:SCALE
:VAR FatFrac
:Y-MIN 0
:Y-MAX 1
:SCALE
:VAR BMI
:Y-MIN 0
:Y-MAX 35

:GRAPH GRAPH
:TITLE Hall Comparison
:SCALE
:VAR W[p2]
:Y-MIN 50
:Y-MAX 80
:DATASET V25-Hall80
:SCALE
:VAR W[p2]
:Y-MIN 90
:Y-MAX 120
:DATASET V25-Hall120

:GRAPH Height_Comparison_with_C
:TITLE Height Comparison with CDC Charts
:SCALE
:VAR Height[p1]|Male
:VAR Height[p2]|Female
:VAR Current Des H[p1]|CDC Chart Male
:VAR Current Des H[p2]|CDC Chart Female

:GRAPH BMI_Comparison_with_CDC_
:TITLE BMI Comparison with CDC Charts
:SCALE
:VAR BMI[p1]|Male
:VAR BMI[p2]|Female
:VAR CDC BMI[p1]|CDC Male
:VAR CDC BMI[p2]|CDC Female

:GRAPH energy_compare
:TITLE energy compare
:SCALE
:VAR CEGAve
:DATASET CompareHallData
:VAR CostEnrGap[p3]

:GRAPH Fat_Frac
:TITLE Fat Frac
:SCALE
:VAR HFF
:DATASET CompareHallData
:VAR FatFrac[p3]

:TABLE ReportTable
:TITLE ReportTable
:PRETTYNUM
:TIME-DOWN
:FIRST-CELLWIDTH 30
:CELLWIDTH 14
:FONT Arial|11||0-0-0
:VAR ButteTotalEnergyExpenditure[p3]
:VAR ButteTotalEnergyExpenditure[p4]
:VAR ButteEnergyDeposition[p3]
:VAR ButteEnergyDeposition[p4]
:VAR Fat Mass[p3]
:VAR Fat Mass[p4]
:VAR Lean Mass[p3]
:VAR Lean Mass[p4]
:VAR W[p3]
:VAR W[p4]
:VAR Height[p3]
:VAR Height[p4]
:VAR DailyBMR[p3]
:VAR DailyBMR[p4]

:GRAPH Energy_Components
:TITLE Energy Components
:SCALE
:VAR ButteEnergyDeposition|Energy for Tissue Deposition
:SCALE
:VAR ButteTotalEnergyExpenditure|Energy Expenditure without Deposition
:SCALE
:VAR EnergyIntake|Energy Intake
:SCALE
:VAR DailyBMR|Basal Metabolic Rate
:L<%^E!@
1:lpolyBMI11Ref.vdf
9:lpolyBMI11Ref
22:$,Dollar,Dollars,$s
22:Hour,Hours
22:Month,Months
22:Person,People,Persons
22:Unit,Units
22:Week,Weeks
22:Year,Years
22:Day,Days
13:PARef
18:SimpleChildhoodModel-V2.vsc
20:SimpleChildhoodModel-V2.lst
15:0,0,0,0,0,0
19:75,2
27:0,
34:0,
4:Time
5:PA[People]
35:Date
36:YYYY-MM-DD
37:2000
38:1
39:1
40:4
41:0
42:0
24:0
25:100
26:100
6:A1
6:AD
6:Black
6:BMID
6:c1
6:c2
6:d1
6:dg1
6:dg2
6:dg3
6:dg4
6:dg5
6:dg6
6:e1
6:Fat
6:g211
6:HD
6:Lean
6:M
6:Mexican
6:mo1
6:mo10
6:mo2
6:mo3
6:mo4
6:mo5
6:mo6
6:mo7
6:mo8
6:mo9
6:Other
6:Other Hispanic
6:p1
6:p10
6:p100
6:p101
6:p102
6:p103
6:p104
6:p105
6:p106
6:p107
6:p108
6:p109
6:p11
6:p110
6:p111
6:p112
6:p113
6:p114
6:p115
6:p116
6:p117
6:p118
6:p119
6:p12
6:p120
6:p121
6:p122
6:p123
6:p124
6:p125
6:p126
6:p127
6:p128
6:p129
6:p13
6:p130
6:p131
6:p132
6:p133
6:p134
6:p135
6:p136
6:p137
6:p138
6:p139
6:p14
6:p140
6:p141
6:p142
6:p143
6:p144
6:p145
6:p146
6:p147
6:p148
6:p149
6:p15
6:p150
6:p151
6:p152
6:p153
6:p154
6:p155
6:p156
6:p157
6:p158
6:p159
6:p16
6:p160
6:p161
6:p162
6:p163
6:p164
6:p165
6:p166
6:p167
6:p168
6:p169
6:p17
6:p170
6:p171
6:p172
6:p173
6:p174
6:p175
6:p176
6:p177
6:p178
6:p179
6:p18
6:p180
6:p181
6:p182
6:p183
6:p184
6:p185
6:p186
6:p187
6:p188
6:p189
6:p19
6:p190
6:p191
6:p192
6:p193
6:p194
6:p195
6:p196
6:p197
6:p198
6:p199
6:p2
6:p20
6:p200
6:p201
6:p202
6:p203
6:p204
6:p205
6:p206
6:p207
6:p208
6:p209
6:p21
6:p210
6:p211
6:p212
6:p213
6:p214
6:p215
6:p216
6:p217
6:p218
6:p219
6:p22
6:p220
6:p221
6:p222
6:p223
6:p224
6:p225
6:p226
6:p227
6:p228
6:p229
6:p23
6:p230
6:p231
6:p232
6:p233
6:p234
6:p235
6:p236
6:p237
6:p238
6:p239
6:p24
6:p240
6:p241
6:p242
6:p243
6:p244
6:p245
6:p246
6:p247
6:p248
6:p249
6:p25
6:p250
6:p251
6:p252
6:p253
6:p254
6:p255
6:p256
6:p257
6:p258
6:p259
6:p26
6:p260
6:p261
6:p262
6:p263
6:p264
6:p265
6:p266
6:p267
6:p268
6:p269
6:p27
6:p270
6:p271
6:p272
6:p273
6:p274
6:p275
6:p276
6:p277
6:p278
6:p279
6:p28
6:p280
6:p281
6:p282
6:p283
6:p284
6:p285
6:p286
6:p287
6:p288
6:p289
6:p29
6:p290
6:p291
6:p292
6:p293
6:p294
6:p295
6:p296
6:p297
6:p298
6:p299
6:p3
6:p30
6:p300
6:p301
6:p302
6:p303
6:p304
6:p305
6:p306
6:p307
6:p308
6:p309
6:p31
6:p310
6:p311
6:p312
6:p313
6:p314
6:p315
6:p316
6:p317
6:p318
6:p319
6:p32
6:p320
6:p321
6:p322
6:p323
6:p324
6:p325
6:p326
6:p327
6:p328
6:p329
6:p33
6:p330
6:p331
6:p332
6:p333
6:p334
6:p335
6:p336
6:p337
6:p338
6:p339
6:p34
6:p340
6:p341
6:p342
6:p343
6:p344
6:p345
6:p346
6:p347
6:p348
6:p349
6:p35
6:p350
6:p351
6:p352
6:p353
6:p354
6:p355
6:p356
6:p357
6:p358
6:p359
6:p36
6:p360
6:p361
6:p362
6:p363
6:p364
6:p365
6:p366
6:p367
6:p368
6:p369
6:p37
6:p370
6:p371
6:p372
6:p373
6:p374
6:p375
6:p376
6:p377
6:p378
6:p379
6:p38
6:p380
6:p381
6:p382
6:p383
6:p384
6:p385
6:p386
6:p387
6:p388
6:p389
6:p39
6:p390
6:p391
6:p392
6:p393
6:p394
6:p395
6:p396
6:p397
6:p398
6:p399
6:p4
6:p40
6:p400
6:p401
6:p402
6:p403
6:p404
6:p405
6:p406
6:p407
6:p408
6:p409
6:p41
6:p410
6:p411
6:p412
6:p413
6:p414
6:p415
6:p416
6:p417
6:p418
6:p419
6:p42
6:p420
6:p421
6:p422
6:p423
6:p424
6:p425
6:p426
6:p427
6:p428
6:p429
6:p43
6:p430
6:p431
6:p432
6:p433
6:p434
6:p435
6:p436
6:p437
6:p438
6:p439
6:p44
6:p440
6:p441
6:p442
6:p443
6:p444
6:p445
6:p446
6:p447
6:p448
6:p449
6:p45
6:p450
6:p451
6:p452
6:p453
6:p454
6:p455
6:p456
6:p457
6:p458
6:p459
6:p46
6:p460
6:p461
6:p462
6:p463
6:p464
6:p465
6:p466
6:p467
6:p468
6:p469
6:p47
6:p470
6:p471
6:p472
6:p473
6:p474
6:p475
6:p476
6:p477
6:p478
6:p479
6:p48
6:p480
6:p481
6:p482
6:p483
6:p484
6:p485
6:p486
6:p487
6:p488
6:p489
6:p49
6:p490
6:p491
6:p492
6:p493
6:p494
6:p495
6:p496
6:p497
6:p498
6:p499
6:p5
6:p50
6:p500
6:p501
6:p502
6:p503
6:p504
6:p505
6:p506
6:p507
6:p508
6:p509
6:p51
6:p510
6:p511
6:p512
6:p513
6:p514
6:p515
6:p516
6:p517
6:p518
6:p519
6:p52
6:p520
6:p521
6:p522
6:p523
6:p524
6:p525
6:p526
6:p527
6:p528
6:p529
6:p53
6:p530
6:p531
6:p532
6:p533
6:p534
6:p535
6:p536
6:p537
6:p538
6:p539
6:p54
6:p540
6:p541
6:p542
6:p543
6:p544
6:p545
6:p546
6:p547
6:p548
6:p549
6:p55
6:p550
6:p551
6:p552
6:p553
6:p554
6:p555
6:p556
6:p557
6:p558
6:p559
6:p56
6:p560
6:p561
6:p562
6:p563
6:p564
6:p565
6:p566
6:p567
6:p568
6:p569
6:p57
6:p570
6:p571
6:p572
6:p573
6:p574
6:p575
6:p576
6:p577
6:p578
6:p579
6:p58
6:p580
6:p581
6:p582
6:p583
6:p584
6:p585
6:p586
6:p587
6:p588
6:p589
6:p59
6:p590
6:p591
6:p592
6:p593
6:p594
6:p595
6:p596
6:p597
6:p598
6:p599
6:p6
6:p60
6:p600
6:p601
6:p602
6:p603
6:p604
6:p605
6:p606
6:p607
6:p608
6:p609
6:p61
6:p610
6:p611
6:p612
6:p613
6:p614
6:p615
6:p616
6:p617
6:p618
6:p619
6:p62
6:p620
6:p621
6:p622
6:p623
6:p624
6:p625
6:p626
6:p627
6:p628
6:p629
6:p63
6:p630
6:p631
6:p632
6:p633
6:p634
6:p635
6:p636
6:p637
6:p638
6:p639
6:p64
6:p640
6:p641
6:p642
6:p643
6:p644
6:p645
6:p646
6:p647
6:p648
6:p649
6:p65
6:p650
6:p651
6:p652
6:p653
6:p654
6:p655
6:p656
6:p657
6:p658
6:p659
6:p66
6:p660
6:p661
6:p662
6:p663
6:p664
6:p665
6:p666
6:p667
6:p668
6:p669
6:p67
6:p670
6:p671
6:p672
6:p673
6:p674
6:p675
6:p676
6:p677
6:p678
6:p679
6:p68
6:p680
6:p681
6:p682
6:p683
6:p684
6:p685
6:p686
6:p687
6:p688
6:p689
6:p69
6:p690
6:p691
6:p692
6:p693
6:p694
6:p695
6:p696
6:p697
6:p698
6:p699
6:p7
6:p70
6:p700
6:p701
6:p702
6:p703
6:p704
6:p705
6:p706
6:p707
6:p708
6:p709
6:p71
6:p710
6:p711
6:p712
6:p713
6:p714
6:p715
6:p716
6:p717
6:p718
6:p719
6:p72
6:p720
6:p721
6:p722
6:p723
6:p724
6:p725
6:p726
6:p727
6:p728
6:p729
6:p73
6:p730
6:p731
6:p732
6:p733
6:p734
6:p735
6:p736
6:p737
6:p738
6:p739
6:p74
6:p740
6:p741
6:p742
6:p743
6:p744
6:p745
6:p746
6:p747
6:p748
6:p749
6:p75
6:p750
6:p751
6:p752
6:p753
6:p754
6:p755
6:p756
6:p757
6:p758
6:p759
6:p76
6:p760
6:p761
6:p762
6:p763
6:p764
6:p765
6:p766
6:p767
6:p768
6:p769
6:p77
6:p770
6:p771
6:p772
6:p773
6:p774
6:p775
6:p776
6:p777
6:p778
6:p779
6:p78
6:p780
6:p781
6:p782
6:p783
6:p784
6:p785
6:p786
6:p787
6:p788
6:p789
6:p79
6:p790
6:p791
6:p792
6:p793
6:p794
6:p795
6:p796
6:p797
6:p798
6:p799
6:p8
6:p80
6:p800
6:p801
6:p81
6:p82
6:p83
6:p84
6:p85
6:p86
6:p87
6:p88
6:p89
6:p9
6:p90
6:p91
6:p92
6:p93
6:p94
6:p95
6:p96
6:p97
6:p98
6:p99
6:ptype
6:s1
6:sa1
6:sa10
6:sa100
6:sa101
6:sa102
6:sa103
6:sa104
6:sa105
6:sa106
6:sa107
6:sa108
6:sa109
6:sa11
6:sa110
6:sa111
6:sa112
6:sa113
6:sa114
6:sa115
6:sa116
6:sa117
6:sa118
6:sa119
6:sa12
6:sa120
6:sa121
6:sa122
6:sa123
6:sa124
6:sa125
6:sa126
6:sa127
6:sa128
6:sa129
6:sa13
6:sa130
6:sa131
6:sa132
6:sa133
6:sa134
6:sa135
6:sa136
6:sa137
6:sa138
6:sa139
6:sa14
6:sa140
6:sa141
6:sa142
6:sa143
6:sa144
6:sa145
6:sa146
6:sa147
6:sa148
6:sa149
6:sa15
6:sa150
6:sa151
6:sa152
6:sa153
6:sa154
6:sa155
6:sa156
6:sa157
6:sa158
6:sa159
6:sa16
6:sa160
6:sa17
6:sa18
6:sa19
6:sa2
6:sa20
6:sa21
6:sa22
6:sa23
6:sa24
6:sa25
6:sa26
6:sa27
6:sa28
6:sa29
6:sa3
6:sa30
6:sa31
6:sa32
6:sa33
6:sa34
6:sa35
6:sa36
6:sa37
6:sa38
6:sa39
6:sa4
6:sa40
6:sa41
6:sa42
6:sa43
6:sa44
6:sa45
6:sa46
6:sa47
6:sa48
6:sa49
6:sa5
6:sa50
6:sa51
6:sa52
6:sa53
6:sa54
6:sa55
6:sa56
6:sa57
6:sa58
6:sa59
6:sa6
6:sa60
6:sa61
6:sa62
6:sa63
6:sa64
6:sa65
6:sa66
6:sa67
6:sa68
6:sa69
6:sa7
6:sa70
6:sa71
6:sa72
6:sa73
6:sa74
6:sa75
6:sa76
6:sa77
6:sa78
6:sa79
6:sa8
6:sa80
6:sa81
6:sa82
6:sa83
6:sa84
6:sa85
6:sa86
6:sa87
6:sa88
6:sa89
6:sa9
6:sa90
6:sa91
6:sa92
6:sa93
6:sa94
6:sa95
6:sa96
6:sa97
6:sa98
6:sa99
6:T1
6:T2
6:T3
6:T4
6:White
