# Supplementary material for: Human Growth and Body Weight Dynamics: An Integrative Systems Model
Source: PLoS One. 2014 Dec 5;9(12):e114609. doi: 10.1371/journal.pone.0114609 (PMC4257729; doi:10.1371/journal.pone.0114609)
Supplement: Appendix S4 — Simulation model. Vensim simulation models and supplementary files available for independent analysis and replication of results. (ZIP) [file pone.0114609.s004.zip › FullAnalysis/SimpleChildhoodModel_Simple_Present.mdl]

{UTF-8}
SWCPA=
	0
	~	dmnl
	~	Put at 1 to use a fixed PA value throughout the simulation. Put 0 to \
		follow the PAL or PA curves.
	|

costantPA=
	33.66
	~	KJ/(Day*Kg)
	~		|

PA[People]=
	((PALData[People]*(1-beta)-1)*EQMaintenanceBMR[People])/W[People]*(1-SWFixedPA)+SWFixedPA\
		*((Male[People]*PAMale+(1-Male[
	People])*PAFem)*(1-SWCPA)+SWCPA*costantPA)
	~	KJ/(Day*Kg)
	~	Calculated based on PAL factor. For Heilbronn-CREX add this phrase: *0+if \
		then else(People=3,30+STEP(11.5,13511),24.65+STEP(9.6,13511))
	|

SWFixedPA=
	1
	~	dmnl
	~	Put 1 to use the fixed PA, use 0 otherwise.
	|

PAMale:INTERPOLATE:
	~	KJ/(Day*Kg)
	~	Data for male physical activity based on reference weight, intake, and PAL \
		table data.
	|

PAFem:INTERPOLATE:
	~	KJ/(Day*Kg)
	~	Data for female physical activity based on reference weight, intake, and \
		PAL table data.
	|

BWfactor[People]=
	W[People]*PA[People]
	~	KJ/Day
	~		|

TotalDesiredEnergy[People]=
	(DesNonGrowth EnergyExpenditure[People]+DesFFMAdjE[People]+DesFMAdjE[People]+(1-SWMaintEnr\
		+SWMaintEnr*Eff Age on Growth[People])*(Max(0,"DesLEnrNeed/Loss"[People
	]+"DesFEnNeed/Loss"[People])))/(1-beta)
	~	KJ/Day
	~	The Max(0,...) term incdicates that total desired energy does not subtract \
		the extra energy offered (due to overweight). With this assumption if an \
		individual is overweight the model's basic dynamics does not push hard to \
		bring the weight back to normal (through reducing EI). It may be more \
		appropriate to change this assumption depending on the application.
	|

DesFFMAdjE[People]=
	-DesFMBalAdj[People]*(RhoL Hat[People]+EtaL)
	~	KJ/Day
	~		|

DesFMAdjE[People]=
	DesFMBalAdj[People]*(RhoF+EtaF)
	~	KJ/Day
	~		|

DesFMBalAdj[People]=
	(CurDesFMI[People]-FMI[People])*Height[People]^2/MinConvertTime tmin
	~	Kg/Day
	~		|

CurDesFMI[People]=
	Male[People]*CurDesMalFMI[People]+(1-Male[People])*CurDesFemFMI[People]
	~	Kg/(M*M)
	~		|

CPartition[People]=
	1-1/((RhoL Hat[People]+EtaL)/(RhoF+EtaF)*CPConstant[People]/(1-CPConstant[People])+1\
		)
	~	dmnl
	~	Partition of Excess Energy Dedicated to Fat Free Mass. The rest goes to \
		Fat Mass storage beyond current levels.
	|

Energy Demand[People,Main]=
	DesNonGrowth EnergyExpenditure[People]+Diet Induced EE DIEE[People]+AdaptiveThermogenesis\
		[People] ~~|
Energy Demand[People,Lean]=
	Max(0,"DesLEnrNeed/Loss"[People])+Max(0,DesFFMAdjE[People]) ~~|
Energy Demand[People,ResF]=
	Max(0,Energy Supply[People,Main]-Energy Demand[People,Main]-Energy Demand
	[People,Lean]-Energy Demand[People,Fat])*(1-CPartition[People]) ~~|
Energy Demand[People,ResL]=
	CPartition[People]*Energy Demand[People,ResF]*XIDZ(1,(1-CPartition[People]),1) ~~|
Energy Demand[People,Fat]=
	Max(0,"DesFEnNeed/Loss"[People])+Max(0,DesFMAdjE[People])
	~	KJ/Day
	~		|

"DesLEnrNeed/Loss"[People]=
	DesLChng[People]/(d*TCV)*(RhoL Hat[People]+EtaL)
	~	KJ/Day
	~		|

"DesFEnNeed/Loss"[People]=
	DesFChng[People]/(d*TCV)*(RhoF+EtaF)
	~	KJ/Day
	~		|

CurDesMalFMI[People]=
	Min(BMI[People],IndivFMIFac[People]*(0.396041*(BMI[People]-CurRefBMI[People])+
	0.00966671*(BMI[People]-CurRefBMI[People])^2+
	0.372097*if then else(EthCode[People]=1,1,0)+
	if then else(GAge[People]+d>20,3.89474+(GAge[People]+d)*0.0216099-0.31,MlFMIAgeEff(GAge\
		[People]+d))))
	~	Kg/(M*M)
	~		|

Energy Supply[People,Main]=
	EnergyIntake[People] ~~|
Energy Supply[People,Lean]=
	Max(0,MaxLConvert[People]-Energy Supply[People,ResL]) ~~|
Energy Supply[People,ResF]=
	Max(0,-"DesFEnNeed/Loss"[People]*TCV*d/MinConvertTime tmin)+Max(0,-DesFMAdjE[People]\
		) ~~|
Energy Supply[People,ResL]=
	Max(0,-"DesLEnrNeed/Loss"[People]*TCV*d/MinConvertTime tmin)+Max(0,-DesFFMAdjE[People\
		]) ~~|
Energy Supply[People,Fat]=
	Max(0,MaxFConvert[People]-Energy Supply[People,ResF])
	~	KJ/Day
	~		|

ActualPartition[People]=
	ZIDZ(LeanChng[People],FatChng[People]+LeanChng[People])
	~	dmnl
	~		|

CurDesFemFMI[People]=
	Min(BMI[People],IndivFMIFac[People]*(0.542184*(BMI[People]-CurRefBMI[People])+
	0.00285583*(BMI[People]-CurRefBMI[People])^2+
	0.2037*if then else(EthCode[People]=1,1,0)+
	if then else(GAge[People]+d>20,7.4795+(GAge[People]+d)*0.00304451-1.17,FmlFMIAgeEff(\
		GAge[People]+d))))
	~	Kg/(M*M)
	~		|

WError=
	sum(if then else(Time<DataTime[People!]+TIME STEP :AND: Time>=DataTime[People!], (W[\
		People!]-FinW[People!])^2,0))
	~	Kg*Kg
	~		|

FinW[People]=
	10000
	~	Kg
	~		|

DataTime[People]=
	100000
	~	Day
	~	This is for end time of Spadano sample
	|

ShockLength=
	250
	~	Day
	~		|

AdaptiveThermogenesis[People]=
	betaAT*(EnergyIntake[People]-TotalDesiredEnergy[People])/TotalDesiredEnergy[People]*\
		DesNonGrowth EnergyExpenditure[People]
	~	KJ/Day
	~	This term captures the adaptive thermogenesis mechanism which \
		reduces/increases EI based on lower/higher than needed EI for BMR and BW \
		factors.
	|

AdaptationFraction[People]=
	1-AdaptiveThermogenesis[People]/DesNonGrowth EnergyExpenditure[People]
	~	dmnl
	~		|

Shock2Size=
	0
	~	KJ/Day
	~		|

SalbeW=
	(W[p3]*65+W[p4]*73)/138
	~	Kg
	~		|

SalbeBMR=
	(DailyBMR[p3]*65+DailyBMR[p4]*73)/138
	~	KJ/Day
	~		|

Salbe FFM=
	(Lean Mass[p3]*65+Lean Mass[p4]*73)/138
	~	Kg
	~		|

SalbeHeight=
	(Height[p3]*65+Height[p4]*73)/138
	~	M
	~		|

ForbesWPartition[People]=
	10.4/(Fat Mass[People]+10.4)
	~	dmnl
	~	The weight partitioning (dFFM/dBW) according to Forbes equation.
	|

SWForbes=
	0
	~	dmnl
	~	Use the value 0 to get endogenous (consistent with reference curves) \
		partitioning of extra energy, use 1 to employ Forbes's equations.
	|

MaxFConvert[People]=
	Fat Mass[People]/MinConvertTime tmin*(RhoF+EtaF)
	~	KJ/Day
	~	This is the maximum energy supply that can come from burning the fat \
		inside the body.
	|

MaxLConvert[People]=
	Lean Mass[People]/MinConvertTime tmin*(RhoL Hat[People]+EtaL)
	~	KJ/Day
	~		|

CPConstant[People]=
	ForbesWPartition[People]*SWForbes+(1-SWForbes)*EndoWPartition[People]
	~	dmnl
	~		|

EndoWPartition[People]=
	IndivFMIFac[People]*(Male[People]*Max(0,Min(1,1-(0.396041+2*0.00966671*(BMI[People]-\
		CurRefBMI[People]))))+(1-Male[People])*Max(0,Min(1,1-(0.542184+
	2*0.00285583*(BMI[People]-CurRefBMI[People])))))
	~	dmnl
	~	The weight partitioning equation based on my regressions.
	|

ExternalEIShock[People]=
	STEP(1, INITIAL TIME+ShockTime)*ShockSize[People]-ExoEnergyIntake[People]+STEP(Shock2Size\
		,ShockLength+INITIAL TIME)
	~	KJ/Day
	~	STEP(1, INITIAL TIME+ShockTime)*ShockSize[People]
	|

DailyBMR[People]=
	TotalEnergyExpenditureNoGrowth[People]-BWfactor[People]*AdaptationFraction[People]-Diet Induced EE DIEE\
		[People]
	~	KJ/Day
	~		|

BMRNoGrowth[People]=
	EQMaintenanceBMR[People]*AdaptationFraction[People]
	~	KJ/Day
	~		|

TCV=
	365
	~	Day/Year
	~		|

GrowthEnergyDeposition[People]=
	((DemandSatisfied[People,Lean]+DemandSatisfied[People,ResL])*RhoL Hat[People]/(RhoL Hat\
		[People]+EtaL)+(DemandSatisfied[People,Fat]+DemandSatisfied[People,ResF])*RhoF/(RhoF\
		+EtaF))-((EnergySupplied[People,Lean]+EnergySupplied[People,ResL])*RhoL Hat[People]\
		/(RhoL Hat[People]+EtaL
	)+(EnergySupplied[People,Fat]+EnergySupplied[People,ResF])*RhoF/(RhoF+EtaF))
	~	KJ/Day
	~		|

TotalEnergyExpenditureNoGrowth[People]=
	DemandSatisfied[People,Main]+((DemandSatisfied[People,Lean]+DemandSatisfied[People,ResL\
		])*EtaL/(RhoL Hat[People]+EtaL
	)+(DemandSatisfied[People,Fat]+DemandSatisfied[People,ResF])*EtaF/(RhoF+EtaF))-((EnergySupplied\
		[People,Lean]+EnergySupplied[People,ResL])*EtaL/(RhoL Hat[People]+EtaL
	)+(EnergySupplied[People,Fat]+EnergySupplied[People,ResF])*EtaF/(RhoF+EtaF))
	~	KJ/Day
	~		|

EnergyIntake[People]=
	if then else((Time>ExoEnrSwTime)  ,ExoEnergyIntake[People]+ExternalEIShock[People],EndoEnergyIntake\
		[People])
	~	KJ/Day
	~		|

HChange[People]=
	if then else(Future Des Height[People]<Height[People],1,Eff Age on Growth[People])*Min\
		(MaxHGrowRate[People],(Future Des Height
	[People]-Height[People
	])/(d*TCV))*Eff E Ave on H[People]
	~	M/Day
	~		|

SensHGrEnAvlb alpha=
	8
	~	dmnl
	~	The sensitivity of growth in height to energy shortages faced for \
		deposition of lean mass during childhood.
	|

Eff E Ave on H[People]=
	Max(0,Min(1,(BMI[People]/CurRefBMI[People]-0.85)*SensHGrEnAvlb alpha+0.5))
	~	dmnl
	~	Two different effects regulate growth, one captures the impact of energy \
		availability for growth, the other is the impact of where the available \
		energy shall go, i.e. to critical organs or growth in height.
	|

Fat Mass[People]= INTEG (
	FatChng[People],
		InitF[People])
	~	Kg
	~		|

InitL[People]= INITIAL(
	InitBMI[People]*Height[People]^2-InitF[People])
	~	Kg
	~		|

InitF[People]= INITIAL(
	(
	(
	Min(FemaleBMI(GAge[People]),IndivFMIFac[People]*(0.542184*(InitBMI[People]-FemaleBMI\
		(GAge[People]))+0.00285583*(InitBMI[People]-FemaleBMI(GAge[People
	]))^2+0.2037*if then else(EthCode[People]=1,1,0)+if then else(GAge[People]>20,7.4795\
		+(GAge[People])*0.00304451-1.17,FmlFMIAgeEff
	(GAge[People]))))
	)
	*(1-Male[People])
	+Male[People]*
	(
	Min(MaleBMI(GAge[People]),IndivFMIFac[People]*(0.396041*(InitBMI[People]-MaleBMI(GAge\
		[People]))+0.00966671*(InitBMI[People]-MaleBMI(GAge[People]))
	^2+0.372097*if then else(EthCode[People]=1,1,0)+if then else(GAge[People]>20,3.89474\
		+(GAge[People])*0.0216099-0.31,MlFMIAgeEff
	(GAge[People]))))
	
	)
	)*Height[People]^2)
	~	Kg
	~		|

Lean Mass[People]= INTEG (
	LeanChng[People],
		InitL[People])
	~	Kg
	~		|

EndoEnergyIntake[People]=
	Max(0,TotalDesiredEnergy[People])*EndoEIShock[People]
	~	KJ/Day
	~	This equation consists of the random factor for individual and the result \
		of the regressions. It is modified around the mean with this factor, but \
		also takes extreme conditions into account so that energy intake does not \
		go under 20% of expected value and remains under a maximum value). The \
		following can be added to capture interventions: +EIIntervention[People]
	|

IndivHFac[People]=
	0
	~	dmnl [-0.2,0.2,0.02]
	~	Parameter representing if the individual has a higher/lower height \
		potential than the average in his/her ethinicity. A value of 0 means the \
		individual is right in the middle of the pack in terms of height potential.
	|

InitBMI[People]=
	CurRefBMI[People]*InitBMIFac[People]
	~	Kg/M/M
	~	Initial BMI for the person.
	|

InitBMIFac[People]=
	1
	~	dmnl
	~	A factor changing initial Body Mass Index around the base CDC values. Use \
		one if you want to start from CDC curves.
	|

TEEwithGrowth[People]=
	GrowthEnergyDeposition[People]+TotalEnergyExpenditureNoGrowth[People]
	~	KJ/Day
	~		|

RefWeightforHeight[People]=
	CurRefBMI[People]*Height[People]^2
	~	Kg
	~		|

RefLeanBMR[People]=
	RefWeightforHeight[People]*ActiveOrganEnergyPerBW[People]+(RefLean[People]-ActiveOrganFraction\
		(GAge[People])*RefWeightforHeight
	[People])*GammaResLean
	~	KJ/Day
	~	The equation for per unit of BW BMR coming from active organs is fitted to \
		the data from Wang Et al adaptation in my setting.  Specifically, the \
		contribution of active organs to BMR is calculated by adding the \
		contribution coming from the main four active organs (brain, heart, \
		kidney, liver) plus the part from the residual lean tissue not included in \
		the contribution of those four. Thus the equation is sum over 5 components \
		in the text. Note that the four active organs include fat mass components, \
		but the residual lean tissue does not, so the fat mass adjustment should \
		take that into account.
	|

CurRefBMI[People]=
	(Male[People]*MaleBMI(GAge[People])+(1-Male[People])*FemaleBMI(GAge[People]))
	~	Kg/(M*M)
	~		|

ResidualFat[People]=
	Fat Mass[People]-ActiveOrganFraction(GAge[People])*RefWeightforHeight[People]*(1-ActiveOrgLeanFrac\
		)
	~	Kg
	~	The residual fat is calculated as total fat minus the amount of fat in the \
		active organs (whose contribution to BMI are captured in the base BMR).
	|

MaxHGrowRate[People]=
	CatchUPGMaxFac*Max(0,(Future Des Height[People]-Current Des H[People])/(d*TCV))
	~	M/Day
	~		|

CatchUPGMaxFac=
	4
	~	dmnl
	~		|

IndivFMIFac[People]=
	1
	~	dmnl
	~	A factor changing indicated Fat Mass Index around the predicted values \
		from regressions. Use one if you don't want to customize the individual's \
		FMI.
	|

PALData[People]=
	Male[People]*PALTblMale(GAge[People])+(1-Male[People])*PALTbleFemale(GAge[People])
	~	dmnl
	~	MET values coming  from tables that represent values reported in table 10 \
		of Torun 05.
	|

PALTblMale(
	[(0,0)-(20,10)],
	(0,1.3),
	(1.5,1.43),
	(2.5,1.45),
	(3.5,1.44),
	(4.5,1.49),
	(5.5,1.53),
	(6.5,1.57),
	(7.5,1.6),
	(8.5,1.63),
	(9.5,1.66),
	(10.5,1.71),
	(11.5,1.75),
	(12.5,1.79),
	(13.5,1.82),
	(14.5,1.84),
	(15.5,1.84),
	(16.5,1.84),
	(17.5,1.83),
	(20,1.75),
	(30,1.55),
	(40,1.45),
	(50,1.38),
	(60,1.33),
	(70,1.3),
	(80,1.27)
	)
	~	dmnl
	~	The table for ages 1 to 18 is taken from Torun, the rest is based on \
		approximate values coming from regressions on NHANES PA data.
	|

Torun TEE[People]=
	((1-Male[People])*(263.4+65.3*W[People]-0.454*W[People]^2)+Male[People]*(310.2+63.3*\
		W[People]-0.263*W[People]^2))*4.184
	~	KJ/Day
	~	Torun's equation's in KJ/Day
	|

betaAT=
	0.14
	~	dmnl
	~		|

PALTbleFemale(
	[(0,0)-(20,10)],(0,1.3),
	(1.5,1.42),
	(2.5,1.42),
	(3.5,1.44),
	(4.5,1.49),
	(5.5,1.53),
	(6.5,1.56),
	(7.5,1.6),
	(8.5,1.63),
	(9.5,1.66),
	(10.5,1.71),
	(11.5,1.74),
	(12.5,1.76),
	(13.5,1.76),
	(14.5,1.75),
	(15.5,1.73),
	(16.5,1.73),
	(17.5,1.72),
	(20,1.62),
	(30,1.48),
	(40,1.41),
	(50,1.36),
	(60,1.32),
	(70,1.28),
	(80,1.25))
	~	dmnl
	~	The table for ages 1 to 18 is taken from Torun, the rest is based on \
		approximate values coming from regressions on NHANES PA data.
	|

ExtraLean[People]=
	Lean Mass[People]-RefLean[People]
	~	Kg
	~	Residual lean is the lean tissue beyond/below reference.
	|

ActiveOrganEnergyPerBW[People]=
	if then else(GAge[People]<18,45.38*exp(-0.107*GAge[People])+7.5,45.38*exp(-0.107*18)\
		+7.5)*4.184
	~	KJ/(Day*Kg)
	~	This is the best fitting curve coming from data by Wang. See the related \
		excel file.
	|

GammaResLean=
	54
	~	KJ/(Day*Kg)
	~	This is the energy need per unit of structural muscle and other residual \
		lean tissue (12 and 13 kcal/kg/day) according to references in Hall AJP \
		and Wang 2005/2012.
	|

EQMaintenanceBMR[People]=
	CellularDensity[People]*(RefLeanBMR[People]+ResidualFat[People]*GammaF+ExtraLean[People\
		]*GammaL)
	~	KJ/Day
	~		|

RefLean[People]=
	(
	(FemaleBMI(GAge[People])-
	 Min(FemaleBMI(GAge[People]),IndivFMIFac[People]*(0.2037*if then else(EthCode[People\
		]=1,1,0)+if then else(GAge[People]>20,7.4795+GAge[People]*0.00304451-1.17,FmlFMIAgeEff\
		(GAge[People]))))
	)
	*(1-Male[People])
	+Male[People]*
	(MaleBMI(GAge[People])
	-Min(MaleBMI(GAge[People]),IndivFMIFac[People]*(0.372097*if then else(EthCode[People\
		]=1,1,0)+if then else(GAge[People]>20,3.89474+GAge[People]*0.0216099-0.31,MlFMIAgeEff\
		(GAge[People]))))))*Height[People]^2
	~	Kg
	~	The reference lean mass index is calculated based on reference BMI \
		compared to reference FMI.
	|

DesNonGrowth EnergyExpenditure[People]=
	EQMaintenanceBMR[People]+BWfactor[People]
	~	KJ/Day
	~		|

ActiveOrganFraction(
	[(0,0)-(20,0.2)],(0,0.152353),(1,0.145384),(2,0.131825),(3,0.123632),(4,0.118741),(5\
		,0.106249),(6,0.0983689),(7,0.0916896),(8,0.0833054),(9,0.0803414),(10,0.0769882),(\
		11,0.0731541),(12,0.0706804),(13,0.0662712),(14,0.0620423),(15,0.0592365),(16,0.0578313\
		),(17,0.05656),(18,0.0572815),(20,0.054282))
	~	dmnl
	~	Fraction of body weight consisting of 4 active organs: heart, brain, \
		kidney, liver; coming from Altman and Dittmer data.
	|

ActiveOrgLeanFrac=
	0.9
	~	dmnl
	~	Fraction of active organs that is FFM. This is calculated as average over \
		childhood and adolescence from Wang 2012 data (itself including Altman and \
		DIttmer) and is very close to 90% with not much change during aging.
	|

ActiveOrganBMRtoBW(
	[(0,0)-(20,10)],(0,51.6099),
	(1,48.5392),
	(2,44.0245),
	(3,41.2661),
	(4,39.6479),
	(5,33.5803),
	(6,31.0664),
	(7,28.9479),
	(8,24.9839),
	(9,24.0836),
	(10,23.0398),
	(11,21.827),
	(12,20.2151),
	(13,18.9559),
	(14,16.7023),
	(15,15.9711),
	(16,15.6178),
	(17,14.402),
	(18,14.5834),
	(20,13.8329))
	~	KCal/(Year*Kg)
	~	This is taken from Wang 2012; See BMRComponentEstimation.xlsx for details.
	|

CellularDensity[People]=
	Male[People]*if then else(GAge[People]>20, (0.63-0.0015*GAge[People])/(0.63-0.0015*20\
		),CellularDensityMale(GAge[People]))+(1-Male[People])*if then else(GAge[People]>20,\
		 (0.55-0.0008*GAge[People])/(0.55-0.0008*20),CellularDensityFemale(GAge[People]))
	~	dmnl
	~	The slopes for change in relative cellularity with age are taken from Wang \
		et al 2005 (page 803). The intercepts (0.63 and 0.55) are estimated from \
		their Figure 2, approximately.
	|

CellularDensityFemale(
	[(0,0)-(20,10)],(0,0.85),
	(1,0.894),
	(2,0.928),
	(3,0.947),
	(4,0.958),
	(5,0.966),
	(6,0.974),
	(7,0.98),
	(8,0.988),
	(9,0.997),
	(10,1),
	(11,1),
	(12,1),
	(13,1),
	(14,1),
	(15,1),
	(16,1),
	(17,1),
	(18,1),
	(20,1))
	~	dmnl
	~	Reference cellular density for females. This is taken from Wang 2012; See \
		BMRComponentEstimation.xlsx for details.
	|

CellularDensityMale(
	[(0,0)-(20,10)],
	(0,0.8),
	(1,0.83),
	(2,0.871),
	(3,0.897),
	(4,0.918),
	(5,0.934),
	(6,0.946),
	(7,0.957),
	(8,0.968),
	(9,0.979),
	(10,0.99),
	(11,1),
	(12,1),
	(13,1),
	(14,1),
	(15,1),
	(16,1),
	(17,1),
	(18,1),
	(20,1))
	~	dmnl
	~	Reference cellular density for males. This is taken from Wang 2012; See \
		BMRComponentEstimation.xlsx for details.
	|

RhoLBase=
	3514
	~	KJ/Day
	~	This comes from Hall etal childhood model.
	|

RWFac=
	18
	~	KJ/Kg/Kg
	~	From Hall etal childhood model
	|

RhoL Hat[People]=
	Min(5000, RhoLBase+Lean Mass[People]*RWFac)
	~	KJ/Kg
	~	The 5000 value comes from conversation with Hall; the other part from the \
		childhood model of Hall.
	|

FmlFMIAgeEff(
	[(0,0)-(20,10)],(0,1.92),(0.25,5.16),(0.5,5.51755),(0.75,4.89982),(1,4.62074),(1.5,4.26829\
		),(2,3.96552),(3,3.65686),(4,3.38468),(5,3.3),(6,3.54),(7,3.77),(8,4.01),(9,4.24),(\
		10,4.46),(11,4.68),(12,4.9),(13,5.11),(14,5.32),(15,5.51),(16,5.7),(17,5.88),(18,6.05\
		),(19,6.21),(20,6.37))
	~	Kg/(M*M)
	~	Reference FMI as a function of age during infancy and childhood, taken \
		from Butte et al and Wells et al.
	|

MlFMIAgeEff(
	[(0,0)-(20,10)],(0,1.6),(0.25,5.1),(0.5,5.03),(0.75,4.49),(1,4.42),(1.5,4.15),(2,4.04\
		),(3,3.53536),(4,3.20742),(5,2.84),(6,2.65),(7,2.45),(8,2.54),(9,2.98),(10,3.37),(11\
		,3.52),(12,3.4),(13,3.18),(14,3.02),(15,2.9),(16,2.84),(17,2.9),(18,3.14),(19,3.55)\
		,(20,4.01))
	~	Kg/(M*M)
	~	Reference FMI as a function of age during infancy and childhood, taken \
		from Butte et al and Wells et al.
	|

FutRefBMI[People]=
	(Male[People]*MaleBMI(GAge[People]+d)+(1-Male[People])*FemaleBMI(GAge[People]+d))
	~	Kg/(M*M)
	~		|

FMI[People]=
	Fat Mass[People]/Height[People]^2
	~	Kg/(M*M)
	~		|

CDC BMI[People]=
	Male[People]*MaleBMI(GAge[People])+(1-Male[People])*FemaleBMI(GAge[People])
	~	Kg/(M*M)
	~		|

FemaleDesFutFMI[People]=
	Min(DesFutBMI[People],IndivFMIFac[People]*(0.542184*(DesFutBMI[People]-FutRefBMI[People\
		])+
	0.00285583*(DesFutBMI[People]-FutRefBMI[People])^2+
	0.2037*if then else(EthCode[People]=1,1,0)+
	if then else(GAge[People]+d>20,7.4795+(GAge[People]+d)*0.00304451-1.17,FmlFMIAgeEff(\
		GAge[People]+d))))
	~	Kg/(M*M)
	~		|

EndoEIShock[People]=
	1
	~	dmnl
	~	Fractional change in energy intake beyond the equilibrium value of EI. Use \
		1 to get equilibrium value, and 1.05 to have a diet with 5% more energy \
		intake than desired at any time. This equation will be active in \
		determining energy intake as long as time is lower than ExoEnrSwTime.
	|

Eff Age on Growth[People]=
	if then else(GAge[People]>20,0,1)
	~	dmnl
	~		|

MaleDesFutFMI[People]=
	Min(DesFutBMI[People],IndivFMIFac[People]*(0.396041*(DesFutBMI[People]-FutRefBMI[People\
		])+
	0.00966671*(DesFutBMI[People]-FutRefBMI[People])^2+
	0.372097*if then else(EthCode[People]=1,1,0)+
	if then else(GAge[People]+d>20,3.89474+(GAge[People]+d)*0.0216099-0.31,MlFMIAgeEff(GAge\
		[People]+d))))
	~	Kg/(M*M)
	~		|

Current Des H[People]=
	(Pot[People]*HFacEth[People])*(Male[People]*MaleHeight(GAge[People])+(1-Male[People
	])*FemaleHeight(GAge[People]))/100
	~	M
	~		|

Height[People]= INTEG (
	HChange[People],
		Current Des H[People])
	~	M
	~		|

HFacEth[People]=
	HFctrEth[People,c2]+(HFctrEth[People,c1]-HFctrEth[People,c2])/(1+exp(GAge[People]-14\
		))
	~	dmnl
	~	This calculates the ethnicity-specific adjustment to desired average \
		height for each individual.
	|

Age[People]=
	Time/TCV-InitBD[People]
	~	Year
	~		|

HFctrEth[People,c1]= INITIAL(
	vector elm map(HtModAdlt[Mexican],EthCode[People]-1)) ~~|
HFctrEth[People,c2]= INITIAL(
	vector elm map(HtModChild[Mexican],EthCode[People]-1))
	~	dmnl
	~		|

DemandSatisfied[People,Alloc]=
	DEMAND AT PRICE(Energy Demand[People,Alloc], DemandCurve[Alloc,ptype], EnergyPrice[People
	])
	~	KJ/Day
	~		|

EthCode[People]=
	1,1,3,3,4,4
	~	dmnl
	~	Use 1 for Mexican American, 3 for non-hispanic White, and 4 for \
		non-hispanic black.
	|

CInitAge[People]= INITIAL(
	Age[People])
	~	Year
	~		|

InitBD[People]=
	0
	~	Year
	~	The year of birth of the individual, e.g. a value of 1 means the simulated \
		person will be born in day 365. Usually safe to leave this at 0.
	|

FatChng[People]=
	((DemandSatisfied[People,ResF]+DemandSatisfied[People,Fat])-(EnergySupplied[People,ResF\
		]+EnergySupplied[People
	,Fat]))/(RhoF+EtaF)
	~	Kg/Day
	~		|

LeanChng[People]=
	((DemandSatisfied[People,Lean]+DemandSatisfied[People,ResL])-(EnergySupplied[People,\
		Lean]+EnergySupplied[People
	,ResL]))/(RhoL Hat[People]+EtaL)
	~	Kg/Day
	~	Depending on whether lean tissue is created or consumed, different demand \
		and supply curves play in.
	|

EnergyPrice[People]=
	FIND MARKET PRICE( Energy Demand[People,Main], DemandCurve[Main,ptype], Energy Supply\
		[People
	,Main]
	, SupplyCurve[Main,ptype])
	~	dmnl
	~		|

Male[People]=
	1,0,1,0,1,0
	~	dmnl
	~	Put 1 to get male and 0 to get a female subject.
	|

GAge[People]=
	(Age[People]-CInitAge[People])*GFactor[People]+CInitAge[People]
	~	Year
	~	The growth age of individual represents how fast/slow s/he is growing \
		compared to their expected age-specific growth.
	|

Pot[People]=
	(1+HVFac[People]*IndivHFac[People])
	~	dmnl
	~		|

Future Des Height[People]=
	Pot[People]*(Male[People]*MaleHeight(GAge[People]+d)+(1-Male[People])*FemaleHeight(GAge\
		[People]+d))/100*(HFctrEth[People,c2
	]+(HFctrEth[People,c1]-HFctrEth[People,c2])/(1+exp(GAge[People]+d-14)))
	~	M
	~		|

EnergySupplied[People,Alloc]=
	SUPPLY AT PRICE(Energy Supply[People,Alloc], SupplyCurve[Alloc,ptype], EnergyPrice[People
	])
	~	KJ/Day
	~		|

SupplyCurve[Alloc,ptype]=
	supply priority type ~~|
SupplyCurve[Alloc,pprior]=
	supply priority[Alloc] ~~|
SupplyCurve[Alloc,pwid]=
	supply priority width[Alloc] ~~|
SupplyCurve[Alloc,pextra]=
	extra 0
	~	dmnl
	~		|

ExoEnrSwTime=
	500000
	~	Day
	~	The time at which the model switches from using endogenously determined \
		energy intake (based on equilibrium energy needs and EndoEIShock) to using \
		exogenous energy intake values determined by the "EndoEnergyIntake" at \
		this switching time, plus any additional shock determined by "ShockSize" \
		and "ShockTime".
	|

ExoEnergyIntake[People]=SAMPLE IF TRUE(
	Time<=ExoEnrSwTime :AND: ExoEnrSwTime<(Time+TIME STEP),EndoEnergyIntake[People], 0)
	~	KJ/Day
	~		|

SWMaintEnr=
	0
	~	dmnl [0,1]
	~	Put 1 to use only maintenance energy in determining adult total energy \
		needs. Put 0 to also include shortage of energy to satisfy growth catchup \
		when underweight (but not extra energy if overweight).
	|

Diet Induced EE DIEE[People]=
	beta*EnergyIntake[People]
	~	KJ/Day
	~		|

supplier : (s1-s3)
	~	
	~		|

supply priority[Alloc]=
	-4, 9, 8.9, 4, 4
	~	dmnl
	~		|

supply priority type=
	1
	~	dmnl [0,5,1]
	~	ptype 0 - Fixed Quantity
		ptype 1 - Rectangular
		ptype 2 - Triangular
		ptype 3 - Normal
		ptype 4 - Exponential	
		ptype 5 - Constant Elasticity
	|

ShockTime=
	0
	~	Year
	~	The time after ExoEnrSwTime before the ShockSize is added to the base \
		exogenous energy intake (ExoEnergyIntake variable).
	|

Demand priority[Alloc]=
	11,6,6,2, 2
	~	dmnl
	~		|

Demand priority type=
	1
	~	dmnl [0,5,1]
	~	ptype 0 - Fixed Quantity
		ptype 1 - Rectangular
		ptype 2 - Triangular
		ptype 3 - Normal
		ptype 4 - Exponential	
		ptype 5 - Constant Elasticity
	|

supply priority width[Alloc]=
	1,1.2,1,1,1
	~	dmnl [0.01,5]
	~		|

DemandCurve[Alloc,ptype]=
	Demand priority type ~~|
DemandCurve[Alloc,pprior]=
	Demand priority[Alloc] ~~|
DemandCurve[Alloc,pwid]=
	Demand priority width ~~|
DemandCurve[Alloc,pextra]=
	Dextra 0
	~	dmnl
	~		|

Dextra 0=
	1
	~	dmnl [0.2,5]
	~	Extra parameter - used for elasticity when allocation is CES (ptype=5)
	|

ShockSize[People]=
	4618
	~	KJ/Day [0,100000]
	~	The size of energy change after ExoEnrSwTime+ShockTime which will be added \
		to the EndoEnergyIntake at ExoEnrSwTime.
	|

extra 0=
	1
	~	dmnl [0.2,5]
	~	Extra parameter - used for elasticity when allocation is CES (ptype=5)
	|

Demand priority width=
	1
	~	dmnl [0.01,5]
	~		|

GFactor[People]=
	1
	~	dmnl
	~	The factor scaling how fast an individual is growing compared to their age \
		(creating a growth age; rather than a nominal age). Use one if you want \
		biological age to match calendar age.
	|

AgDisc=
	0.95
	~	Year
	~		|

HFacScl=
	0.1
	~	dmnl
	~		|

HVFac[People]=
	FinFac+exp(-GAge[People]/AgDisc)*HFacScl
	~	dmnl
	~	The factor determining individual variance in height around population \
		mean.
	|

FinFac=
	0.04
	~	dmnl
	~		|

HtModChild[Ethnicity]=
	0.9756,
	1.007,
	1.006,
	1.003,
	1.076
	~	dmnl
	~	Parameters calculated by fitting NHANES lpoly lines between 2-9 and 16-20 \
		years of age on height to the model output. Earlier versions based on \
		population level model is also available, see HeightVariation.xlsx, \
		Sheet5, for details (1.00703,1.00699,1.01181,1.02379,1.009 for population \
		model)
	|

HtModAdlt[Ethnicity]=
	1.014,
	0.9791,
	1.02,
	1.03,
	0.9871
	~	dmnl
	~	Parameters fitted to NHANCE data in V28_6_PAL_OptimHtMod. Earlier version \
		for population model was calculated by fitting NHANES data on height to \
		the curves in tables above, see HeightVariation.xlsx, Sheet5, for details.
	|

mmvar:
	mo2, mo4, mo6, mo8
	~	
	~		|

mmskw:
	mo9, mo10
	~	
	~		|

mmave:
	mo1, mo3, mo5, mo7
	~	
	~		|

DesFutBMI[People]=
	(Male[People]*MaleBMI(GAge[People]+d)+(1-Male[People])*FemaleBMI(GAge[People]+d))*BMIRefWeight\
		+(1-BMIRefWeight)*BMI[People]
	~	Kg/M/M
	~		|

DesLChng[People]=
	((DesFutBMI[People]-DesFutFatFMI[People])*Future Des Height[People]^2)-Lean Mass[People\
		]
	~	Kg
	~	This equation assumes the main required change in lean is based on desired \
		changes coming from the average BMI curves.
	|

BMIRefWeight=
	0.5
	~	dmnl [0,1]
	~	Everything else being equal, over what time horizon do we want to get to \
		the equilibrium BMI?
	|

Sample:
	(sa1-sa160)
	~	
	~		|

DType:
	BMID, HD, AD
	~	
	~		|

Mmn:
	(mo1-mo10)
	~	
	~		|

PGroup:
	(g1-g270)
	~	
	~		|

SPR:
	(p2-p6)
	~	
	~		|

AgeGroup:
	(A1-A11)
	~	
	~		|

Dim2:
	(c1-c11)
	~	
	~		|

People:
	p1,SPR
	~	
	~	White, Female, Teenagers: (p3520-p3768)/// Black, male, 30-50: \
		(p8929-p9146)//// all: (p1-p9847); all for 2006: (p1-p5925)
	|

Dim1:
	d1,d2->Sex
	~	
	~		|

Dim3:
	(e1-e5)->Ethnicity
	~	
	~		|

Sex:
	M, F->Dim1
	~	
	~		|

T:
	(T1-T4)
	~	
	~		|

Ethnicity:
	Mexican, Other Hispanic, White, Black, Other->Dim3
	~	
	~		|

beta=
	0.1
	~	dmnl
	~	Accounts for the thermic effect of feeding.
	|

BMI[People]=
	W[People]/Height[People]/Height[People]
	~	Kg/M/M
	~		|

Cohort:
	c1,c2
	~	
	~		|

DesFChng[People]=
	(DesFutFatFMI[People]*Future Des Height[People]^2)-Fat Mass[People]
	~	Kg
	~		|

DesFutFatFMI[People]=
	Max(0,if then else ( Male[People] 
	                            = 1, 
	                       MaleDesFutFMI[People], 
	                       FemaleDesFutFMI[People]))
	~	Kg/M/M
	~	Current equation based on regressions in NHANES. See \
		FatFractionRegressions-08-12-2011.do for details of getting these \
		equations.
	|

d=
	0.02
	~	Year
	~		|

EAvail[People,Alloc]=
	XIDZ(DemandSatisfied[People,Alloc],Energy Demand[People,Alloc],1)
	~	dmnl
	~		|

EtaF=
	750
	~	KJ/Kg
	~	Account for biochemical efficiencies associated with fat turnover assuming \
		that the change of lean-body mass is primarily accounted for by body \
		protein and its associated intracellular water.
	|

EtaL=
	960
	~	KJ/Kg
	~	Account for biochemical efficiencies associated with fat and protein \
		turnover assuming that the change of lean-body mass is primarily accounted \
		for by body protein and its associated intracellular water.
	|

FatFrac[People]=
	Fat Mass[People]/W[People]
	~	dmnl
	~		|

FemaleBMI(
	[(0,12)-(20,25)],(0,13.9933),
	(0.0416667,14.2166),
	(0.125,14.8689),
	(0.208333,15.4985),
	(0.291667,16.031),
	(0.375,16.4609),
	(0.458333,16.7974),
	(0.541667,17.0527),
	(0.625,17.2389),
	(0.708333,17.3667),
	(0.791667,17.4455),
	(0.875,17.4836),
	(0.958333,17.4879),
	(1.04167,17.4645),
	(1.125,17.4185),
	(1.20833,17.3545),
	(1.29167,17.2761),
	(1.375,17.1867),
	(1.45833,17.089),
	(1.54167,16.9853),
	(1.625,16.8777),
	(1.70833,16.7679),
	(1.79167,16.6573),
	(1.875,16.5472),
	(1.95833,16.4384),
	(2,16.4234),(2.29167,16.1873),(2.79167,15.8434),(3.29167,15.5732),(3.79167,15.3734),\
		(4.29167,15.2397),(4.79167,15.167),(5.29167,15.15),(5.79167,15.1831),(6.29167,15.2614\
		),(6.79167,15.3803),(7.29167,15.5354),(7.79167,15.7226),(8.29167,15.938),(8.79167,16.178\
		),(9.29167,16.439),(9.79167,16.7175),(10.2917,17.0103),(10.7917,17.314),(11.2917,17.6257\
		),(11.7917,17.9423),(12.2917,18.2609),(12.7917,18.5787),(13.2917,18.893),(13.7917,19.2014\
		),(14.2917,19.5014),(14.7917,19.7906),(15.2917,20.067),(15.7917,20.3286),(16.2917,20.5735\
		),(16.7917,20.7999),(17.2917,21.0064),(17.7917,21.1913),(18.2917,21.3534),(18.7917,\
		21.4913),(19.2917,21.6038),(19.7917,21.6895),(20.0417,21.7219))
	~	Kg/(M*M)
	~	Female reference BMI from CDC charts. Two different charts are combined to \
		create this table, one reporting the infants and the other for childhood.
	|

FemaleHeight(
	[(0,0)-(20,250)],(0,49.2864),
	(0.0416667,51.6836),
	(0.125,55.2861),
	(0.208333,58.0938),
	(0.291667,60.4598),
	(0.375,62.5367),
	(0.458333,64.4063),
	(0.541667,66.1184),
	(0.625,67.7057),
	(0.708333,69.1912),
	(0.791667,70.5916),
	(0.875,71.9196),
	(0.958333,73.185),
	(1.04167,74.3956),
	(1.125,75.5579),
	(1.20833,76.6769),
	(1.29167,77.757),
	(1.375,78.802),
	(1.45833,79.8149),
	(1.54167,80.7985),
	(1.625,81.7551),
	(1.70833,82.6868),
	(1.79167,83.5953),
	(1.875,84.4823),
	(1.95833,85.3492),
	
	(2,84.9756),(2.29167,87.996),(2.79167,92.3985),(3.29167,95.9469),(3.79167,99.3394),(\
		4.29167,102.741),(4.79167,106.203),(5.29167,109.72),(5.79167,113.252),(6.29167,116.741\
		),(6.79167,120.125),(7.29167,123.353),(7.79167,126.387),(8.29167,129.215),(8.79167,\
		131.859),(9.29167,134.383),(9.79167,136.903),(10.2917,139.583),(10.7917,142.597),(11.2917\
		,146.019),(11.7917,149.684),(12.2917,153.193),(12.7917,156.143),(13.2917,158.36),(13.7917\
		,159.906),(14.2917,160.945),(14.7917,161.64),(15.2917,162.112),(15.7917,162.441),(16.2917\
		,162.678),(16.7917,162.853),(17.2917,162.986),(17.7917,163.088),(18.2917,163.169),(\
		18.7917,163.232),(19.2917,163.283),(19.7917,163.324))
	~	M
	~	Female reference height coming from CDC charts for infant and children.
	|

MaleHeight(
	[(0,0)-(20,250)],(0,49.9889),
	(0.0416667,52.696),
	(0.125,56.6284),
	(0.208333,59.609),
	(0.291667,62.077),
	(0.375,64.2169),
	(0.458333,66.1253),
	(0.541667,67.8602),
	(0.625,69.4591),
	(0.708333,70.948),
	(0.791667,72.3459),
	(0.875,73.6666),
	(0.958333,74.9213),
	(1.04167,76.1184),
	(1.125,77.2648),
	(1.20833,78.3662),
	(1.29167,79.4273),
	(1.375,80.4521),
	(1.45833,81.4438),
	(1.54167,82.4054),
	(1.625,83.3394),
	(1.70833,84.2478),
	(1.79167,85.1327),
	(1.875,85.9957),
	(1.95833,86.8382),
	(2,86.4522),(2.29167,89.1755),(2.79167,93.3585),(3.29167,97.1719),(3.79167,100.778),\
		(4.29167,104.209),(4.79167,107.535),(5.29167,110.806),(5.79167,114.048),(6.29167,117.268\
		),(6.79167,120.455),(7.29167,123.589),(7.79167,126.639),(8.29167,129.578),(8.79167,\
		132.384),(9.29167,135.05),(9.79167,137.59),(10.2917,140.043),(10.7917,142.482),(11.2917\
		,145.019),(11.7917,147.791),(12.2917,150.931),(12.7917,154.495),(13.2917,158.375),(\
		13.7917,162.287),(14.2917,165.877),(14.7917,168.887),(15.2917,171.226),(15.7917,172.946\
		),(16.2917,174.166),(16.7917,175.018),(17.2917,175.61),(17.7917,176.025),(18.2917,176.32\
		),(18.7917,176.533),(19.2917,176.691),(19.7917,176.809))
	~	M
	~	Coming from CDC charts for infant and children.
	|

GammaF=
	13
	~	KJ/(Kg*Day)
	~	The metabolic cost of adipose tissue based on Hall etal 2011.
	|

GammaL=
	92
	~	KJ/(Day*Kg)
	~	Metabolic costs of lean mass beyond the reference lean, which changes due \
		to changes in structural muscle and other components of this factor (i.e. \
		growth in active organs with obesity) at about 22 kcal/kg/day (Hall, \
		Lancet).
	|

MinConvertTime tmin=
	30
	~	Day
	~		|

MaleBMI(
	[(0,15)-(20,25)],(0,14.1271),
	(0.0416667,14.4159),
	(0.125,15.2163),
	(0.208333,15.9655),
	(0.291667,16.5857),
	(0.375,17.0761),
	(0.458333,17.4507),
	(0.541667,17.7263),
	(0.625,17.9184),
	(0.708333,18.0409),
	(0.791667,18.1059),
	(0.875,18.1237),
	(0.958333,18.1029),
	(1.04167,18.0511),
	(1.125,17.9747),
	(1.20833,17.8789),
	(1.29167,17.7684),
	(1.375,17.647),
	(1.45833,17.5179),
	(1.54167,17.3839),
	(1.625,17.2472),
	(1.70833,17.1098),
	(1.79167,16.9733),
	(1.875,16.839),
	(1.95833,16.7078),
	(2,16.575),(2.29167,16.3922),(2.79167,16.1193),(3.29167,15.892),(3.79167,15.7061),(4.29167\
		,15.5603),(4.79167,15.4555),(5.29167,15.3938),(5.79167,15.3762),(6.29167,15.4013),(\
		6.79167,15.4664),(7.29167,15.5681),(7.79167,15.7032),(8.29167,15.8686),(8.79167,16.0613\
		),(9.29167,16.2788),(9.79167,16.5186),(10.2917,16.7784),(10.7917,17.056),(11.2917,17.3494\
		),(11.7917,17.6565),(12.2917,17.9754),(12.7917,18.3043),(13.2917,18.6411),(13.7917,\
		18.9842),(14.2917,19.3318),(14.7917,19.6821),(15.2917,20.0332),(15.7917,20.3835),(16.2917\
		,20.7309),(16.7917,21.0736),(17.2917,21.4094),(17.7917,21.7364),(18.2917,22.0523),(\
		18.7917,22.355),(19.2917,22.6424),(19.7917,22.9129),(20.0417,23.0414))
	~	Kg/(M*M)
	~	Male reference BMI from CDC charts. Two different charts are combined to \
		create this table, one reporting the infants and the other for childhood.
	|

RhoF=
	39500
	~	KJ/Kg
	~		|

W[People]=
	Lean Mass[People]+Fat Mass[People]
	~	Kg
	~		|

Alloc:
	Main, Lean, Fat, ResL, ResF
	~	
	~		|

pprof:
	ptype, pprior, pwid, pextra
	~	
	~		|

Sens:
	(e1-e17)
	~	
	~	Dimentionality of Sens is elmcount(param)*2+1
	|

Sim:
	(s1-s50)
	~	
	~		|

********************************************************
	.Control
********************************************************~
		Simulation Control Parameters
	|

FINAL TIME  = 29200
	~	Day
	~	The final time for the simulation.
	|

INITIAL TIME  = 0
	~	Day
	~	The initial time for the simulation.
	|

SAVEPER  = 1
	~	Day [0,?]
	~	The frequency with which output is stored.
	|

TIME STEP  = 1
	~	Day [0,?]
	~	The time step for the simulation using Euler integration method.
	|

\\\---/// Sketch information - do not modify anything except names
V300  Do not put anything below this section - it will be ignored
*Welcome
$192-192-192,0,Arial|11||0-0-0|0-0-0|0-0-255|-1--1--1|-1--1--1|120,120,75,0
12,1,0,1203,234,299,46,8,135,0,24,-1,0,0,0,-1--1--1,0-0-0,|16|B|0-0-0
Simualtion Model Accompanying:
12,2,0,1196,349,416,44,8,135,0,24,-1,0,0,0,-1--1--1,0-0-0,|18|B|0-0-0
A model of human growth and body weight dynamics
12,3,0,1200,453,69,15,8,135,0,24,-1,0,0,0,-1--1--1,0-0-0,|16|B|0-0-0
Version 34
\\\---/// Sketch information - do not modify anything except names
V300  Do not put anything below this section - it will be ignored
*Control Panel
$192-192-192,0,Arial|11||0-0-0|0-0-0|0-0-255|-1--1--1|-1--1--1|120,120,75,0
12,1,266078,993,400,396,299,3,188,0,0,1,0,0,0
Main_Outputs
10,2,Male,118,260,23,13,8,3,0,2,0,0,0,0,0-0-0,0-0-0,|11||255-0-0
10,3,InitBD,120,301,26,13,8,3,0,2,0,0,0,0,0-0-0,0-0-0,|11||255-0-0
10,4,EthCode,129,450,38,13,8,3,0,2,0,0,0,0,0-0-0,0-0-0,|11||255-0-0
10,5,IndivHFac,131,398,43,13,8,3,0,2,-1,0,0,0,0-0-0,0-0-0,|11||255-0-0
10,6,GFactor,129,344,35,13,8,3,0,2,-1,0,0,0,0-0-0,0-0-0,|11||255-0-0
10,7,IndivFMIFac,135,503,51,13,8,3,0,2,0,0,0,0,0-0-0,0-0-0,|11||255-0-0
10,8,InitBMIFac,133,558,44,13,8,3,0,2,-1,0,0,0,128-128-128,0-0-0,|11||255-0-0
10,9,MaleBMI,318,356,75,24,8,131,0,2,0,0,0,0,0-0-0,0-0-0,|11||0-0-255
10,10,FemaleBMI,316,319,48,13,8,3,0,2,0,0,0,0,0-0-0,0-0-0,|11||0-0-255
10,11,MaleHeight,321,248,48,13,8,131,0,2,0,0,0,0,0-0-0,0-0-0,|11||0-0-255
10,12,FemaleHeight,313,283,58,13,8,3,0,2,0,0,0,0,0-0-0,0-0-0,|11||0-0-255
10,13,FmlFMIAgeEff,314,473,58,13,8,3,0,2,0,0,0,0,0-0-0,0-0-0,|11||0-0-255
10,14,MlFMIAgeEff,318,443,53,13,8,3,0,2,0,0,0,0,0-0-0,0-0-0,|11||0-0-255
10,15,CellularDensityFemale,320,416,95,10,8,3,0,2,0,0,0,0,0-0-0,0-0-0,|11||0-0-255
10,16,CellularDensityMale,328,388,84,10,8,3,0,2,0,0,0,0,0-0-0,0-0-0,|11||0-0-255
10,17,ActiveOrganFraction,300,580,56,23,8,131,0,2,0,0,0,0,0-0-0,0-0-0,|11||0-0-255
10,18,ActiveOrganEnergyPerBW,313,523,91,26,8,130,0,3,-1,0,0,0,128-128-128,0-0-0,|11||0-0-255
10,19,PALTblMale,299,628,51,13,8,3,0,2,0,0,0,0,0-0-0,0-0-0,|11||0-0-255
10,20,PALTbleFemale,305,673,73,10,8,3,0,2,0,0,0,0,0-0-0,0-0-0,|11||0-0-255
10,21,ShockSize,469,316,44,13,8,3,0,2,-1,0,0,0,0-0-0,0-0-0,|11||0-128-0
10,22,ShockTime,465,363,48,13,8,3,0,2,-1,0,0,0,0-0-0,0-0-0,|11||0-128-0
10,23,ExoEnrSwTime,469,274,65,10,8,3,0,2,0,0,0,0,0-0-0,0-0-0,|11||0-128-0
10,24,EndoEIShock,469,230,56,13,8,3,0,2,-1,0,0,0,0-0-0,0-0-0,|11||0-128-0
12,25,266058,1778,400,383,300,3,188,0,0,1,0,0,0
Energy_Components
12,26,266056,1391,933,790,221,3,188,0,0,1,0,0,0
ReportTable
12,27,0,135,175,93,24,8,7,0,24,-1,0,0,0,-1--1--1,0-0-0,|12|BI|0-0-0
Demographics and Initialization
12,28,0,313,178,50,24,8,7,0,24,-1,0,0,0,-1--1--1,0-0-0,|12|BI|0-0-0
Reference Curves
12,29,0,478,176,69,24,8,7,0,24,-1,0,0,0,-1--1--1,0-0-0,|12|BI|0-0-0
Changing Energy Intake
10,30,BMI,161,839,29,13,8,2,0,1,0,0,0,0,128-128-128,0-0-0,|11||128-128-128
10,31,TotalDesiredEnergy,393,963,96,10,8,2,0,1,-1,0,0,0,128-128-128,0-0-0,|11||128-128-128
10,32,EnergyIntake,373,1006,68,10,8,2,0,1,0,0,0,0,128-128-128,0-0-0,|11||128-128-128
10,33,FMI,239,841,28,13,8,2,0,1,0,0,0,0,128-128-128,0-0-0,|11||128-128-128
10,34,TotalEnergyExpenditureNoGrowth,400,791,104,20,8,130,0,1,0,0,0,0,128-128-128,0-0-0,|11||128-128-128
10,35,GrowthEnergyDeposition,408,831,118,10,8,2,0,1,0,0,0,0,128-128-128,0-0-0,|11||128-128-128
10,36,TEEwithGrowth,378,871,78,10,8,2,0,1,0,0,0,0,128-128-128,0-0-0,|11||128-128-128
10,37,Eff E Ave on H,145,888,76,14,8,130,0,1,0,0,0,0,128-128-128,0-0-0,|11||128-128-128
10,38,DailyBMR,355,911,53,13,8,2,0,1,0,0,0,0,128-128-128,0-0-0,|11||128-128-128
10,39,Height,248,789,40,20,3,2,0,3,0,0,0,0,128-128-128,0-0-0,|11||128-128-128
10,40,Fat Mass,163,788,40,20,3,2,0,3,0,0,0,0,128-128-128,0-0-0,|11||128-128-128
10,41,Lean Mass,79,788,40,20,3,2,0,3,0,0,0,0,128-128-128,0-0-0,|11||128-128-128
12,42,0,241,733,121,33,8,135,0,24,-1,0,0,0,-1--1--1,0-0-0,|12|BI|0-0-0
Output Variables
10,43,INITIAL TIME,490,528,55,13,8,3,0,0,-1,0,0,0
10,44,FINAL TIME,488,568,51,13,8,3,0,0,-1,0,0,0
12,45,0,478,468,54,24,8,7,0,24,-1,0,0,0,-1--1--1,0-0-0,|12|BI|0-0-0
Simulation Control
10,46,TIME STEP,478,608,50,13,8,3,0,0,-1,0,0,0
10,47,SAVEPER,476,648,44,13,8,3,0,0,-1,0,0,0
12,48,0,1148,66,378,44,8,135,0,24,-1,0,0,0,-1--1--1,0-0-0,|30|B|0-0-0
Simulation Control Panel
\\\---/// Sketch information - do not modify anything except names
V300  Do not put anything below this section - it will be ignored
*Full Model
$192-192-192,0,Arial|11||0-0-0|0-0-0|0-0-255|-1--1--1|-1--1--1|120,120,75,0
10,1,Height,554,740,40,20,3,3,0,0,0,0,0,0
10,2,Fat Mass,1019,1000,40,20,3,3,0,0,0,0,0,0
10,3,Lean Mass,1015,890,40,20,3,3,0,0,0,0,0,0
10,4,MaleBMI,1355,530,75,24,8,131,0,2,0,0,0,0,0-0-0,0-0-0,|11||0-0-255
10,5,FemaleBMI,1304,485,48,13,8,3,0,2,0,0,0,0,0-0-0,0-0-0,|11||0-0-255
10,6,MaleHeight,574,500,48,13,8,131,0,2,0,0,0,0,0-0-0,0-0-0,|11||0-0-255
10,7,FemaleHeight,595,530,58,13,8,3,0,2,0,0,0,0,0-0-0,0-0-0,|11||0-0-255
10,8,Future Des Height,770,585,48,21,8,3,0,0,0,0,0,0
12,9,48,399,740,10,8,0,3,0,0,-1,0,0,0
1,10,12,1,4,0,0,22,0,0,0,-1--1--1,,1|(493,740)|
1,11,12,9,100,0,0,22,0,0,0,-1--1--1,,1|(432,740)|
11,12,48,464,740,8,10,34,3,0,0,1,0,0,0
10,13,HChange,464,760,40,11,40,3,0,0,-1,0,0,0
10,14,d,589,640,8,13,8,3,0,2,0,0,0,0,0-0-0,0-0-0,|11||0-128-0
10,15,Age,650,220,18,13,8,3,0,0,0,0,0,0
10,16,Male,374,410,23,13,8,3,0,2,0,0,0,0,0-0-0,0-0-0,|11||255-0-0
10,17,Current Des H,664,450,60,13,8,3,0,0,0,0,0,0
1,18,6,17,1,0,0,0,0,64,0,-1--1--1,,1|(604,475)|
1,19,7,17,0,0,0,0,0,64,0,-1--1--1,,1|(624,495)|
1,20,6,8,1,0,0,0,0,64,0,-1--1--1,,1|(664,495)|
1,21,7,8,1,0,0,0,0,64,0,-1--1--1,,1|(679,530)|
1,22,16,17,0,0,0,0,0,64,0,-1--1--1,,1|(493,427)|
1,23,16,8,1,0,0,0,0,64,0,-1--1--1,,1|(459,485)|
1,24,14,8,1,0,0,0,0,64,0,-1--1--1,,1|(670,630)|
1,25,14,12,1,0,0,0,0,64,0,-1--1--1,,1|(499,685)|
10,26,Time,459,175,33,11,8,2,0,3,-1,0,0,0,128-128-128,0-0-0,|11||128-128-128
1,27,26,15,0,0,0,0,0,64,0,-1--1--1,,1|(555,198)|
1,28,1,13,1,0,0,0,0,64,0,-1--1--1,,1|(520,775)|
12,29,0,2719,310,438,350,3,188,0,0,1,0,0,0
Main_Outputs
10,30,Pot,750,520,16,13,8,3,0,0,0,0,0,0
1,31,30,17,1,0,0,0,0,64,0,-1--1--1,,1|(714,485)|
1,32,30,8,1,0,0,0,0,64,0,-1--1--1,,1|(755,540)|
1,33,8,13,1,0,0,0,0,64,0,-1--1--1,,1|(565,790)|
10,34,DesLChng,939,750,45,11,8,3,0,0,0,0,0,0
10,35,Male,1059,585,33,13,8,2,0,3,-1,0,0,0,128-128-128,0-0-0,|11||128-128-128
10,36,DesFutBMI,1175,580,46,11,8,3,0,0,0,0,0,0
1,37,5,36,0,0,0,0,0,64,0,-1--1--1,,1|(1243,529)|
1,38,4,36,0,0,0,0,0,64,0,-1--1--1,,1|(1253,557)|
1,39,35,36,0,0,0,0,0,64,0,-1--1--1,,1|(1103,583)|
10,40,d,1249,640,18,13,8,2,0,3,-1,0,0,0,128-128-128,0-0-0,|11||128-128-128
1,41,40,36,1,0,0,0,0,64,0,-1--1--1,,1|(1215,610)|
10,42,W,1009,955,11,11,8,3,0,0,0,0,0,0
1,43,2,42,0,0,0,0,0,64,0,-1--1--1,,1|(1014,979)|
1,44,3,42,0,0,0,0,0,64,0,-1--1--1,,1|(1012,920)|
10,45,BMI,1269,595,18,11,8,3,0,0,0,0,0,0
10,46,Height,1359,620,38,11,8,2,0,3,-1,0,0,0,128-128-128,0-0-0,|11||128-128-128
10,47,W,1380,565,21,11,8,2,0,3,-1,0,0,0,128-128-128,0-0-0,|11||128-128-128
1,48,46,45,0,0,0,0,0,64,0,-1--1--1,,1|(1310,606)|
1,49,47,45,0,0,0,0,0,64,0,-1--1--1,,1|(1329,578)|
10,50,"DesLEnrNeed/Loss",1084,790,81,10,8,3,0,0,0,0,0,0
1,51,34,50,1,0,0,0,0,64,0,-1--1--1,,1|(1005,755)|
10,52,DesNonGrowth EnergyExpenditure,1549,1031,80,20,8,3,0,0,0,0,0,0
10,53,GammaL,1294,1110,39,11,8,3,0,42,0,0,0,0,0-0-0,0-0-0,Arial|11||0-128-0
10,54,GammaF,1379,1135,39,11,8,3,0,42,0,0,0,0,0-0-0,0-0-0,Arial|11||0-128-0
10,55,beta,1979,1035,20,13,8,3,0,2,0,0,0,0,0-0-0,0-0-0,|11||0-128-0
10,56,EtaF,814,1160,21,11,8,3,0,42,0,0,0,0,0-0-0,0-0-0,Arial|11||0-128-0
10,57,EtaL,864,825,21,11,8,3,0,42,0,0,0,0,0-0-0,0-0-0,Arial|11||0-128-0
10,58,RhoL Hat,794,840,40,13,8,3,0,0,0,0,0,0
10,59,RhoF,854,1215,25,11,8,3,0,42,0,0,0,0,0-0-0,0-0-0,Arial|11||0-128-0
10,60,Diet Induced EE DIEE,1859,1025,53,20,8,3,0,40,0,0,0,0,0-0-0,0-0-0,Arial|11||0-0-0
1,61,55,60,0,0,0,0,0,64,0,-1--1--1,,1|(1942,1032)|
10,62,BWfactor,1170,1095,39,11,8,3,0,40,0,0,0,0,0-0-0,0-0-0,Arial|11||0-0-0
1,63,62,52,0,0,0,0,0,64,0,-1--1--1,,1|(1332,1067)|
1,64,60,85,1,0,0,0,0,64,0,-1--1--1,,1|(1565,960)|
1,65,42,62,0,0,0,0,0,64,0,-1--1--1,,1|(1083,1019)|
1,66,58,50,1,0,0,0,0,64,0,-1--1--1,,1|(904,780)|
10,67,MaxFConvert,1070,1230,55,11,8,3,0,0,0,0,0,0
1,68,2,67,1,0,0,0,0,64,0,-1--1--1,,1|(1104,1120)|
1,69,59,67,1,0,0,0,0,64,0,-1--1--1,,1|(969,1235)|
12,70,48,830,885,10,8,0,3,0,0,-1,0,0,0
1,71,73,3,4,0,0,22,0,0,0,-1--1--1,,1|(946,885)|
1,72,73,70,100,0,0,22,0,0,0,-1--1--1,,1|(870,885)|
11,73,48,909,885,8,10,34,3,0,0,1,0,0,0
10,74,LeanChng,909,905,44,11,40,3,0,0,-1,0,0,0
12,75,48,829,995,10,8,0,3,0,0,-1,0,0,0
1,76,78,2,4,0,0,22,0,0,0,-1--1--1,,1|(948,995)|
1,77,78,75,100,0,0,22,0,0,0,-1--1--1,,1|(870,995)|
11,78,48,909,995,8,10,34,3,0,0,1,0,0,0
10,79,FatChng,909,1015,38,11,40,3,0,0,-1,0,0,0
1,80,58,73,1,0,0,0,0,64,0,-1--1--1,,1|(844,870)|
1,81,59,79,1,0,0,0,0,64,0,-1--1--1,,1|(874,1085)|
1,82,57,50,1,0,0,0,0,64,0,-1--1--1,,1|(929,800)|
1,83,57,74,0,0,0,0,0,64,0,-1--1--1,,1|(882,858)|
1,84,56,79,0,0,0,0,0,64,0,-1--1--1,,1|(857,1093)|
10,85,Energy Demand,1514,795,66,11,8,3,0,0,0,0,0,0
10,86,Energy Supply,1819,790,60,11,8,3,0,0,0,0,0,0
1,87,52,85,1,0,0,0,0,64,0,-1--1--1,,1|(1485,861)|
1,88,50,85,1,0,0,0,0,64,0,-1--1--1,,1|(1299,791)|
1,89,50,86,1,0,0,0,0,64,0,-1--1--1,,1|(1709,735)|
10,90,MaxLConvert,964,845,55,11,8,3,0,0,0,0,0,0
10,91,MinConvertTime tmin,1060,825,70,21,8,131,0,2,0,0,0,0,0-0-0,0-0-0,|11||0-128-0
1,92,91,90,0,0,0,0,0,64,0,-1--1--1,,1|(1009,835)|
1,93,3,90,0,0,0,0,0,64,0,-1--1--1,,1|(989,867)|
1,94,56,67,1,0,0,0,0,64,0,-1--1--1,,1|(954,1210)|
1,95,58,90,0,0,0,0,0,64,0,-1--1--1,,1|(864,841)|
1,96,57,90,1,0,0,0,0,64,0,-1--1--1,,1|(919,840)|
10,97,MaxLConvert,1779,705,65,11,8,2,0,3,-1,0,0,0,128-128-128,0-0-0,|11||128-128-128
1,98,97,86,1,0,0,0,0,64,0,-1--1--1,,1|(1794,740)|
1,99,86,85,0,0,0,0,0,64,0,-1--1--1,,1|(1676,791)|
10,100,EnergyPrice,1719,830,51,11,8,3,0,0,0,0,0,0
1,101,85,100,0,0,0,0,0,64,0,-1--1--1,,1|(1616,812)|
1,102,86,100,0,0,0,0,0,64,0,-1--1--1,,1|(1775,807)|
10,103,EnergySupplied,1839,860,65,11,8,3,0,0,0,0,0,0
10,104,DemandSatisfied,1599,850,58,21,8,131,0,0,0,0,0,0
1,105,85,104,0,0,0,0,0,64,0,-1--1--1,,1|(1542,813)|
1,106,100,104,0,0,0,0,0,64,0,-1--1--1,,1|(1669,837)|
1,107,86,103,0,0,0,0,0,64,0,-1--1--1,,1|(1826,818)|
1,108,100,103,0,0,0,0,0,64,0,-1--1--1,,1|(1772,843)|
10,109,EnergySupplied,754,945,76,10,8,2,0,3,-1,0,0,0,128-128-128,0-0-0,|11||128-128-128
10,110,DemandSatisfied,900,955,81,10,8,2,0,3,-1,0,0,0,128-128-128,0-0-0,|11||128-128-128
1,111,110,74,0,0,0,0,0,64,0,-1--1--1,,1|(902,937)|
1,112,109,74,0,0,0,0,0,64,0,-1--1--1,,1|(822,927)|
1,113,109,78,0,0,0,0,0,64,0,-1--1--1,,1|(836,971)|
1,114,110,78,0,0,0,0,0,64,0,-1--1--1,,1|(902,969)|
10,115,MaxFConvert,1974,750,65,11,8,2,0,3,-1,0,0,0,128-128-128,0-0-0,|11||128-128-128
1,116,115,86,0,0,0,0,0,64,0,-1--1--1,,1|(1903,768)|
10,117,Male,1250,820,33,13,8,2,0,3,-1,0,0,0,128-128-128,0-0-0,|11||128-128-128
10,118,FatFrac,969,935,33,13,8,3,0,0,0,0,0,0
1,119,42,118,0,0,0,0,0,64,0,-1--1--1,,1|(1002,952)|
1,120,2,118,0,0,0,0,0,64,0,-1--1--1,,1|(995,969)|
10,121,CPartition,569,970,41,11,8,3,0,0,0,0,0,0
1,122,58,121,1,0,0,0,0,64,0,-1--1--1,,1|(690,865)|
1,123,59,121,1,0,0,0,0,64,0,-1--1--1,,1|(645,1100)|
10,124,InitBMI,1314,425,29,13,8,3,0,2,0,0,0,0,0-0-0,0-0-0,|11||255-0-0
10,125,DesFutFatFMI,985,660,59,11,8,3,0,0,0,0,0,0
1,126,35,125,0,0,0,0,0,64,0,-1--1--1,,1|(1025,618)|
1,127,125,34,0,0,0,0,0,64,0,-1--1--1,,1|(965,698)|
1,128,3,34,0,0,0,0,0,64,0,-1--1--1,,1|(977,821)|
10,129,EAvail,1519,930,48,11,8,3,0,0,0,0,0,0
1,130,104,129,0,0,0,0,0,64,0,-1--1--1,,1|(1558,890)|
1,131,85,129,1,0,0,0,0,64,0,-1--1--1,,1|(1480,850)|
10,132,EAvail,389,840,38,11,8,2,0,3,-1,0,0,0,128-128-128,0-0-0,|11||128-128-128
10,133,DesFChng,994,1085,45,13,8,3,0,0,0,0,0,0
10,134,DesFutFatFMI,769,1105,69,11,8,2,0,3,-1,0,0,0,128-128-128,0-0-0,|11||128-128-128
1,135,134,133,0,0,0,0,0,64,0,-1--1--1,,1|(886,1094)|
1,136,2,133,0,0,0,0,0,64,0,-1--1--1,,1|(1007,1039)|
10,137,"DesFEnNeed/Loss",964,1125,80,10,8,3,0,0,0,0,0,0
1,138,133,137,0,0,0,0,0,64,0,-1--1--1,,1|(982,1101)|
1,139,59,137,0,0,0,0,0,64,0,-1--1--1,,1|(903,1173)|
1,140,56,137,0,0,0,0,0,64,0,-1--1--1,,1|(871,1147)|
10,141,"DesFEnNeed/Loss",1575,735,91,10,8,2,0,3,-1,0,0,0,128-128-128,0-0-0,|11||128-128-128
1,142,141,85,0,0,0,0,0,64,0,-1--1--1,,1|(1550,759)|
1,143,141,86,0,0,0,0,0,64,0,-1--1--1,,1|(1687,760)|
10,144,"DesLEnrNeed/Loss",2054,1250,73,38,8,130,0,3,-1,0,0,0,128-128-128,0-0-0,|11||128-128-128
10,145,"DesFEnNeed/Loss",1910,1230,91,10,8,2,0,3,-1,0,0,0,128-128-128,0-0-0,|11||128-128-128
10,146,CPartition,1414,735,53,13,8,2,0,3,-1,0,0,0,128-128-128,0-0-0,|11||128-128-128
10,147,InitBD,719,170,26,13,8,3,0,2,0,0,0,0,0-0-0,0-0-0,|11||255-0-0
1,148,17,1,0,0,0,0,0,64,1,-1--1--1,,1|(613,584)|
10,149,CInitAge,875,355,36,13,8,3,0,0,0,0,0,0
1,150,15,149,0,0,0,0,0,64,1,-1--1--1,,1|(754,283)|
10,151,EndoEnergyIntake,2175,980,78,10,8,3,0,0,0,0,0,0
12,152,0,1849,300,303,256,3,188,0,0,2,0,0,0
BMI,Bar Graph
10,153,EthCode,1144,190,38,13,8,3,0,2,0,0,0,0,0-0-0,0-0-0,|11||255-0-0
10,154,FemaleDesFutFMI,884,630,88,10,8,2,0,1,-1,0,0,0,128-128-128,0-0-0,|11||255-0-0
1,155,154,125,0,0,0,0,0,64,0,-1--1--1,,1|(925,642)|
10,156,MaleDesFutFMI,919,570,75,11,8,2,0,1,-1,0,0,0,128-128-128,0-0-0,|11||255-0-0
1,157,156,125,0,0,0,0,0,64,0,-1--1--1,,1|(947,609)|
1,158,8,34,1,0,0,0,0,64,0,-1--1--1,,1|(864,705)|
1,159,36,34,0,0,0,0,0,64,0,-1--1--1,,1|(1062,660)|
1,160,8,133,0,0,0,0,0,64,0,-1--1--1,,1|(880,832)|
1,161,45,36,0,0,0,0,0,64,0,-1--1--1,,1|(1242,591)|
10,162,BMIRefWeight,1184,530,60,13,8,3,0,2,-1,0,0,0,0-0-0,0-0-0,|11||0-128-0
1,163,162,36,0,0,0,0,0,64,0,-1--1--1,,1|(1180,549)|
1,164,146,85,0,0,0,0,0,64,0,-1--1--1,,1|(1458,762)|
10,165,IndivHFac,829,495,43,13,8,3,0,2,-1,0,0,0,0-0-0,0-0-0,|11||255-0-0
1,166,165,30,0,0,0,0,0,64,0,-1--1--1,,1|(783,509)|
10,167,HtModChild,964,210,49,13,8,3,0,2,0,0,0,0,0-0-0,0-0-0,|11||0-128-0
10,168,HtModAdlt,915,245,44,13,8,3,0,2,0,0,0,0,0-0-0,0-0-0,|11||0-128-0
10,169,HVFac,695,370,29,13,8,3,0,0,0,0,0,0
10,170,HFacEth,850,420,38,13,8,3,0,0,0,0,0,0
1,171,169,30,0,0,0,0,0,64,0,-1--1--1,,1|(719,439)|
1,172,170,17,0,0,0,0,0,64,0,-1--1--1,,1|(774,433)|
10,173,GAge,760,270,25,13,8,3,0,0,0,0,0,0
1,174,15,173,0,0,0,0,0,64,0,-1--1--1,,1|(695,241)|
1,175,149,173,0,0,0,0,0,64,0,-1--1--1,,1|(823,317)|
10,176,GFactor,800,220,35,13,8,3,0,2,-1,0,0,0,0-0-0,0-0-0,|11||255-0-0
1,177,176,173,0,0,0,0,0,64,0,-1--1--1,,1|(784,240)|
1,178,173,17,0,0,0,0,0,64,0,-1--1--1,,1|(715,354)|
1,179,173,36,1,0,0,0,0,64,0,-1--1--1,,1|(975,375)|
1,180,173,8,0,0,0,0,0,64,0,-1--1--1,,1|(764,417)|
10,181,GAge,1279,875,36,13,8,2,0,3,-1,0,0,0,128-128-128,0-0-0,|11||128-128-128
1,182,173,170,0,0,0,0,0,64,0,-1--1--1,,1|(800,340)|
1,183,173,169,0,0,0,0,0,64,0,-1--1--1,,1|(731,315)|
10,184,AgDisc,594,355,30,13,8,3,0,2,-1,0,0,0,0-0-0,0-0-0,|11||0-128-0
1,185,184,169,0,0,0,0,0,64,0,-1--1--1,,1|(638,362)|
10,186,FinFac,609,320,30,13,8,3,0,2,-1,0,0,0,0-0-0,0-0-0,|11||0-128-0
1,187,186,169,0,0,0,0,0,64,0,-1--1--1,,1|(645,342)|
10,188,HFacScl,659,300,36,13,8,3,0,2,-1,0,0,0,0-0-0,0-0-0,|11||0-128-0
1,189,188,169,0,0,0,0,0,64,0,-1--1--1,,1|(673,329)|
10,190,TotalDesiredEnergy,1880,1085,84,10,8,3,0,0,-1,0,0,0
1,191,55,190,0,0,0,0,0,64,0,-1--1--1,,1|(1935,1056)|
1,192,52,190,1,0,0,0,0,64,0,-1--1--1,,1|(1700,1070)|
1,193,145,190,0,0,0,0,0,64,0,-1--1--1,,1|(1896,1164)|
1,194,144,190,0,0,0,0,0,64,0,-1--1--1,,1|(1957,1158)|
10,195,SupplyCurve,1694,1180,54,13,8,3,0,16,-1,0,0,0,0-0-0,0-0-0,|12|U|0-0-0
10,196,extra 0,1635,1315,29,13,8,3,0,0,-1,0,0,0
1,197,196,195,0,0,0,0,0,64,0,-1--1--1,,1|(1661,1253)|
10,198,supply priority,1720,1355,58,13,8,131,0,16,-1,0,0,0,0-0-0,0-0-0,|12|U|0-0-0
1,199,198,195,0,0,0,0,0,64,0,-1--1--1,,1|(1708,1274)|
10,200,supply priority width,1829,1335,59,21,8,3,0,0,-1,0,0,0
1,201,200,195,0,0,0,0,0,64,0,-1--1--1,,1|(1762,1258)|
10,202,supply priority type,1914,1290,59,21,8,3,0,0,-1,0,0,0
1,203,202,195,0,0,0,0,0,64,0,-1--1--1,,1|(1802,1234)|
1,204,195,103,0,0,0,0,0,64,0,-1--1--1,,1|(1763,1025)|
1,205,195,100,0,0,0,0,0,64,0,-1--1--1,,1|(1705,1010)|
10,206,DemandCurve,1550,1180,60,13,8,3,0,16,-1,0,0,0,0-0-0,0-0-0,|12|U|0-0-0
10,207,Dextra 0,1274,1335,36,13,8,3,0,0,-1,0,0,0
1,208,207,206,0,0,0,0,0,64,0,-1--1--1,,1|(1405,1260)|
10,209,Demand priority,1290,1385,36,21,8,131,0,16,-1,0,0,0,0-0-0,0-0-0,|12|U|0-0-0
1,210,209,206,0,0,0,0,0,64,0,-1--1--1,,1|(1419,1282)|
10,211,Demand priority width,1449,1345,68,21,8,3,0,0,-1,0,0,0
1,212,211,206,0,0,0,0,0,64,0,-1--1--1,,1|(1497,1264)|
10,213,Demand priority type,1579,1370,49,21,8,3,0,0,-1,0,0,0
1,214,213,206,0,0,0,0,0,64,0,-1--1--1,,1|(1564,1277)|
1,215,206,104,0,0,0,0,0,64,0,-1--1--1,,1|(1571,1026)|
1,216,206,100,0,0,0,0,0,64,0,-1--1--1,,1|(1631,1010)|
10,217,ExternalEIShock,2075,695,69,10,8,3,0,0,-1,0,0,0
10,218,INITIAL TIME,1870,625,38,21,8,2,0,3,-1,0,0,0,128-128-128,0-0-0,|11||128-128-128
1,219,218,217,0,0,0,0,0,64,0,-1--1--1,,1|(1969,658)|
10,220,ShockSize,2084,640,44,13,8,3,0,2,-1,0,0,0,0-0-0,0-0-0,|11||0-128-0
1,221,220,217,0,0,0,0,0,64,0,-1--1--1,,1|(2080,662)|
10,222,ShockTime,1959,615,48,13,8,3,0,2,-1,0,0,0,0-0-0,0-0-0,|11||0-128-0
1,223,222,217,0,0,0,0,0,64,0,-1--1--1,,1|(2012,652)|
10,224,Eff Age on Growth,314,575,44,21,8,3,0,0,0,0,0,0
1,225,173,224,0,0,0,0,0,64,0,-1--1--1,,1|(548,415)|
1,226,224,13,1,0,0,0,0,64,0,-1--1--1,,1|(374,665)|
10,227,SWMaintEnr,2124,1210,55,13,8,3,0,18,0,0,0,0,0-0-0,0-0-0,|11|B|255-128-0
1,228,227,190,0,0,0,0,0,64,0,-1--1--1,,1|(2005,1149)|
10,229,Eff Age on Growth,1814,1185,50,21,8,2,0,3,-1,0,0,0,128-128-128,0-0-0,|11||128-128-128
1,230,229,190,0,0,0,0,0,64,0,-1--1--1,,1|(1846,1135)|
10,231,EnergyIntake,1960,890,55,13,8,3,0,0,0,0,0,0
10,232,ExoEnergyIntake,2140,830,71,10,8,3,0,0,0,0,0,0
1,233,232,231,0,0,0,0,0,64,0,-1--1--1,,1|(2061,856)|
1,234,151,231,0,0,0,0,0,64,0,-1--1--1,,1|(2077,939)|
1,235,231,60,0,0,0,0,0,64,0,-1--1--1,,1|(1916,948)|
1,236,231,86,0,0,0,0,0,64,0,-1--1--1,,1|(1893,843)|
1,237,151,232,0,0,0,0,0,64,0,-1--1--1,,1|(2159,911)|
10,238,ExoEnrSwTime,2165,755,65,10,8,3,0,2,0,0,0,0,0-0-0,0-0-0,|11||0-128-0
1,239,238,231,0,0,0,0,0,64,0,-1--1--1,,1|(2070,817)|
1,240,238,232,0,0,0,0,0,64,0,-1--1--1,,1|(2154,785)|
10,241,Time,2099,890,33,13,8,2,0,3,-1,0,0,0,128-128-128,0-0-0,|11||128-128-128
1,242,241,232,0,0,0,0,0,64,0,-1--1--1,,1|(2115,864)|
1,243,217,231,0,0,0,0,0,64,0,-1--1--1,,1|(2022,784)|
1,244,241,231,0,0,0,0,0,64,0,-1--1--1,,1|(2047,890)|
10,245,MinConvertTime tmin,1019,1190,75,21,8,2,0,3,-1,0,0,0,128-128-128,0-0-0,|11||128-128-128
1,246,245,67,1,0,0,0,0,64,0,-1--1--1,,1|(1020,1230)|
10,247,CPConstant,465,1138,51,13,8,3,0,0,0,0,0,0
1,248,247,121,0,0,0,0,0,64,0,-1--1--1,,1|(513,1058)|
1,249,147,15,0,0,0,0,0,64,0,-1--1--1,,1|(690,192)|
10,250,HFctrEth,990,300,38,13,8,3,0,0,0,0,0,0
1,251,153,250,0,0,0,0,0,64,1,-1--1--1,,1|(1072,241)|
1,252,168,250,0,0,0,0,0,64,1,-1--1--1,,1|(946,269)|
1,253,167,250,0,0,0,0,0,64,1,-1--1--1,,1|(974,248)|
1,254,250,170,0,0,0,0,0,64,0,-1--1--1,,1|(925,356)|
1,255,250,8,1,0,0,0,0,64,0,-1--1--1,,1|(904,465)|
1,256,190,151,1,0,0,0,0,64,0,-1--1--1,,1|(2070,1055)|
10,257,EndoEIShock,2300,860,56,13,8,3,0,2,-1,0,0,0,0-0-0,0-0-0,|11||0-128-0
1,258,257,151,0,0,0,0,0,64,0,-1--1--1,,1|(2241,916)|
10,259,FMI,1424,590,18,13,8,3,0,0,0,0,0,0
10,260,Fat Mass,1414,495,50,13,8,2,0,3,-1,0,0,0,128-128-128,0-0-0,|11||128-128-128
1,261,260,259,0,0,0,0,0,64,0,-1--1--1,,1|(1417,535)|
1,262,46,259,0,0,0,0,0,64,0,-1--1--1,,1|(1387,606)|
10,263,CDC BMI,1444,325,51,13,8,2,0,3,0,0,0,0,128-128-128,0-0-0,|11||128-128-128
10,264,FINAL TIME,2335,725,33,21,8,2,0,3,-1,0,0,0,128-128-128,0-0-0,|11||128-128-128
10,265,TIME STEP,2300,805,33,21,8,2,0,3,-1,0,0,0,128-128-128,0-0-0,|11||128-128-128
1,266,265,232,0,0,0,0,0,64,0,-1--1--1,,1|(2242,813)|
10,267,FutRefBMI,994,505,45,13,8,3,0,0,0,0,0,0
1,268,5,267,0,0,0,0,0,64,0,-1--1--1,,1|(1154,494)|
1,269,4,267,0,0,0,0,0,64,0,-1--1--1,,1|(1166,516)|
1,270,173,267,0,0,0,0,0,64,0,-1--1--1,,1|(871,383)|
1,271,16,267,0,0,0,0,0,64,0,-1--1--1,,1|(666,454)|
1,272,14,267,0,0,0,0,0,64,0,-1--1--1,,1|(769,580)|
10,273,FmlFMIAgeEff,254,285,58,13,8,3,0,2,0,0,0,0,0-0-0,0-0-0,|11||0-0-255
10,274,MlFMIAgeEff,244,250,53,13,8,3,0,2,0,0,0,0,0-0-0,0-0-0,|11||0-0-255
10,275,RhoLBase,735,805,44,13,8,3,0,2,0,0,0,0,0-0-0,0-0-0,|11||0-128-0
1,276,275,58,0,0,0,0,0,64,0,-1--1--1,,1|(757,819)|
1,277,3,58,0,0,0,0,0,64,0,-1--1--1,,1|(911,866)|
10,278,RWFac,674,835,33,13,8,3,0,2,-1,0,0,0,0-0-0,0-0-0,|11||0-128-0
1,279,278,58,0,0,0,0,0,64,0,-1--1--1,,1|(723,836)|
10,280,CellularDensityFemale,1369,775,95,10,8,3,0,2,0,0,0,0,0-0-0,0-0-0,|11||0-0-255
10,281,CellularDensityMale,1290,745,84,10,8,3,0,2,0,0,0,0,0-0-0,0-0-0,|11||0-0-255
10,282,ActiveOrganBMRtoBW,394,1330,66,26,8,131,0,2,0,0,0,0,0-0-0,0-0-0,|11||0-0-255
10,283,CellularDensity,1354,825,64,10,8,3,0,0,0,0,0,0
1,284,281,283,0,0,0,0,0,64,0,-1--1--1,,1|(1317,779)|
1,285,280,283,0,0,0,0,0,64,0,-1--1--1,,1|(1363,793)|
10,286,RefLeanBMR,1390,935,56,13,8,131,0,0,0,0,0,0
10,287,ExtraLean,1125,925,43,13,8,3,0,0,0,0,0,0
1,288,3,287,0,0,0,0,0,64,0,-1--1--1,,1|(1062,904)|
10,289,ResidualFat,1194,1055,50,13,8,3,0,0,0,0,0,0
1,290,2,289,0,0,0,0,0,64,0,-1--1--1,,1|(1098,1024)|
10,291,ActiveOrganFraction,1215,980,56,23,8,131,0,2,0,0,0,0,0-0-0,0-0-0,|11||0-0-255
1,292,291,289,0,0,0,0,0,64,0,-1--1--1,,1|(1205,1015)|
10,293,ActiveOrgLeanFrac,1099,965,70,33,8,131,0,2,-1,0,0,0,0-0-0,0-0-0,|11||0-128-0
1,294,293,289,0,0,0,0,0,64,0,-1--1--1,,1|(1151,1015)|
10,295,EQMaintenanceBMR,1329,1000,89,10,8,3,0,0,0,0,0,0
1,296,289,295,0,0,0,0,0,64,0,-1--1--1,,1|(1258,1028)|
1,297,287,295,0,0,0,0,0,64,0,-1--1--1,,1|(1223,961)|
1,298,286,295,0,0,0,0,0,64,0,-1--1--1,,1|(1362,963)|
1,299,283,295,0,0,0,0,0,64,0,-1--1--1,,1|(1342,905)|
1,300,54,295,0,0,0,0,0,64,0,-1--1--1,,1|(1355,1073)|
1,301,53,295,0,0,0,0,0,64,0,-1--1--1,,1|(1308,1061)|
1,302,295,52,0,0,0,0,0,64,0,-1--1--1,,1|(1427,1013)|
1,303,181,283,0,0,0,0,0,64,0,-1--1--1,,1|(1312,852)|
1,304,181,289,0,0,0,0,0,64,0,-1--1--1,,1|(1239,958)|
1,305,117,283,0,0,0,0,0,64,0,-1--1--1,,1|(1279,821)|
10,306,ActiveOrganEnergyPerBW,1414,875,69,29,8,131,0,2,-1,0,0,0,0-0-0,0-0-0,|11||0-0-255
1,307,306,286,0,0,0,0,0,64,0,-1--1--1,,1|(1401,906)|
1,308,181,306,1,0,0,0,0,64,0,-1--1--1,,1|(1374,885)|
10,309,RefLean,1250,930,48,13,8,2,0,3,0,0,0,0,128-128-128,0-0-0,|11||128-128-128
1,310,309,287,0,0,0,0,0,64,0,-1--1--1,,1|(1191,928)|
1,311,291,286,0,0,0,0,0,64,0,-1--1--1,,1|(1298,958)|
1,312,173,286,0,0,0,0,0,64,0,-1--1--1,,1|(1069,597)|
10,313,GammaResLean,1589,960,71,10,8,3,0,2,-1,0,0,0,0-0-0,0-0-0,|11||0-128-0
1,314,313,286,0,0,0,0,0,64,0,-1--1--1,,1|(1488,947)|
1,315,309,286,0,0,0,0,0,64,0,-1--1--1,,1|(1309,931)|
10,316,IndivFMIFac,1131,415,51,13,8,3,0,2,0,0,0,0,0-0-0,0-0-0,|11||255-0-0
10,317,TotalEnergyExpenditureNoGrowth,1595,585,128,24,8,131,0,0,0,0,0,0
1,318,104,317,0,0,0,0,0,64,0,-1--1--1,,1|(1597,725)|
10,319,AdaptiveThermogenesis,1884,955,103,10,8,3,0,0,0,0,0,0
1,320,231,319,0,0,0,0,0,64,0,-1--1--1,,1|(1925,919)|
1,321,319,85,1,0,0,0,0,64,0,-1--1--1,,1|(1639,910)|
10,322,betaAT,2034,995,31,13,8,3,0,0,0,0,0,0
1,323,322,319,0,0,0,0,0,64,0,-1--1--1,,1|(1968,977)|
10,324,AdaptationFraction,1474,1115,79,10,8,3,0,0,0,0,0,0
1,325,319,324,0,0,0,0,0,64,0,-1--1--1,,1|(1685,1032)|
10,326,GrowthEnergyDeposition,1699,665,103,20,8,131,0,0,0,0,0,0
1,327,104,326,0,0,0,0,0,64,0,-1--1--1,,1|(1645,763)|
10,328,PALData,1139,1272,38,13,8,3,0,0,0,0,0,0
10,329,PALTblMale,990,1307,51,13,8,3,0,2,0,0,0,0,0-0-0,0-0-0,|11||0-0-255
10,330,PALTbleFemale,991,1353,68,10,8,3,0,2,0,0,0,0,0-0-0,0-0-0,|11||0-0-255
1,331,329,328,0,0,0,0,0,64,0,-1--1--1,,1|(1064,1289)|
1,332,330,328,0,0,0,0,0,64,0,-1--1--1,,1|(1055,1317)|
1,333,181,328,0,0,0,0,0,64,0,-1--1--1,,1|(1211,1066)|
1,334,117,328,0,0,0,0,0,64,0,-1--1--1,,1|(1196,1039)|
10,335,Torun TEE,819,1325,48,13,8,3,0,0,0,0,0,0
1,336,42,335,0,0,0,0,0,64,0,-1--1--1,,1|(917,1132)|
1,337,117,335,0,0,0,0,0,64,0,-1--1--1,,1|(1039,1067)|
10,338,RefWeightforHeight,1110,875,83,10,8,131,0,0,0,0,0,0
10,339,CurRefBMI,1094,710,46,13,8,3,0,0,-1,0,0,0
1,340,339,338,0,0,0,0,0,64,0,-1--1--1,,1|(1101,786)|
1,341,338,289,0,0,0,0,0,64,0,-1--1--1,,1|(1147,957)|
1,342,338,286,0,0,0,0,0,64,0,-1--1--1,,1|(1238,902)|
1,343,1,338,0,0,0,0,0,64,0,-1--1--1,,1|(824,805)|
1,344,5,339,0,0,0,0,0,64,0,-1--1--1,,1|(1203,592)|
1,345,173,339,0,0,0,0,0,64,0,-1--1--1,,1|(922,484)|
1,346,16,339,0,0,0,0,0,64,0,-1--1--1,,1|(723,555)|
1,347,4,339,0,0,0,0,0,64,0,-1--1--1,,1|(1222,621)|
10,348,CurRefBMI,254,910,58,13,8,2,0,3,-1,0,0,0,128-128-128,0-0-0,|11||128-128-128
10,349,BMI,284,970,29,13,8,2,0,3,-1,0,0,0,128-128-128,0-0-0,|11||128-128-128
10,350,MaxHGrowRate,489,620,68,10,8,3,0,0,0,0,0,0
1,351,17,350,1,0,0,0,0,64,0,-1--1--1,,1|(504,510)|
1,352,14,350,0,0,0,0,0,64,0,-1--1--1,,1|(566,635)|
1,353,8,350,0,0,0,0,0,64,0,-1--1--1,,1|(646,599)|
10,354,CatchUPGMaxFac,449,560,79,10,8,3,0,0,0,0,0,0
1,355,354,350,0,0,0,0,0,64,0,-1--1--1,,1|(464,584)|
1,356,350,13,1,0,0,0,0,64,0,-1--1--1,,1|(444,685)|
10,357,Time,234,855,33,13,8,2,0,3,-1,0,0,0,128-128-128,0-0-0,|11||128-128-128
10,358,TEEwithGrowth,1544,665,68,10,8,3,0,0,0,0,0,0
1,359,317,358,0,0,0,0,0,64,0,-1--1--1,,1|(1568,626)|
1,360,326,358,0,0,0,0,0,64,0,-1--1--1,,1|(1611,665)|
10,361,InitBMIFac,1344,360,44,13,8,3,0,0,0,0,0,0
1,362,339,124,0,0,0,0,0,64,0,-1--1--1,,1|(1199,573)|
1,363,361,124,0,0,0,0,0,64,0,-1--1--1,,1|(1331,387)|
10,364,BMRNoGrowth,1315,1205,64,10,8,3,0,0,0,0,0,0
1,365,295,364,0,0,0,0,0,64,0,-1--1--1,,1|(1322,1095)|
10,366,InitL,1074,315,19,13,8,3,0,0,0,0,0,0
10,367,InitF,1015,280,19,13,8,3,0,0,0,0,0,0
1,368,367,366,0,0,0,0,0,64,1,-1--1--1,,1|(1038,294)|
1,369,153,367,0,0,0,0,0,64,1,-1--1--1,,1|(1085,231)|
1,370,5,367,0,0,0,0,0,64,1,-1--1--1,,1|(1165,387)|
1,371,273,367,0,0,0,0,0,64,1,-1--1--1,,1|(647,284)|
1,372,173,367,0,0,0,0,0,64,1,-1--1--1,,1|(883,275)|
1,373,1,367,0,0,0,0,0,64,1,-1--1--1,,1|(782,511)|
1,374,316,367,0,0,0,0,0,64,1,-1--1--1,,1|(1077,353)|
1,375,124,367,0,0,0,0,0,64,1,-1--1--1,,1|(1167,355)|
1,376,16,367,0,0,0,0,0,64,1,-1--1--1,,1|(689,347)|
1,377,4,367,0,0,0,0,0,64,1,-1--1--1,,1|(1183,404)|
1,378,274,367,0,0,0,0,0,64,1,-1--1--1,,1|(639,266)|
1,379,1,366,0,0,0,0,0,64,1,-1--1--1,,1|(812,528)|
1,380,124,366,0,0,0,0,0,64,1,-1--1--1,,1|(1195,371)|
1,381,366,3,0,0,0,0,0,64,1,-1--1--1,,1|(1045,592)|
1,382,367,2,0,0,0,0,0,64,1,-1--1--1,,1|(1016,629)|
10,383,Eff E Ave on H,399,900,63,10,8,3,0,0,0,0,0,0
10,384,SensHGrEnAvlb alpha,409,960,69,21,8,3,0,2,-1,0,0,0,0-0-0,0-0-0,|11||0-128-0
1,385,384,383,0,0,0,0,0,64,0,-1--1--1,,1|(404,931)|
1,386,45,383,0,0,0,0,0,64,0,-1--1--1,,1|(845,743)|
1,387,339,383,0,0,0,0,0,64,0,-1--1--1,,1|(748,804)|
1,388,383,13,0,0,0,0,0,64,0,-1--1--1,,1|(427,836)|
10,389,EtaL,1789,585,33,13,8,2,0,3,-1,0,0,0,128-128-128,0-0-0,|11||128-128-128
10,390,RhoL Hat,1784,625,51,13,8,2,0,3,-1,0,0,0,128-128-128,0-0-0,|11||128-128-128
10,391,EtaF,1655,605,33,13,8,2,0,3,-1,0,0,0,128-128-128,0-0-0,|11||128-128-128
10,392,RhoF,1855,680,35,13,8,2,0,3,-1,0,0,0,128-128-128,0-0-0,|11||128-128-128
1,393,392,326,0,0,0,0,0,64,0,-1--1--1,,1|(1817,676)|
1,394,390,326,0,0,0,0,0,64,0,-1--1--1,,1|(1755,638)|
1,395,389,326,0,0,0,0,0,64,0,-1--1--1,,1|(1753,616)|
1,396,391,326,0,0,0,0,0,64,0,-1--1--1,,1|(1669,625)|
1,397,392,317,0,0,0,0,0,64,0,-1--1--1,,1|(1746,640)|
1,398,390,317,0,0,0,0,0,64,0,-1--1--1,,1|(1727,613)|
1,399,391,317,0,0,0,0,0,64,0,-1--1--1,,1|(1651,603)|
1,400,389,317,0,0,0,0,0,64,0,-1--1--1,,1|(1746,585)|
1,401,103,317,0,0,0,0,0,64,0,-1--1--1,,1|(1727,734)|
1,402,103,326,0,0,0,0,0,64,0,-1--1--1,,1|(1776,772)|
1,403,324,364,0,0,0,0,0,64,0,-1--1--1,,1|(1400,1156)|
10,404,TCV,574,245,20,13,8,3,0,0,-1,0,0,0
1,405,404,15,0,0,0,0,0,64,0,-1--1--1,,1|(606,235)|
1,406,404,13,0,0,0,0,0,64,0,-1--1--1,,1|(520,496)|
1,407,404,350,0,0,0,0,0,64,0,-1--1--1,,1|(533,428)|
10,408,DailyBMR,1419,665,43,13,8,3,0,0,0,0,0,0
1,409,317,408,0,0,0,0,0,64,0,-1--1--1,,1|(1501,627)|
1,410,324,408,0,0,0,0,0,64,0,-1--1--1,,1|(1447,898)|
1,411,62,408,0,0,0,0,0,64,0,-1--1--1,,1|(1289,887)|
10,412,INITIAL TIME,2165,785,38,21,8,2,0,3,-1,0,0,0,128-128-128,0-0-0,|11||128-128-128
10,413,Time,1884,985,33,13,8,2,0,3,-1,0,0,0,128-128-128,0-0-0,|11||128-128-128
10,414,EndoWPartition,585,1115,66,10,8,3,0,0,-1,0,0,0
1,415,414,247,0,0,0,0,0,64,0,-1--1--1,,1|(531,1125)|
10,416,ForbesWPartition,599,1195,73,10,8,3,0,0,-1,0,0,0
1,417,416,247,0,0,0,0,0,64,0,-1--1--1,,1|(541,1170)|
10,418,SWForbes,354,1145,48,13,8,3,0,18,-1,0,0,0,0-0-0,0-0-0,|11|B|255-128-0
1,419,418,247,0,0,0,0,0,64,0,-1--1--1,,1|(401,1142)|
1,420,2,416,1,0,0,0,0,64,0,-1--1--1,,1|(764,1145)|
1,421,45,414,0,0,0,0,0,64,0,-1--1--1,,1|(932,851)|
1,422,339,414,0,0,0,0,0,64,0,-1--1--1,,1|(842,909)|
1,423,316,414,0,0,0,0,0,64,0,-1--1--1,,1|(860,760)|
1,424,16,414,0,0,0,0,0,64,0,-1--1--1,,1|(477,757)|
1,425,232,217,0,0,0,0,0,64,0,-1--1--1,,1|(2110,768)|
10,426,Salbe FFM,674,1235,46,13,8,3,0,0,0,0,0,0
1,427,3,426,0,0,0,0,0,64,0,-1--1--1,,1|(845,1061)|
10,428,SalbeW,689,1270,34,13,8,3,0,0,0,0,0,0
1,429,42,428,0,0,0,0,0,64,0,-1--1--1,,1|(854,1106)|
10,430,SalbeBMR,1490,445,45,13,8,3,0,0,0,0,0,0
1,431,408,430,0,0,0,0,0,64,0,-1--1--1,,1|(1451,561)|
10,432,SalbeHeight,299,790,51,13,8,3,0,0,0,0,0,0
1,433,1,432,0,0,0,0,0,64,0,-1--1--1,,1|(438,762)|
10,434,SAVEPER,880,67,55,13,8,2,0,3,-1,0,0,0,128-128-128,0-0-0,|11||128-128-128
1,435,52,319,1,0,0,0,0,64,0,-1--1--1,,1|(1704,981)|
1,436,14,50,0,0,0,0,0,64,0,-1--1--1,,1|(817,708)|
1,437,404,50,0,0,0,0,0,64,0,-1--1--1,,1|(825,513)|
1,438,14,137,0,0,0,0,0,64,0,-1--1--1,,1|(772,876)|
1,439,404,137,0,0,0,0,0,64,0,-1--1--1,,1|(766,680)|
1,440,14,86,0,0,0,0,0,64,0,-1--1--1,,1|(1171,710)|
1,441,91,86,0,0,0,0,0,64,0,-1--1--1,,1|(1437,807)|
1,442,404,86,0,0,0,0,0,64,0,-1--1--1,,1|(1186,513)|
10,443,Shock2Size,2195,670,49,13,8,3,0,0,-1,0,0,0
1,444,443,217,0,0,0,0,0,64,0,-1--1--1,,1|(2141,681)|
1,445,190,319,0,0,0,0,0,64,0,-1--1--1,,1|(1881,1026)|
1,446,52,324,0,0,0,0,0,64,0,-1--1--1,,1|(1511,1072)|
10,447,ShockLength,2139,595,55,13,8,3,0,0,-1,0,0,0
1,448,447,217,0,0,0,0,0,64,0,-1--1--1,,1|(2109,640)|
10,449,WError,686,1324,31,13,8,3,0,0,0,0,0,0
1,450,42,449,0,0,0,0,0,64,0,-1--1--1,,1|(853,1133)|
10,451,DataTime,590,1300,41,13,8,3,0,0,-1,0,0,0
1,452,451,449,0,0,0,0,0,64,0,-1--1--1,,1|(636,1311)|
10,453,Time,769,1368,33,13,8,2,0,3,-1,0,0,0,128-128-128,0-0-0,|11||128-128-128
1,454,453,449,0,0,0,0,0,64,0,-1--1--1,,1|(733,1349)|
10,455,TIME STEP,583,1353,33,21,8,2,0,3,-1,0,0,0,128-128-128,0-0-0,|11||128-128-128
1,456,455,449,0,0,0,0,0,64,0,-1--1--1,,1|(628,1340)|
10,457,FinW,683,1365,23,13,8,3,0,0,-1,0,0,0
1,458,457,449,0,0,0,0,0,64,0,-1--1--1,,1|(683,1351)|
1,459,60,408,0,0,0,0,0,64,0,-1--1--1,,1|(1639,845)|
10,460,CurDesFemFMI,204,999,75,11,8,2,0,3,0,0,0,0,128-128-128,0-0-0,|11||128-128-128
10,461,ActualPartition,596,896,60,11,8,3,0,0,0,0,0,0
1,462,74,461,0,0,0,0,0,64,0,-1--1--1,,1|(767,900)|
1,463,79,461,0,0,0,0,0,64,0,-1--1--1,,1|(759,957)|
1,464,57,121,1,0,0,0,0,64,0,-1--1--1,,1|(663,915)|
1,465,56,121,1,0,0,0,0,64,0,-1--1--1,,1|(625,1036)|
10,466,CurDesMalFMI,215,1096,71,11,8,2,0,3,0,0,0,0,128-128-128,0-0-0,|11||128-128-128
10,467,CurDesFMI,220,1049,48,11,8,3,0,0,0,0,0,0
1,468,460,467,0,0,0,0,0,64,0,-1--1--1,,1|(209,1017)|
1,469,466,467,0,0,0,0,0,64,0,-1--1--1,,1|(216,1079)|
1,470,16,467,0,0,0,0,0,64,0,-1--1--1,,1|(298,723)|
10,471,DesFMBalAdj,424,1016,56,11,8,3,0,0,0,0,0,0
1,472,259,471,0,0,0,0,0,64,0,-1--1--1,,1|(933,798)|
1,473,467,471,0,0,0,0,0,64,0,-1--1--1,,1|(311,1034)|
1,474,91,471,0,0,0,0,0,64,0,-1--1--1,,1|(732,923)|
1,475,1,471,0,0,0,0,0,64,0,-1--1--1,,1|(489,876)|
10,476,DesFMAdjE,328,1068,49,11,8,3,0,0,0,0,0,0
10,477,DesFFMAdjE,436,1080,55,11,8,3,0,0,0,0,0,0
1,478,471,476,0,0,0,0,0,64,0,-1--1--1,,1|(382,1038)|
1,479,471,477,0,0,0,0,0,64,0,-1--1--1,,1|(428,1041)|
1,480,57,477,0,0,0,0,0,64,0,-1--1--1,,1|(656,948)|
1,481,58,477,0,0,0,0,0,64,0,-1--1--1,,1|(619,957)|
1,482,56,476,0,0,0,0,0,64,0,-1--1--1,,1|(591,1118)|
1,483,59,476,0,0,0,0,0,64,0,-1--1--1,,1|(604,1145)|
1,484,476,86,0,0,0,0,0,64,0,-1--1--1,,1|(1061,931)|
1,485,477,86,0,0,0,0,0,64,0,-1--1--1,,1|(1120,936)|
1,486,476,85,0,0,0,0,0,64,0,-1--1--1,,1|(913,933)|
1,487,477,85,0,0,0,0,0,64,0,-1--1--1,,1|(967,939)|
10,488,SAVEPER,143,413,55,13,8,2,0,3,-1,0,0,0,128-128-128,0-0-0,|11||128-128-128
1,489,476,190,0,0,0,0,0,64,0,-1--1--1,,1|(1079,1075)|
1,490,477,190,0,0,0,0,0,64,0,-1--1--1,,1|(1136,1081)|
10,491,PA,1170,1214,14,12,8,3,0,0,0,0,0,0
10,492,PAMale,1143,1326,33,12,8,3,0,2,0,0,0,0,0-0-0,0-0-0,|0||0-0-255
10,493,PAFem,1287,1284,31,12,8,3,0,2,0,0,0,0,0-0-0,0-0-0,|0||0-0-255
1,494,493,491,0,0,0,0,0,64,0,-1--1--1,,1|(1231,1250)|
1,495,492,491,0,0,0,0,0,64,0,-1--1--1,,1|(1154,1276)|
10,496,SWFixedPA,1293,1241,50,12,8,3,0,2,-1,0,0,0,0-0-0,0-0-0,|0||255-128-0
1,497,496,491,0,0,0,0,0,64,0,-1--1--1,,1|(1220,1225)|
1,498,491,62,0,0,0,0,0,64,0,-1--1--1,,1|(1170,1161)|
1,499,55,491,0,0,0,0,0,64,0,-1--1--1,,1|(1578,1122)|
1,500,295,491,0,0,0,0,0,64,0,-1--1--1,,1|(1254,1100)|
1,501,16,491,0,0,0,0,0,64,0,-1--1--1,,1|(767,807)|
1,502,328,491,0,0,0,0,0,64,0,-1--1--1,,1|(1150,1248)|
1,503,42,491,0,0,0,0,0,64,0,-1--1--1,,1|(1084,1078)|
10,504,costantPA,1186,1351,43,12,8,3,0,0,0,0,0,0
1,505,504,491,0,0,0,0,0,64,0,-1--1--1,,1|(1178,1289)|
10,506,SWCPA,1210,1297,35,12,8,3,0,2,0,0,0,0,0-0-0,0-0-0,|0||255-128-0
1,507,506,491,0,0,0,0,0,64,0,-1--1--1,,1|(1193,1261)|
///---\\\
:GRAPH Main_Outputs
:TITLE Body Mass, Composition, and Height
:SCALE
:VAR Height
:Y-MIN 0
:Y-MAX 2
:SCALE
:VAR W
:Y-MIN 0
:Y-MAX 130
:SCALE
:VAR FatFrac
:Y-MIN 0
:Y-MAX 1
:SCALE
:VAR BMI
:Y-MIN 0
:Y-MAX 35

:GRAPH GRAPH
:TITLE Hall Comparison
:SCALE
:VAR W[p2]
:Y-MIN 50
:Y-MAX 80
:DATASET V25-Hall80
:SCALE
:VAR W[p2]
:Y-MIN 90
:Y-MAX 120
:DATASET V25-Hall120

:GRAPH Height_Comparison_with_C
:TITLE Height Comparison with CDC Charts
:SCALE
:VAR Height[p1]|Male
:VAR Height[p2]|Female
:VAR Current Des H[p1]|CDC Chart Male
:VAR Current Des H[p2]|CDC Chart Female

:GRAPH BMI_Comparison_with_CDC_
:TITLE BMI Comparison with CDC Charts
:SCALE
:VAR BMI[p1]|Male
:VAR BMI[p2]|Female
:VAR CDC BMI[p1]|CDC Male
:VAR CDC BMI[p2]|CDC Female

:GRAPH energy_compare
:TITLE energy compare
:SCALE
:VAR CEGAve
:DATASET CompareHallData
:VAR CostEnrGap[p3]

:GRAPH Fat_Frac
:TITLE Fat Frac
:SCALE
:VAR HFF
:DATASET CompareHallData
:VAR FatFrac[p3]

:TABLE ReportTable
:TITLE ReportTable
:PRETTYNUM
:TIME-DOWN
:FIRST-CELLWIDTH 30
:CELLWIDTH 14
:FONT Arial|11||0-0-0
:VAR ButteTotalEnergyExpenditure[p3]
:VAR ButteTotalEnergyExpenditure[p4]
:VAR ButteEnergyDeposition[p3]
:VAR ButteEnergyDeposition[p4]
:VAR Fat Mass[p3]
:VAR Fat Mass[p4]
:VAR Lean Mass[p3]
:VAR Lean Mass[p4]
:VAR W[p3]
:VAR W[p4]
:VAR Height[p3]
:VAR Height[p4]
:VAR DailyBMR[p3]
:VAR DailyBMR[p4]

:GRAPH Energy_Components
:TITLE Energy Components
:SCALE
:VAR ButteEnergyDeposition|Energy for Tissue Deposition
:SCALE
:VAR ButteTotalEnergyExpenditure|Energy Expenditure without Deposition
:SCALE
:VAR EnergyIntake|Energy Intake
:SCALE
:VAR DailyBMR|Basal Metabolic Rate
:L<%^E!@
1:FieldCarnberryButte.vdf
1:Tennefors.vdf
1:Torun.vdf
1:Spadano.vdf
1:Adult.vdf
1:Wells.vdf
1:CompareHall.vdf
9:CompareHall
22:$,Dollar,Dollars,$s
22:Hour,Hours
22:Month,Months
22:Person,People,Persons
22:Unit,Units
22:Week,Weeks
22:Year,Years
22:Day,Days
11:Wells
12:Spadano
13:PARef
23:0
18:SimpleChildhoodModel-V2.vsc
20:SimpleChildhoodModel-V2.lst
15:0,0,0,0,0,0
19:75,2
27:0,
34:0,
4:Time
5:PA[People]
35:Date
36:YYYY-MM-DD
37:2000
38:1
39:1
40:4
41:0
42:0
24:0
25:32800
26:32800
6:A1
6:BMID
6:c1
6:d1
6:e1
6:Fat
6:g1
6:Lean
6:M
6:Mexican
6:mo1
6:p3
6:p4
6:p5
6:p6
6:ptype
6:ResF
6:ResL
6:s1
6:sa1
6:T1
