# Supplementary material for: Human Growth and Body Weight Dynamics: An Integrative Systems Model
Source: PLoS One. 2014 Dec 5;9(12):e114609. doi: 10.1371/journal.pone.0114609 (PMC4257729; doi:10.1371/journal.pone.0114609)
Supplement: Appendix S4 — Simulation model. Vensim simulation models and supplementary files available for independent analysis and replication of results. (ZIP) [file pone.0114609.s004.zip › FullAnalysis/SimpleChildhoodModel_Simple_SalbeCalib.mdl]

{UTF-8}
BWfactor[People]=
	W[People]*PA[People]
	~	KJ/Day
	~		|

PAMale:INTERPOLATE:
	~	
	~		|

SWFixedPA=
	1
	~	dmnl
	~	Put 1 to use the fixed PA, use 0 otherwise.
	|

PAFem:INTERPOLATE:
	~	
	~		|

PA[People]=
	((PALData[People]*(1-beta)-1)*EQMaintenanceBMR[People])/W[People]*(1-SWFixedPA)+SWFixedPA\
		*(Male[People]*PAMale+(1-Male[People])*PAFem)
	~	KJ/(Day*Kg)
	~	Calculated based on PAL factor. For Heilbronn-CREX add this phrase: *0+if \
		then else(People=3,30+STEP(11.5,13511),24.65+STEP(9.6,13511))
	|

TotalDesiredEnergy[People]=
	(DesNonGrowth EnergyExpenditure[People]+DesFFMAdjE[People]+DesFMAdjE[People]+(1-SWMaintEnr\
		+SWMaintEnr*Eff Age on Growth[People])*(Max(0,"DesLEnrNeed/Loss"[People
	]+"DesFEnNeed/Loss"[People])))/(1-beta)
	~	KJ/Day
	~	The Max(0,...) term incdicates that total desired energy does not subtract \
		the extra energy offered (due to overweight). With this assumption if an \
		individual is overweight the model's basic dynamics does not push hard to \
		bring the weight back to normal (through reducing EI). It may be more \
		appropriate to change this assumption depending on the application.
	|

AdaptiveThermogenesis[People]=
	betaAT*(EnergyIntake[People]-TotalDesiredEnergy[People])/TotalDesiredEnergy[People]*\
		DesNonGrowth EnergyExpenditure[People
	]
	~	KJ/Day
	~	This term captures the adaptive thermogenesis mechanism which \
		reduces/increases EI based on lower/higher than needed EI.
	|

EndoEnergyIntake[People]=
	Max(0,TotalDesiredEnergy[People])*EndoEIShock[People]
	~	KJ/Day
	~	This equation consists of the random factor for individual and the result \
		of the regressions. It is modified around the mean with this factor, but \
		also takes extreme conditions into account so that energy intake does not \
		go under 20% of expected value and remains under a maximum value). The \
		following can be added to capture interventions: +EIIntervention[People]
	|

DesFMAdjE[People]=
	DesFMBalAdj[People]*(RhoF+EtaF)
	~	KJ/Day
	~		|

DesFMBalAdj[People]=
	(CurDesFMI[People]-FMI[People])*Height[People]^2/MinConvertTime tmin
	~	Kg/Day
	~		|

EnergyPrice[People]=
	FIND MARKET PRICE( Energy Demand[People,Main], DemandCurve[Main,ptype], Energy Supply\
		[People
	,Main]
	, SupplyCurve[Main,ptype])
	~	dmnl
	~		|

EnergySupplied[People,Alloc]=
	SUPPLY AT PRICE(Energy Supply[People,Alloc], SupplyCurve[Alloc,ptype], EnergyPrice[People
	])
	~	KJ/Day
	~		|

CPartition[People]=
	1-1/((RhoL Hat[People]+EtaL)/(RhoF+EtaF)*CPConstant[People]/(1-CPConstant[People])+1\
		)
	~	dmnl
	~	Partition of Excess Energy Dedicated to Fat Free Mass. The rest goes to \
		Fat Mass storage beyond current levels.
	|

Energy Supply[People,Main]=
	EnergyIntake[People] ~~|
Energy Supply[People,Lean]=
	Max(0,MaxLConvert[People]-Energy Supply[People,ResL]) ~~|
Energy Supply[People,ResF]=
	Max(0,-"DesFEnNeed/Loss"[People]*TCV*d/MinConvertTime tmin)+Max(0,-DesFMAdjE[People]\
		) ~~|
Energy Supply[People,ResL]=
	Max(0,-"DesLEnrNeed/Loss"[People]*TCV*d/MinConvertTime tmin)+Max(0,-DesFFMAdjE[People\
		]) ~~|
Energy Supply[People,Fat]=
	Max(0,MaxFConvert[People]-Energy Supply[People,ResF])
	~	KJ/Day
	~		|

CurDesFemFMI[People]=
	Min(BMI[People],IndivFMIFac[People]*(0.542184*(BMI[People]-CurRefBMI[People])+
	0.00285583*(BMI[People]-CurRefBMI[People])^2+
	0.2037*if then else(EthCode[People]=1,1,0)+
	if then else(GAge[People]+d>20,7.4795+(GAge[People]+d)*0.00304451-1.17,FmlFMIAgeEff(\
		GAge[People]+d))))
	~	Kg/(M*M)
	~		|

CurDesFMI[People]=
	Male[People]*CurDesMalFMI[People]+(1-Male[People])*CurDesFemFMI[People]
	~	Kg/(M*M)
	~		|

CurDesMalFMI[People]=
	Min(BMI[People],IndivFMIFac[People]*(0.396041*(BMI[People]-CurRefBMI[People])+
	0.00966671*(BMI[People]-CurRefBMI[People])^2+
	0.372097*if then else(EthCode[People]=1,1,0)+
	if then else(GAge[People]+d>20,3.89474+(GAge[People]+d)*0.0216099-0.31,MlFMIAgeEff(GAge\
		[People]+d))))
	~	Kg/(M*M)
	~		|

Energy Demand[People,Main]=
	DesNonGrowth EnergyExpenditure[People]+Diet Induced EE DIEE[People]+AdaptiveThermogenesis\
		[People] ~~|
Energy Demand[People,Lean]=
	Max(0,"DesLEnrNeed/Loss"[People])+Max(0,DesFFMAdjE[People]) ~~|
Energy Demand[People,ResF]=
	Max(0,Energy Supply[People,Main]-Energy Demand[People,Main]-Energy Demand
	[People,Lean]-Energy Demand[People,Fat])*(1-CPartition[People]) ~~|
Energy Demand[People,ResL]=
	CPartition[People]*Energy Demand[People,ResF]*XIDZ(1,(1-CPartition[People]),1) ~~|
Energy Demand[People,Fat]=
	Max(0,"DesFEnNeed/Loss"[People])+Max(0,DesFMAdjE[People])
	~	KJ/Day
	~		|

DesFFMAdjE[People]=
	-DesFMBalAdj[People]*(RhoL Hat[People]+EtaL)
	~	KJ/Day
	~		|

SalbeBMR=
	(DailyBMR[p3]*65+DailyBMR[p4]*73)/138
	~	
	~		|

DailyBMR[People]=
	TotalEnergyExpenditureNoGrowth[People]-BWfactor[People]*AdaptationFraction[People]-Diet Induced EE DIEE\
		[People]
	~	KJ/Day
	~		|

EAvail[People,Alloc]=
	XIDZ(DemandSatisfied[People,Alloc],Energy Demand[People,Alloc],1)
	~	dmnl
	~		|

DemandSatisfied[People,Alloc]=
	DEMAND AT PRICE(Energy Demand[People,Alloc], DemandCurve[Alloc,ptype], EnergyPrice[People
	])
	~	KJ/Day
	~		|

SalbeError=
	if then else(Time=3650,(SalbeW-51.8)^2+(100*(EndoEIShock[p3]-EndoEIShock[p4]))^2,0)+\
		if then else(Time=1825,(Salbe FFM-15.8
	)^2+((IndivFMIFac[p3]-IndivFMIFac[p4])*100)^2+(SalbeW-22.8)^2+(100*(InitBMIFac[p3]-InitBMIFac\
		[p4]))^2+(SalbeHeight-1.14)^2+(100*(IndivHFac[p3]-IndivHFac[p4]))^2,0)
	~	
	~		|

SalbeTEENoG=
	(TotalEnergyExpenditureNoGrowth[p3]*65+TotalEnergyExpenditureNoGrowth[p4]*73)/138
	~	
	~		|

SalbeHeight=
	(Height[p3]*65+Height[p4]*73)/138
	~	
	~		|

SalbeW=
	(W[p3]*65+W[p4]*73)/138
	~	
	~		|

Salbe FFM=
	(Lean Mass[p3]*65+Lean Mass[p4]*73)/138
	~	Kg
	~		|

ForbesWPartition[People]=
	10.4/(Fat Mass[People]+10.4)
	~	dmnl
	~	The weight partitioning (dFFM/dBW) according to Forbes equation.
	|

SWForbes=
	0
	~	dmnl
	~	Use the value 0 to get endogenous (consistent with reference curves) \
		partitioning of extra energy, use 1 to employ Forbes's equations.
	|

MaxFConvert[People]=
	Fat Mass[People]/MinConvertTime tmin*(RhoF+EtaF)
	~	KJ/Day
	~	This is the maximum energy supply that can come from burning the fat \
		inside the body.
	|

MaxLConvert[People]=
	Lean Mass[People]/MinConvertTime tmin*(RhoL Hat[People]+EtaL)
	~	KJ/Day
	~		|

CPConstant[People]=
	ForbesWPartition[People]*SWForbes+(1-SWForbes)*EndoWPartition[People]
	~	Kg
	~		|

EndoWPartition[People]=
	IndivFMIFac[People]*(Male[People]*Max(0,Min(1,1-(0.396041+2*0.00966671*(BMI[People]-\
		CurRefBMI[People]))))+(1-Male[People])*Max(0,Min(1,1-(0.542184+
	2*0.00285583*(BMI[People]-CurRefBMI[People])))))
	~	
	~	The weight partitioning equation based on my regressions.
	|

ExternalEIShock[People]=
	STEP(1, INITIAL TIME+ShockTime)*ShockSize[People]-ExoEnergyIntake[People]+STEP(3000*\
		4.184,300+INITIAL TIME)
	~	KJ/Day
	~	STEP(1, INITIAL TIME+ShockTime)*ShockSize[People]
	|

AdaptationFraction[People]=
	1-AdaptiveThermogenesis[People]/DesNonGrowth EnergyExpenditure[People]
	~	dmnl
	~		|

BMRNoGrowth[People]=
	EQMaintenanceBMR[People]*AdaptationFraction[People]
	~	KJ/Day
	~		|

TCV=
	365
	~	Day/Year
	~		|

CostEnrGap[People]=
	ZIDZ(EnergyIntake[People]-TotalEnergyExpenditureNoGrowth[People],FatChng[People]+LeanChng\
		[People])
	~	
	~		|

GrowthEnergyDeposition[People]=
	((DemandSatisfied[People,Lean]+DemandSatisfied[People,ResL])*RhoL Hat[People]/(RhoL Hat\
		[People]+EtaL)+(DemandSatisfied[People,Fat]+DemandSatisfied[People,ResF])*RhoF/(RhoF\
		+EtaF))-((EnergySupplied[People,Lean]+EnergySupplied[People,ResL])*RhoL Hat[People]\
		/(RhoL Hat[People]+EtaL
	)+(EnergySupplied[People,Fat]+EnergySupplied[People,ResF])*RhoF/(RhoF+EtaF))
	~	KJ/Day
	~		|

TotalEnergyExpenditureNoGrowth[People]=
	DemandSatisfied[People,Main]+((DemandSatisfied[People,Lean]+DemandSatisfied[People,ResL\
		])*EtaL/(RhoL Hat[People]+EtaL
	)+(DemandSatisfied[People,Fat]+DemandSatisfied[People,ResF])*EtaF/(RhoF+EtaF))-((EnergySupplied\
		[People,Lean]+EnergySupplied[People,ResL])*EtaL/(RhoL Hat[People]+EtaL
	)+(EnergySupplied[People,Fat]+EnergySupplied[People,ResF])*EtaF/(RhoF+EtaF))
	~	KJ/Day
	~		|

EnergyIntake[People]=
	if then else((Time>ExoEnrSwTime)  ,ExoEnergyIntake[People]+ExternalEIShock[People],EndoEnergyIntake\
		[People])
	~	KJ/Day
	~		|

HChange[People]=
	if then else(Future Des Height[People]<Height[People],1,Eff Age on Growth[People])*Min\
		(MaxHGrowRate[People],(Future Des Height
	[People]-Height[People
	])/(d*TCV))*Eff E Ave on H[People]
	~	M/Day
	~		|

SensHGrEnAvlb alpha=
	8
	~	dmnl
	~	The sensitivity of growth in height to energy shortages faced for \
		deposition of lean mass during childhood.
	|

Eff E Ave on H[People]=
	Max(0,Min(1,(BMI[People]/CurRefBMI[People]-0.85)*SensHGrEnAvlb alpha+0.5))
	~	dmnl
	~	Two different effects regulate growth, one captures the impact of energy \
		availability for growth, the other is the impact of where the available \
		energy shall go, i.e. to critical organs or growth in height.
	|

Fat Mass[People]= INTEG (
	FatChng[People],
		InitF[People])
	~	Kg
	~		|

InitL[People]= INITIAL(
	InitBMI[People]*Height[People]^2-InitF[People])
	~	Kg
	~		|

InitF[People]= INITIAL(
	(
	(
	Min(FemaleBMI(GAge[People]),IndivFMIFac[People]*(0.542184*(InitBMI[People]-FemaleBMI\
		(GAge[People]))+0.00285583*(InitBMI[People]-FemaleBMI(GAge[People
	]))^2+0.2037*if then else(EthCode[People]=1,1,0)+if then else(GAge[People]>20,7.4795\
		+(GAge[People])*0.00304451-1.17,FmlFMIAgeEff
	(GAge[People]))))
	)
	*(1-Male[People])
	+Male[People]*
	(
	Min(MaleBMI(GAge[People]),IndivFMIFac[People]*(0.396041*(InitBMI[People]-MaleBMI(GAge\
		[People]))+0.00966671*(InitBMI[People]-MaleBMI(GAge[People]))
	^2+0.372097*if then else(EthCode[People]=1,1,0)+if then else(GAge[People]>20,3.89474\
		+(GAge[People])*0.0216099-0.31,MlFMIAgeEff
	(GAge[People]))))
	
	)
	)*Height[People]^2)
	~	Kg
	~		|

Lean Mass[People]= INTEG (
	LeanChng[People],
		InitL[People])
	~	Kg
	~		|

IndivHFac[People]=
	0
	~	dmnl [-0.2,0.2,0.02]
	~	Parameter representing if the individual has a higher/lower height \
		potential than the average in his/her ethinicity. A value of 0 means the \
		individual is right in the middle of the pack in terms of height potential.
	|

InitBMI[People]=
	CurRefBMI[People]*InitBMIFac[People]
	~	Kg/M/M
	~	Initial BMI for the person.
	|

InitBMIFac[People]=
	1
	~	dmnl
	~	A factor changing initial Body Mass Index around the base CDC values. Use \
		one if you want to start from CDC curves.
	|

TEEwithGrowth[People]=
	GrowthEnergyDeposition[People]+TotalEnergyExpenditureNoGrowth[People]
	~	KJ/Day
	~		|

RefWeightforHeight[People]=
	CurRefBMI[People]*Height[People]^2
	~	Kg
	~		|

RefLeanBMR[People]=
	RefWeightforHeight[People]*ActiveOrganEnergyPerBW[People]+(RefLean[People]-ActiveOrganFraction\
		(GAge[People])*RefWeightforHeight
	[People])*GammaResLean
	~	KJ/Day
	~	The equation for per unit of BW BMR coming from active organs is fitted to \
		the data from Wang Et al adaptation in my setting.  Specifically, the \
		contribution of active organs to BMR is calculated by adding the \
		contribution coming from the main four active organs (brain, heart, \
		kidney, liver) plus the part from the residual lean tissue not included in \
		the contribution of those four. Thus the equation is sum over 5 components \
		in the text. Note that the four active organs include fat mass components, \
		but the residual lean tissue does not, so the fat mass adjustment should \
		take that into account.
	|

CurRefBMI[People]=
	(Male[People]*MaleBMI(GAge[People])+(1-Male[People])*FemaleBMI(GAge[People]))
	~	
	~		|

ResidualFat[People]=
	Fat Mass[People]-ActiveOrganFraction(GAge[People])*RefWeightforHeight[People]*(1-ActiveOrgLeanFrac\
		)
	~	Kg
	~	The residual fat is calculated as total fat minus the amount of fat in the \
		active organs (whose contribution to BMI are captured in the base BMR).
	|

MaxHGrowRate[People]=
	CatchUPGMaxFac*Max(0,(Future Des Height[People]-Current Des H[People])/(d*TCV))
	~	M/Day
	~		|

CatchUPGMaxFac=
	4
	~	dmnl
	~		|

IndivFMIFac[People]=
	1
	~	dmnl
	~	A factor changing indicated Fat Mass Index around the predicted values \
		from regressions. Use one if you don't want to customize the individual's \
		FMI.
	|

PALData[People]=
	Male[People]*PALTblMale(GAge[People])+(1-Male[People])*PALTbleFemale(GAge[People])
	~	dmnl
	~	MET values coming  from tables that represent values reported in table 10 \
		of Torun 05.
	|

PALTblMale(
	[(0,0)-(20,10)],
	(0,1.3),
	(1.5,1.43),
	(2.5,1.45),
	(3.5,1.44),
	(4.5,1.49),
	(5.5,1.53),
	(6.5,1.57),
	(7.5,1.6),
	(8.5,1.63),
	(9.5,1.66),
	(10.5,1.71),
	(11.5,1.75),
	(12.5,1.79),
	(13.5,1.82),
	(14.5,1.84),
	(15.5,1.84),
	(16.5,1.84),
	(17.5,1.83),
	(20,1.75),
	(30,1.55),
	(40,1.45),
	(50,1.38),
	(60,1.33),
	(70,1.3),
	(80,1.27)
	)
	~	dmnl
	~	The table for ages 1 to 18 is taken from Torun, the rest is based on \
		approximate values coming from regressions on NHANES PA data.
	|

Torun TEE[People]=
	((1-Male[People])*(263.4+65.3*W[People]-0.454*W[People]^2)+Male[People]*(310.2+63.3*\
		W[People]-0.263*W[People]^2))*4.184
	~	
	~	Torun's equation's in KJ/Day
	|

betaAT=
	0.14
	~	dmnl
	~		|

PALTbleFemale(
	[(0,0)-(20,10)],(0,1.3),
	(1.5,1.42),
	(2.5,1.42),
	(3.5,1.44),
	(4.5,1.49),
	(5.5,1.53),
	(6.5,1.56),
	(7.5,1.6),
	(8.5,1.63),
	(9.5,1.66),
	(10.5,1.71),
	(11.5,1.74),
	(12.5,1.76),
	(13.5,1.76),
	(14.5,1.75),
	(15.5,1.73),
	(16.5,1.73),
	(17.5,1.72),
	(20,1.62),
	(30,1.48),
	(40,1.41),
	(50,1.36),
	(60,1.32),
	(70,1.28),
	(80,1.25))
	~	dmnl
	~	The table for ages 1 to 18 is taken from Torun, the rest is based on \
		approximate values coming from regressions on NHANES PA data.
	|

ExtraLean[People]=
	Lean Mass[People]-RefLean[People]
	~	Kg
	~	Residual lean is the lean tissue beyond reference.
	|

ActiveOrganEnergyPerBW[People]=
	if then else(GAge[People]<18,45.38*exp(-0.107*GAge[People])+7.5,45.38*exp(-0.107*18)\
		+7.5)*4.184
	~	KJ/(Day*Kg)
	~	This is the best fitting curve coming from data by Wang. See the related \
		excel file.
	|

GammaResLean=
	54
	~	KJ/(Day*Kg)
	~	This is the energy need per unit of structural muscle and other residual \
		lean tissue (12 and 13 kcal/kg/day) according to references in Hall AJP \
		and Wang 2005/2012.
	|

EQMaintenanceBMR[People]=
	CellularDensity[People]*(RefLeanBMR[People]+ResidualFat[People]*GammaF+ExtraLean[People\
		]*GammaL)
	~	KJ/Day
	~		|

RefLean[People]=
	(
	(FemaleBMI(GAge[People])-
	 Min(FemaleBMI(GAge[People]),IndivFMIFac[People]*(0.2037*if then else(EthCode[People\
		]=1,1,0)+if then else(GAge[People]>20,7.4795+GAge[People]*0.00304451-1.17,FmlFMIAgeEff\
		(GAge[People]))))
	)
	*(1-Male[People])
	+Male[People]*
	(MaleBMI(GAge[People])
	-Min(MaleBMI(GAge[People]),IndivFMIFac[People]*(0.372097*if then else(EthCode[People\
		]=1,1,0)+if then else(GAge[People]>20,3.89474+GAge[People]*0.0216099-0.31,MlFMIAgeEff\
		(GAge[People]))))))*Height[People]^2
	~	Kg
	~	The reference lean mass index is calculated based on reference BMI \
		compared to reference FMI.
	|

DesNonGrowth EnergyExpenditure[People]=
	EQMaintenanceBMR[People]+BWfactor[People]
	~	KJ/Day
	~		|

ActiveOrganFraction(
	[(0,0)-(20,10)],(0,0.152353),
	(1,0.145384),
	(2,0.131825),
	(3,0.123632),
	(4,0.118741),
	(5,0.106249),
	(6,0.0983689),
	(7,0.0916896),
	(8,0.0833054),
	(9,0.0803414),
	(10,0.0769882),
	(11,0.0731541),
	(12,0.0706804),
	(13,0.0662712),
	(14,0.0620423),
	(15,0.0592365),
	(16,0.0578313),
	(17,0.05656),
	(18,0.0572815),
	(20,0.054282))
	~	dmnl
	~	Fraction of body weight consisting of 4 active organs: heart, brain, \
		kidney, liver; coming from Altman and Dittmer data.
	|

ActiveOrgLeanFrac=
	0.9
	~	dmnl
	~	Fraction of active organs that is FFM. This is calculated as average over \
		childhood and adolescence from Wang 2012 data (itself including Altman and \
		DIttmer) and is very close to 90% with not much change during aging.
	|

ActiveOrganBMRtoBW(
	[(0,0)-(20,10)],(0,51.6099),
	(1,48.5392),
	(2,44.0245),
	(3,41.2661),
	(4,39.6479),
	(5,33.5803),
	(6,31.0664),
	(7,28.9479),
	(8,24.9839),
	(9,24.0836),
	(10,23.0398),
	(11,21.827),
	(12,20.2151),
	(13,18.9559),
	(14,16.7023),
	(15,15.9711),
	(16,15.6178),
	(17,14.402),
	(18,14.5834),
	(20,13.8329))
	~	KCal/(Year*Kg)
	~	This is taken from Wang 2012; See BMRComponentEstimation.xlsx for details.
	|

CellularDensity[People]=
	Male[People]*if then else(GAge[People]>20, (0.63-0.0015*GAge[People])/(0.63-0.0015*20\
		),CellularDensityMale(GAge[People]))+(1-Male[People])*if then else(GAge[People]>20,\
		 (0.55-0.0008*GAge[People])/(0.55-0.0008*20),CellularDensityFemale(GAge[People]))
	~	dmnl
	~	The slopes for change in relative cellularity with age are taken from Wang \
		et al 2005 (page 803). The intercepts (0.63 and 0.55) are estimated from \
		their Figure 2, approximately.
	|

CellularDensityFemale(
	[(0,0)-(20,10)],(0,0.85),
	(1,0.894),
	(2,0.928),
	(3,0.947),
	(4,0.958),
	(5,0.966),
	(6,0.974),
	(7,0.98),
	(8,0.988),
	(9,0.997),
	(10,1),
	(11,1),
	(12,1),
	(13,1),
	(14,1),
	(15,1),
	(16,1),
	(17,1),
	(18,1),
	(20,1))
	~	dmnl
	~	Reference cellular density for females. This is taken from Wang 2012; See \
		BMRComponentEstimation.xlsx for details.
	|

CellularDensityMale(
	[(0,0)-(20,10)],
	(0,0.8),
	(1,0.83),
	(2,0.871),
	(3,0.897),
	(4,0.918),
	(5,0.934),
	(6,0.946),
	(7,0.957),
	(8,0.968),
	(9,0.979),
	(10,0.99),
	(11,1),
	(12,1),
	(13,1),
	(14,1),
	(15,1),
	(16,1),
	(17,1),
	(18,1),
	(20,1))
	~	dmnl
	~	Reference cellular density for males. This is taken from Wang 2012; See \
		BMRComponentEstimation.xlsx for details.
	|

RhoLBase=
	3514
	~	KJ/Day
	~	This comes from Hall etal childhood model.
	|

RWFac=
	18
	~	KJ/Kg/Kg
	~	From Hall etal childhood model
	|

RhoL Hat[People]=
	Min(5000, RhoLBase+Lean Mass[People]*RWFac)
	~	KJ/Kg
	~	The 5000 value comes from conversation with Hall; the other part from the \
		childhood model of Hall.
	|

FmlFMIAgeEff(
	[(0,0)-(20,10)],(0,1.92),(0.25,5.16),(0.5,5.51755),(0.75,4.89982),(1,4.62074),(1.5,4.26829\
		),(2,3.96552),(3,3.65686),(4,3.38468),(5,3.3),(6,3.54),(7,3.77),(8,4.01),(9,4.24),(\
		10,4.46),(11,4.68),(12,4.9),(13,5.11),(14,5.32),(15,5.51),(16,5.7),(17,5.88),(18,6.05\
		),(19,6.21),(20,6.37))
	~	Kg/(M*M)
	~	Reference FMI as a function of age during infancy and childhood, taken \
		from Butte et al and Wells et al.
	|

MlFMIAgeEff(
	[(0,0)-(20,10)],(0,1.6),(0.25,5.1),(0.5,5.03),(0.75,4.49),(1,4.42),(1.5,4.15),(2,4.04\
		),(3,3.53536),(4,3.20742),(5,2.84),(6,2.65),(7,2.45),(8,2.54),(9,2.98),(10,3.37),(11\
		,3.52),(12,3.4),(13,3.18),(14,3.02),(15,2.9),(16,2.84),(17,2.9),(18,3.14),(19,3.55)\
		,(20,4.01))
	~	Kg/(M*M)
	~	Reference FMI as a function of age during infancy and childhood, taken \
		from Butte et al and Wells et al.
	|

FutRefBMI[People]=
	(Male[People]*MaleBMI(GAge[People]+d)+(1-Male[People])*FemaleBMI(GAge[People]+d))
	~	Kg/(M*M)
	~		|

FMI[People]=
	Fat Mass[People]/Height[People]^2
	~	Kg/(M*M)
	~		|

CDC BMI[People]=
	Male[People]*MaleBMI(GAge[People])+(1-Male[People])*FemaleBMI(GAge[People])
	~	Kg/(M*M)
	~		|

FemaleDesFutFMI[People]=
	Min(DesFutBMI[People],IndivFMIFac[People]*(0.542184*(DesFutBMI[People]-FutRefBMI[People\
		])+
	0.00285583*(DesFutBMI[People]-FutRefBMI[People])^2+
	0.2037*if then else(EthCode[People]=1,1,0)+
	if then else(GAge[People]+d>20,7.4795+(GAge[People]+d)*0.00304451-1.17,FmlFMIAgeEff(\
		GAge[People]+d))))
	~	Kg/(M*M)
	~		|

EndoEIShock[People]=
	1
	~	dmnl
	~	Fractional change in energy intake beyond the equilibrium value of EI. Use \
		1 to get equilibrium value, and 1.05 to have a diet with 5% more energy \
		intake than desired at any time. This equation will be active in \
		determining energy intake as long as time is lower than ExoEnrSwTime.
	|

Eff Age on Growth[People]=
	if then else(GAge[People]>20,0,1)
	~	dmnl
	~		|

MaleDesFutFMI[People]=
	Min(DesFutBMI[People],IndivFMIFac[People]*(0.396041*(DesFutBMI[People]-FutRefBMI[People\
		])+
	0.00966671*(DesFutBMI[People]-FutRefBMI[People])^2+
	0.372097*if then else(EthCode[People]=1,1,0)+
	if then else(GAge[People]+d>20,3.89474+(GAge[People]+d)*0.0216099-0.31,MlFMIAgeEff(GAge\
		[People]+d))))
	~	Kg/(M*M)
	~		|

Current Des H[People]=
	(Pot[People]*HFacEth[People])*(Male[People]*MaleHeight(GAge[People])+(1-Male[People
	])*FemaleHeight(GAge[People]))/100
	~	M
	~		|

Height[People]= INTEG (
	HChange[People],
		Current Des H[People])
	~	M
	~		|

HFacEth[People]=
	HFctrEth[People,c2]+(HFctrEth[People,c1]-HFctrEth[People,c2])/(1+exp(GAge[People]-14\
		))
	~	dmnl
	~	This calculates the ethnicity-specific adjustment to desired average \
		height for each individual.
	|

Age[People]=
	Time/TCV-InitBD[People]
	~	Year
	~		|

HFctrEth[People,c1]= INITIAL(
	vector elm map(HtModAdlt[Mexican],EthCode[People]-1)) ~~|
HFctrEth[People,c2]= INITIAL(
	vector elm map(HtModChild[Mexican],EthCode[People]-1))
	~	dmnl
	~		|

EthCode[People]=
	1,1,3,3,4,4
	~	dmnl
	~	Use 1 for Mexican American, 3 for non-hispanic White, and 4 for \
		non-hispanic black.
	|

CInitAge[People]= INITIAL(
	Age[People])
	~	Year
	~		|

InitBD[People]=
	0
	~	Year
	~	The year of birth of the individual, e.g. a value of 1 means the simulated \
		person will be born in day 365. Usually safe to leave this at 0.
	|

FatChng[People]=
	((DemandSatisfied[People,ResF]+DemandSatisfied[People,Fat])-(EnergySupplied[People,ResF\
		]+EnergySupplied[People
	,Fat]))/(RhoF+EtaF)
	~	Kg/Day
	~		|

LeanChng[People]=
	((DemandSatisfied[People,Lean]+DemandSatisfied[People,ResL])-(EnergySupplied[People,\
		Lean]+EnergySupplied[People
	,ResL]))/(RhoL Hat[People]+EtaL)
	~	Kg/Day
	~	Depending on whether lean tissue is created or consumed, different demand \
		and supply curves play in.
	|

Male[People]=
	1,0,1,0,1,0
	~	dmnl
	~	Put 1 to get male and 0 to get a female subject.
	|

GAge[People]=
	(Age[People]-CInitAge[People])*GFactor[People]+CInitAge[People]
	~	Year
	~	The growth age of individual represents how fast/slow s/he is growing \
		compared to their expected age-specific growth.
	|

Pot[People]=
	(1+HVFac[People]*IndivHFac[People])
	~	dmnl
	~		|

Future Des Height[People]=
	Pot[People]*(Male[People]*MaleHeight(GAge[People]+d)+(1-Male[People])*FemaleHeight(GAge\
		[People]+d))/100*(HFctrEth[People,c2
	]+(HFctrEth[People,c1]-HFctrEth[People,c2])/(1+exp(GAge[People]+d-14)))
	~	M
	~		|

"DesFEnNeed/Loss"[People]=
	DesFChng[People]*(RhoF+EtaF)/(d*TCV)
	~	KJ/Day
	~		|

SupplyCurve[Alloc,ptype]=
	supply priority type ~~|
SupplyCurve[Alloc,pprior]=
	supply priority[Alloc] ~~|
SupplyCurve[Alloc,pwid]=
	supply priority width[Alloc] ~~|
SupplyCurve[Alloc,pextra]=
	extra 0
	~	dmnl
	~		|

"DesLEnrNeed/Loss"[People]=
	DesLChng[People]/(d*TCV)*(RhoL Hat[People]+EtaL)
	~	KJ/Day
	~		|

ExoEnrSwTime=
	500000
	~	Day
	~	The time at which the model switches from using endogenously determined \
		energy intake (based on equilibrium energy needs and EndoEIShock) to using \
		exogenous energy intake values determined by the "EndoEnergyIntake" at \
		this switching time, plus any additional shock determined by "ShockSize" \
		and "ShockTime".
	|

ExoEnergyIntake[People]=SAMPLE IF TRUE(
	Time<=ExoEnrSwTime :AND: ExoEnrSwTime<(Time+TIME STEP),EndoEnergyIntake[People], 0)
	~	KJ/Day
	~		|

SWMaintEnr=
	0
	~	dmnl [0,1]
	~	Put 1 to use only maintenance energy in determining adult total energy \
		needs. Put 0 to also include shortage of energy to satisfy growth catchup \
		when underweight (but not extra energy if overweight).
	|

Diet Induced EE DIEE[People]=
	beta*EnergyIntake[People]
	~	KJ/Day
	~		|

supplier : (s1-s3)
	~	
	~		|

supply priority[Alloc]=
	-4, 9, 8.9, 4, 4
	~	dmnl
	~		|

supply priority type=
	1
	~	dmnl [0,5,1]
	~	ptype 0 - Fixed Quantity
		ptype 1 - Rectangular
		ptype 2 - Triangular
		ptype 3 - Normal
		ptype 4 - Exponential	
		ptype 5 - Constant Elasticity
	|

ShockTime=
	0
	~	Year
	~	The time after ExoEnrSwTime before the ShockSize is added to the base \
		exogenous energy intake (ExoEnergyIntake variable).
	|

Demand priority[Alloc]=
	11,6,6,2, 2
	~	dmnl
	~		|

Demand priority type=
	1
	~	dmnl [0,5,1]
	~	ptype 0 - Fixed Quantity
		ptype 1 - Rectangular
		ptype 2 - Triangular
		ptype 3 - Normal
		ptype 4 - Exponential	
		ptype 5 - Constant Elasticity
	|

supply priority width[Alloc]=
	1,1.2,1,1,1
	~	dmnl [0.01,5]
	~		|

DemandCurve[Alloc,ptype]=
	Demand priority type ~~|
DemandCurve[Alloc,pprior]=
	Demand priority[Alloc] ~~|
DemandCurve[Alloc,pwid]=
	Demand priority width ~~|
DemandCurve[Alloc,pextra]=
	Dextra 0
	~	dmnl
	~		|

Dextra 0=
	1
	~	dmnl [0.2,5]
	~	Extra parameter - used for elasticity when allocation is CES (ptype=5)
	|

ShockSize[People]=
	1000*4.184
	~	KJ/Day [0,100000]
	~	The size of energy change after ExoEnrSwTime+ShockTime which will be added \
		to the EndoEnergyIntake at ExoEnrSwTime.
	|

extra 0=
	1
	~	dmnl [0.2,5]
	~	Extra parameter - used for elasticity when allocation is CES (ptype=5)
	|

Demand priority width=
	1
	~	dmnl [0.01,5]
	~		|

GFactor[People]=
	1
	~	dmnl
	~	The factor scaling how fast an individual is growing compared to their age \
		(creating a growth age; rather than a nominal age). Use one if you want \
		biological age to match calendar age.
	|

AgDisc=
	0.95
	~	Year
	~		|

HFacScl=
	0.1
	~	dmnl
	~		|

HVFac[People]=
	FinFac+exp(-GAge[People]/AgDisc)*HFacScl
	~	dmnl
	~	The factor determining individual variance in height around population \
		mean.
	|

FinFac=
	0.04
	~	dmnl
	~		|

HtModChild[Ethnicity]=
	0.9756,
	1.007,
	1.006,
	1.003,
	1.076
	~	dmnl
	~	Parameters calculated by fitting NHANES lpoly lines between 2-9 and 16-20 \
		years of age on height to the model output. Earlier versions based on \
		population level model is also available, see HeightVariation.xlsx, \
		Sheet5, for details (1.00703,1.00699,1.01181,1.02379,1.009 for population \
		model)
	|

HtModAdlt[Ethnicity]=
	1.014,
	0.9791,
	1.02,
	1.03,
	0.9871
	~	dmnl
	~	Parameters fitted to NHANCE data in V28_6_PAL_OptimHtMod. Earlier version \
		for population model was calculated by fitting NHANES data on height to \
		the curves in tables above, see HeightVariation.xlsx, Sheet5, for details.
	|

mmvar:
	mo2, mo4, mo6, mo8
	~	
	~		|

mmskw:
	mo9, mo10
	~	
	~		|

mmave:
	mo1, mo3, mo5, mo7
	~	
	~		|

DesFutBMI[People]=
	(Male[People]*MaleBMI(GAge[People]+d)+(1-Male[People])*FemaleBMI(GAge[People]+d))*BMIRefWeight\
		+(1-BMIRefWeight)*BMI[People]
	~	Kg/M/M
	~		|

DesLChng[People]=
	((DesFutBMI[People]-DesFutFatFMI[People])*Future Des Height[People]^2)-Lean Mass[People\
		]
	~	Kg
	~	This equation assumes the main required change in lean is based on desired \
		changes coming from the average BMI curves.
	|

BMIRefWeight=
	0.5
	~	dmnl [0,1]
	~	Everything else being equal, over what time horizon do we want to get to \
		the equilibrium BMI?
	|

Sample:
	(sa1-sa160)
	~	
	~		|

DType:
	BMID, HD, AD
	~	
	~		|

Mmn:
	(mo1-mo10)
	~	
	~		|

PGroup:
	(g1-g270)
	~	
	~		|

SPR:
	(p2-p6)
	~	
	~		|

AgeGroup:
	(A1-A11)
	~	
	~		|

Dim2:
	(c1-c11)
	~	
	~		|

People:
	p1,SPR
	~	
	~	White, Female, Teenagers: (p3520-p3768)/// Black, male, 30-50: \
		(p8929-p9146)//// all: (p1-p9847); all for 2006: (p1-p5925)
	|

Dim1:
	d1,d2->Sex
	~	
	~		|

Dim3:
	(e1-e5)->Ethnicity
	~	
	~		|

Sex:
	M, F->Dim1
	~	
	~		|

T:
	(T1-T4)
	~	
	~		|

Ethnicity:
	Mexican, Other Hispanic, White, Black, Other->Dim3
	~	
	~		|

beta=
	0.1
	~	dmnl
	~	Accounts for the thermic effect of feeding.
	|

BMI[People]=
	W[People]/Height[People]/Height[People]
	~	Kg/M/M
	~		|

Cohort:
	c1,c2
	~	
	~		|

DesFChng[People]=
	(DesFutFatFMI[People]*Future Des Height[People]^2)-Fat Mass[People]
	~	Kg
	~		|

DesFutFatFMI[People]=
	Max(0,if then else ( Male[People] 
	                            = 1, 
	                       MaleDesFutFMI[People], 
	                       FemaleDesFutFMI[People]))
	~	Kg/M/M
	~	Current equation based on regressions in NHANES. See \
		FatFractionRegressions-08-12-2011.do for details of getting these \
		equations.
	|

d=
	0.02
	~	Year
	~		|

EtaF=
	750
	~	KJ/Kg
	~	Account for biochemical efficiencies associated with fat turnover assuming \
		that the change of lean-body mass is primarily accounted for by body \
		protein and its associated intracellular water.
	|

EtaL=
	960
	~	KJ/Kg
	~	Account for biochemical efficiencies associated with fat and protein \
		turnover assuming that the change of lean-body mass is primarily accounted \
		for by body protein and its associated intracellular water.
	|

FatFrac[People]=
	Fat Mass[People]/W[People]
	~	dmnl
	~		|

FemaleBMI(
	[(0,12)-(20,25)],(0,13.9933),
	(0.0416667,14.2166),
	(0.125,14.8689),
	(0.208333,15.4985),
	(0.291667,16.031),
	(0.375,16.4609),
	(0.458333,16.7974),
	(0.541667,17.0527),
	(0.625,17.2389),
	(0.708333,17.3667),
	(0.791667,17.4455),
	(0.875,17.4836),
	(0.958333,17.4879),
	(1.04167,17.4645),
	(1.125,17.4185),
	(1.20833,17.3545),
	(1.29167,17.2761),
	(1.375,17.1867),
	(1.45833,17.089),
	(1.54167,16.9853),
	(1.625,16.8777),
	(1.70833,16.7679),
	(1.79167,16.6573),
	(1.875,16.5472),
	(1.95833,16.4384),
	(2,16.4234),(2.29167,16.1873),(2.79167,15.8434),(3.29167,15.5732),(3.79167,15.3734),\
		(4.29167,15.2397),(4.79167,15.167),(5.29167,15.15),(5.79167,15.1831),(6.29167,15.2614\
		),(6.79167,15.3803),(7.29167,15.5354),(7.79167,15.7226),(8.29167,15.938),(8.79167,16.178\
		),(9.29167,16.439),(9.79167,16.7175),(10.2917,17.0103),(10.7917,17.314),(11.2917,17.6257\
		),(11.7917,17.9423),(12.2917,18.2609),(12.7917,18.5787),(13.2917,18.893),(13.7917,19.2014\
		),(14.2917,19.5014),(14.7917,19.7906),(15.2917,20.067),(15.7917,20.3286),(16.2917,20.5735\
		),(16.7917,20.7999),(17.2917,21.0064),(17.7917,21.1913),(18.2917,21.3534),(18.7917,\
		21.4913),(19.2917,21.6038),(19.7917,21.6895),(20.0417,21.7219))
	~	Kg/(M*M)
	~	Female reference BMI from CDC charts. Two different charts are combined to \
		create this table, one reporting the infants and the other for childhood.
	|

FemaleHeight(
	[(0,0)-(20,250)],(0,49.2864),
	(0.0416667,51.6836),
	(0.125,55.2861),
	(0.208333,58.0938),
	(0.291667,60.4598),
	(0.375,62.5367),
	(0.458333,64.4063),
	(0.541667,66.1184),
	(0.625,67.7057),
	(0.708333,69.1912),
	(0.791667,70.5916),
	(0.875,71.9196),
	(0.958333,73.185),
	(1.04167,74.3956),
	(1.125,75.5579),
	(1.20833,76.6769),
	(1.29167,77.757),
	(1.375,78.802),
	(1.45833,79.8149),
	(1.54167,80.7985),
	(1.625,81.7551),
	(1.70833,82.6868),
	(1.79167,83.5953),
	(1.875,84.4823),
	(1.95833,85.3492),
	
	(2,84.9756),(2.29167,87.996),(2.79167,92.3985),(3.29167,95.9469),(3.79167,99.3394),(\
		4.29167,102.741),(4.79167,106.203),(5.29167,109.72),(5.79167,113.252),(6.29167,116.741\
		),(6.79167,120.125),(7.29167,123.353),(7.79167,126.387),(8.29167,129.215),(8.79167,\
		131.859),(9.29167,134.383),(9.79167,136.903),(10.2917,139.583),(10.7917,142.597),(11.2917\
		,146.019),(11.7917,149.684),(12.2917,153.193),(12.7917,156.143),(13.2917,158.36),(13.7917\
		,159.906),(14.2917,160.945),(14.7917,161.64),(15.2917,162.112),(15.7917,162.441),(16.2917\
		,162.678),(16.7917,162.853),(17.2917,162.986),(17.7917,163.088),(18.2917,163.169),(\
		18.7917,163.232),(19.2917,163.283),(19.7917,163.324))
	~	M
	~	Female reference height coming from CDC charts for infant and children.
	|

MaleHeight(
	[(0,0)-(20,250)],(0,49.9889),
	(0.0416667,52.696),
	(0.125,56.6284),
	(0.208333,59.609),
	(0.291667,62.077),
	(0.375,64.2169),
	(0.458333,66.1253),
	(0.541667,67.8602),
	(0.625,69.4591),
	(0.708333,70.948),
	(0.791667,72.3459),
	(0.875,73.6666),
	(0.958333,74.9213),
	(1.04167,76.1184),
	(1.125,77.2648),
	(1.20833,78.3662),
	(1.29167,79.4273),
	(1.375,80.4521),
	(1.45833,81.4438),
	(1.54167,82.4054),
	(1.625,83.3394),
	(1.70833,84.2478),
	(1.79167,85.1327),
	(1.875,85.9957),
	(1.95833,86.8382),
	(2,86.4522),(2.29167,89.1755),(2.79167,93.3585),(3.29167,97.1719),(3.79167,100.778),\
		(4.29167,104.209),(4.79167,107.535),(5.29167,110.806),(5.79167,114.048),(6.29167,117.268\
		),(6.79167,120.455),(7.29167,123.589),(7.79167,126.639),(8.29167,129.578),(8.79167,\
		132.384),(9.29167,135.05),(9.79167,137.59),(10.2917,140.043),(10.7917,142.482),(11.2917\
		,145.019),(11.7917,147.791),(12.2917,150.931),(12.7917,154.495),(13.2917,158.375),(\
		13.7917,162.287),(14.2917,165.877),(14.7917,168.887),(15.2917,171.226),(15.7917,172.946\
		),(16.2917,174.166),(16.7917,175.018),(17.2917,175.61),(17.7917,176.025),(18.2917,176.32\
		),(18.7917,176.533),(19.2917,176.691),(19.7917,176.809))
	~	M
	~	Coming from CDC charts for infant and children.
	|

GammaF=
	13
	~	KJ/(Kg*Day)
	~	The metabolic cost of adipose tissue based on Hall etal 2011.
	|

GammaL=
	92
	~	KJ/(Day*Kg)
	~	Metabolic costs of lean mass beyond the reference lean, which changes due \
		to changes in structural muscle and other components of this factor (i.e. \
		growth in active organs with obesity) at about 22 kcal/kg/day (Hall, \
		Lancet).
	|

MinConvertTime tmin= INITIAL(
	30)
	~	Day
	~		|

MaleBMI(
	[(0,15)-(20,25)],(0,14.1271),
	(0.0416667,14.4159),
	(0.125,15.2163),
	(0.208333,15.9655),
	(0.291667,16.5857),
	(0.375,17.0761),
	(0.458333,17.4507),
	(0.541667,17.7263),
	(0.625,17.9184),
	(0.708333,18.0409),
	(0.791667,18.1059),
	(0.875,18.1237),
	(0.958333,18.1029),
	(1.04167,18.0511),
	(1.125,17.9747),
	(1.20833,17.8789),
	(1.29167,17.7684),
	(1.375,17.647),
	(1.45833,17.5179),
	(1.54167,17.3839),
	(1.625,17.2472),
	(1.70833,17.1098),
	(1.79167,16.9733),
	(1.875,16.839),
	(1.95833,16.7078),
	(2,16.575),(2.29167,16.3922),(2.79167,16.1193),(3.29167,15.892),(3.79167,15.7061),(4.29167\
		,15.5603),(4.79167,15.4555),(5.29167,15.3938),(5.79167,15.3762),(6.29167,15.4013),(\
		6.79167,15.4664),(7.29167,15.5681),(7.79167,15.7032),(8.29167,15.8686),(8.79167,16.0613\
		),(9.29167,16.2788),(9.79167,16.5186),(10.2917,16.7784),(10.7917,17.056),(11.2917,17.3494\
		),(11.7917,17.6565),(12.2917,17.9754),(12.7917,18.3043),(13.2917,18.6411),(13.7917,\
		18.9842),(14.2917,19.3318),(14.7917,19.6821),(15.2917,20.0332),(15.7917,20.3835),(16.2917\
		,20.7309),(16.7917,21.0736),(17.2917,21.4094),(17.7917,21.7364),(18.2917,22.0523),(\
		18.7917,22.355),(19.2917,22.6424),(19.7917,22.9129),(20.0417,23.0414))
	~	Kg/(M*M)
	~	Male reference BMI from CDC charts. Two different charts are combined to \
		create this table, one reporting the infants and the other for childhood.
	|

RhoF=
	39500
	~	KJ/Kg
	~		|

W[People]=
	Lean Mass[People]+Fat Mass[People]
	~	Kg
	~		|

Alloc:
	Main, Lean, Fat, ResL, ResF
	~	
	~		|

pprof:
	ptype, pprior, pwid, pextra
	~	
	~		|

Sens:
	(e1-e17)
	~	
	~	Dimentionality of Sens is elmcount(param)*2+1
	|

Sim:
	(s1-s50)
	~	
	~		|

********************************************************
	.Control
********************************************************~
		Simulation Control Parameters
	|

FINAL TIME  = 25000
	~	Day
	~	The final time for the simulation.
	|

INITIAL TIME  = 0
	~	Day
	~	The initial time for the simulation.
	|

SAVEPER  = 50
	~	Day [0,?]
	~	The frequency with which output is stored.
	|

TIME STEP  = 1
	~	Day [0,?]
	~	The time step for the simulation using Euler integration method.
	|

\\\---/// Sketch information - do not modify anything except names
V300  Do not put anything below this section - it will be ignored
*Welcome
$192-192-192,0,Arial|11||0-0-0|0-0-0|0-0-255|-1--1--1|-1--1--1|120,120,75,0
12,1,0,1203,234,299,46,8,135,0,24,-1,0,0,0,-1--1--1,0-0-0,|16|B|0-0-0
Simualtion Model Accompanying:
12,2,0,1196,349,416,44,8,135,0,24,-1,0,0,0,-1--1--1,0-0-0,|18|B|0-0-0
A model of human growth and body weight dynamics
12,3,0,1200,453,69,15,8,135,0,24,-1,0,0,0,-1--1--1,0-0-0,|16|B|0-0-0
Version 34
\\\---/// Sketch information - do not modify anything except names
V300  Do not put anything below this section - it will be ignored
*Control Panel
$192-192-192,0,Arial|11||0-0-0|0-0-0|0-0-255|-1--1--1|-1--1--1|120,120,75,0
12,1,266078,993,400,396,299,3,188,0,0,1,0,0,0
Main_Outputs
10,2,Male,118,260,23,13,8,3,0,2,0,0,0,0,0-0-0,0-0-0,|11||255-0-0
10,3,InitBD,120,301,26,13,8,3,0,2,0,0,0,0,0-0-0,0-0-0,|11||255-0-0
10,4,EthCode,129,450,38,13,8,3,0,2,0,0,0,0,0-0-0,0-0-0,|11||255-0-0
10,5,IndivHFac,131,398,43,13,8,3,0,2,-1,0,0,0,0-0-0,0-0-0,|11||255-0-0
10,6,GFactor,129,344,35,13,8,3,0,2,-1,0,0,0,0-0-0,0-0-0,|11||255-0-0
10,7,IndivFMIFac,135,503,51,13,8,3,0,2,0,0,0,0,0-0-0,0-0-0,|11||255-0-0
10,8,InitBMIFac,133,558,44,13,8,3,0,2,-1,0,0,0,128-128-128,0-0-0,|11||255-0-0
10,9,MaleBMI,318,356,75,24,8,131,0,2,0,0,0,0,0-0-0,0-0-0,|11||0-0-255
10,10,FemaleBMI,316,319,48,13,8,3,0,2,0,0,0,0,0-0-0,0-0-0,|11||0-0-255
10,11,MaleHeight,321,248,48,13,8,131,0,2,0,0,0,0,0-0-0,0-0-0,|11||0-0-255
10,12,FemaleHeight,313,283,58,13,8,3,0,2,0,0,0,0,0-0-0,0-0-0,|11||0-0-255
10,13,FmlFMIAgeEff,314,473,58,13,8,3,0,2,0,0,0,0,0-0-0,0-0-0,|11||0-0-255
10,14,MlFMIAgeEff,318,443,53,13,8,3,0,2,0,0,0,0,0-0-0,0-0-0,|11||0-0-255
10,15,CellularDensityFemale,320,416,95,10,8,3,0,2,0,0,0,0,0-0-0,0-0-0,|11||0-0-255
10,16,CellularDensityMale,328,388,84,10,8,3,0,2,0,0,0,0,0-0-0,0-0-0,|11||0-0-255
10,17,ActiveOrganFraction,300,580,56,23,8,131,0,2,0,0,0,0,0-0-0,0-0-0,|11||0-0-255
10,18,ActiveOrganEnergyPerBW,313,523,91,26,8,130,0,3,-1,0,0,0,128-128-128,0-0-0,|11||0-0-255
10,19,PALTblMale,299,628,51,13,8,3,0,2,0,0,0,0,0-0-0,0-0-0,|11||0-0-255
10,20,PALTbleFemale,305,673,73,10,8,3,0,2,0,0,0,0,0-0-0,0-0-0,|11||0-0-255
10,21,ShockSize,469,316,44,13,8,3,0,2,-1,0,0,0,0-0-0,0-0-0,|11||0-128-0
10,22,ShockTime,465,363,48,13,8,3,0,2,-1,0,0,0,0-0-0,0-0-0,|11||0-128-0
10,23,ExoEnrSwTime,469,274,65,10,8,3,0,2,0,0,0,0,0-0-0,0-0-0,|11||0-128-0
10,24,EndoEIShock,469,230,56,13,8,3,0,2,-1,0,0,0,0-0-0,0-0-0,|11||0-128-0
12,25,266058,1778,400,383,300,3,188,0,0,1,0,0,0
Energy_Components
12,26,266056,1391,933,790,221,3,188,0,0,1,0,0,0
ReportTable
12,27,0,135,175,93,24,8,7,0,24,-1,0,0,0,-1--1--1,0-0-0,|12|BI|0-0-0
Demographics and Initialization
12,28,0,313,178,50,24,8,7,0,24,-1,0,0,0,-1--1--1,0-0-0,|12|BI|0-0-0
Reference Curves
12,29,0,478,176,69,24,8,7,0,24,-1,0,0,0,-1--1--1,0-0-0,|12|BI|0-0-0
Changing Energy Intake
10,30,BMI,161,839,29,13,8,2,0,1,0,0,0,0,128-128-128,0-0-0,|11||128-128-128
10,32,EnergyIntake,373,1006,68,10,8,2,0,1,0,0,0,0,128-128-128,0-0-0,|11||128-128-128
10,33,FMI,239,841,28,13,8,2,0,1,0,0,0,0,128-128-128,0-0-0,|11||128-128-128
10,34,TotalEnergyExpenditureNoGrowth,400,791,104,20,8,130,0,1,0,0,0,0,128-128-128,0-0-0,|11||128-128-128
10,35,GrowthEnergyDeposition,408,831,118,10,8,2,0,1,0,0,0,0,128-128-128,0-0-0,|11||128-128-128
10,36,TEEwithGrowth,378,871,78,10,8,2,0,1,0,0,0,0,128-128-128,0-0-0,|11||128-128-128
10,37,Eff E Ave on H,145,888,76,14,8,130,0,1,0,0,0,0,128-128-128,0-0-0,|11||128-128-128
10,38,Height,248,789,40,20,3,2,0,3,0,0,0,0,128-128-128,0-0-0,|11||128-128-128
10,39,Fat Mass,163,788,40,20,3,2,0,3,0,0,0,0,128-128-128,0-0-0,|11||128-128-128
10,40,Lean Mass,79,788,40,20,3,2,0,3,0,0,0,0,128-128-128,0-0-0,|11||128-128-128
12,41,0,241,733,121,33,8,135,0,24,-1,0,0,0,-1--1--1,0-0-0,|12|BI|0-0-0
Output Variables
10,42,INITIAL TIME,490,528,55,13,8,3,0,0,-1,0,0,0
10,43,FINAL TIME,488,568,51,13,8,3,0,0,-1,0,0,0
12,44,0,478,468,54,24,8,7,0,24,-1,0,0,0,-1--1--1,0-0-0,|12|BI|0-0-0
Simulation Control
10,45,TIME STEP,478,608,50,13,8,3,0,0,-1,0,0,0
10,46,SAVEPER,476,648,44,13,8,3,0,0,-1,0,0,0
12,47,0,1148,66,378,44,8,135,0,24,-1,0,0,0,-1--1--1,0-0-0,|30|B|0-0-0
Simulation Control Panel
\\\---/// Sketch information - do not modify anything except names
V300  Do not put anything below this section - it will be ignored
*Full Model
$192-192-192,0,Arial|11||0-0-0|0-0-0|0-0-255|-1--1--1|-1--1--1|120,120,75,0
10,1,Height,373,553,40,20,3,3,0,0,0,0,0,0
10,2,Fat Mass,838,813,40,20,3,3,0,0,0,0,0,0
10,3,Lean Mass,834,701,40,20,3,3,0,0,0,0,0,0
10,4,MaleBMI,1174,340,75,24,8,131,0,2,0,0,0,0,0-0-0,0-0-0,|11||0-0-255
10,5,FemaleBMI,1123,298,48,13,8,3,0,2,0,0,0,0,0-0-0,0-0-0,|11||0-0-255
10,6,MaleHeight,391,310,48,13,8,131,0,2,0,0,0,0,0-0-0,0-0-0,|11||0-0-255
10,7,FemaleHeight,414,340,58,13,8,3,0,2,0,0,0,0,0-0-0,0-0-0,|11||0-0-255
10,8,Future Des Height,589,398,48,21,8,3,0,0,0,0,0,0
12,9,48,218,553,10,8,0,3,0,0,-1,0,0,0
1,10,12,1,4,0,0,22,0,0,0,-1--1--1,,1|(312,553)|
1,11,12,9,100,0,0,22,0,0,0,-1--1--1,,1|(251,553)|
11,12,48,283,553,8,10,34,3,0,0,1,0,0,0
10,13,HChange,283,573,40,11,40,3,0,0,-1,0,0,0
10,14,d,408,453,8,13,8,3,0,2,0,0,0,0,0-0-0,0-0-0,|11||0-128-0
10,15,Age,469,30,18,13,8,3,0,0,0,0,0,0
10,16,Male,191,220,23,13,8,3,0,2,0,0,0,0,0-0-0,0-0-0,|11||255-0-0
10,17,Current Des H,481,261,60,13,8,3,0,0,0,0,0,0
1,18,6,17,1,0,0,0,0,64,0,-1--1--1,,1|(423,286)|
1,19,7,17,0,0,0,0,0,64,0,-1--1--1,,1|(442,305)|
1,20,6,8,1,0,0,0,0,64,0,-1--1--1,,1|(481,306)|
1,21,7,8,1,0,0,0,0,64,0,-1--1--1,,1|(498,340)|
1,22,16,17,0,0,0,0,0,64,0,-1--1--1,,1|(310,236)|
1,23,16,8,1,0,0,0,0,64,0,-1--1--1,,1|(278,298)|
1,24,14,8,1,0,0,0,0,64,0,-1--1--1,,1|(489,443)|
1,25,14,12,1,0,0,0,0,64,0,-1--1--1,,1|(318,498)|
10,26,Time,276,-13,33,11,8,2,0,3,-1,0,0,0,128-128-128,0-0-0,|11||128-128-128
1,27,26,15,0,0,0,0,0,64,0,-1--1--1,,1|(373,8)|
1,28,1,13,1,0,0,0,0,64,0,-1--1--1,,1|(339,588)|
12,29,0,2536,121,438,350,3,188,0,0,1,0,0,0
Main_Outputs
10,30,Pot,569,330,16,13,8,3,0,0,0,0,0,0
1,31,30,17,1,0,0,0,0,64,0,-1--1--1,,1|(531,295)|
1,32,30,8,1,0,0,0,0,64,0,-1--1--1,,1|(576,358)|
1,33,8,13,1,0,0,0,0,64,0,-1--1--1,,1|(384,600)|
10,34,DesLChng,758,563,45,11,8,3,0,0,0,0,0,0
10,35,Male,876,398,33,13,8,2,0,3,-1,0,0,0,128-128-128,0-0-0,|11||128-128-128
10,36,DesFutBMI,994,391,46,11,8,3,0,0,0,0,0,0
1,37,5,36,0,0,0,0,0,64,0,-1--1--1,,1|(1062,340)|
1,38,4,36,0,0,0,0,0,64,0,-1--1--1,,1|(1072,368)|
1,39,35,36,0,0,0,0,0,64,0,-1--1--1,,1|(921,395)|
10,40,d,1068,453,18,13,8,2,0,3,-1,0,0,0,128-128-128,0-0-0,|11||128-128-128
1,41,40,36,1,0,0,0,0,64,0,-1--1--1,,1|(1034,423)|
10,42,W,824,768,11,11,8,3,0,0,0,0,0,0
1,43,2,42,0,0,0,0,0,64,0,-1--1--1,,1|(831,792)|
1,44,3,42,0,0,0,0,0,64,0,-1--1--1,,1|(829,732)|
10,45,BMI,1086,406,18,11,8,3,0,0,0,0,0,0
10,46,Height,1176,430,38,11,8,2,0,3,-1,0,0,0,128-128-128,0-0-0,|11||128-128-128
10,47,W,1199,378,21,11,8,2,0,3,-1,0,0,0,128-128-128,0-0-0,|11||128-128-128
1,48,46,45,0,0,0,0,0,64,0,-1--1--1,,1|(1127,416)|
1,49,47,45,0,0,0,0,0,64,0,-1--1--1,,1|(1147,390)|
10,50,"DesLEnrNeed/Loss",903,603,81,10,8,3,0,0,0,0,0,0
1,51,34,50,1,0,0,0,0,64,0,-1--1--1,,1|(824,566)|
10,52,DesNonGrowth EnergyExpenditure,1334,815,80,20,8,3,0,0,0,0,0,0
10,53,GammaL,1110,921,39,11,8,3,0,42,0,0,0,0,0-0-0,0-0-0,Arial|11||0-128-0
10,54,GammaF,1198,945,39,11,8,3,0,42,0,0,0,0,0-0-0,0-0-0,Arial|11||0-128-0
10,55,beta,1798,845,20,13,8,3,0,2,0,0,0,0,0-0-0,0-0-0,|11||0-128-0
10,56,EtaF,633,971,21,11,8,3,0,42,0,0,0,0,0-0-0,0-0-0,Arial|11||0-128-0
10,57,EtaL,683,638,21,11,8,3,0,42,0,0,0,0,0-0-0,0-0-0,Arial|11||0-128-0
10,58,RhoL Hat,613,653,40,13,8,3,0,0,0,0,0,0
10,59,RhoF,670,1025,25,11,8,3,0,42,0,0,0,0,0-0-0,0-0-0,Arial|11||0-128-0
10,60,Diet Induced EE DIEE,1676,835,53,20,8,3,0,40,0,0,0,0,0-0-0,0-0-0,Arial|11||0-0-0
1,61,55,60,0,0,0,0,0,64,0,-1--1--1,,1|(1760,842)|
10,62,BWfactor,989,906,39,11,8,3,0,40,0,0,0,0,0-0-0,0-0-0,Arial|11||0-0-0
1,63,62,52,0,0,0,0,0,64,0,-1--1--1,,1|(1136,867)|
1,64,42,62,0,0,0,0,0,64,0,-1--1--1,,1|(899,831)|
1,65,58,50,1,0,0,0,0,64,0,-1--1--1,,1|(723,593)|
10,66,MaxFConvert,889,1043,55,11,8,3,0,0,0,0,0,0
1,67,2,66,1,0,0,0,0,64,0,-1--1--1,,1|(921,930)|
1,68,59,66,1,0,0,0,0,64,0,-1--1--1,,1|(788,1045)|
12,69,48,649,698,10,8,0,3,0,0,-1,0,0,0
1,70,72,3,4,0,0,22,0,0,0,-1--1--1,,1|(765,698)|
1,71,72,69,100,0,0,22,0,0,0,-1--1--1,,1|(689,698)|
11,72,48,728,698,8,10,34,3,0,0,1,0,0,0
10,73,LeanChng,728,718,44,11,40,3,0,0,-1,0,0,0
12,74,48,648,808,10,8,0,3,0,0,-1,0,0,0
1,75,77,2,4,0,0,22,0,0,0,-1--1--1,,1|(767,808)|
1,76,77,74,100,0,0,22,0,0,0,-1--1--1,,1|(689,808)|
11,77,48,728,808,8,10,34,3,0,0,1,0,0,0
10,78,FatChng,728,828,38,11,40,3,0,0,-1,0,0,0
1,79,58,72,1,0,0,0,0,64,0,-1--1--1,,1|(663,683)|
1,80,59,78,1,0,0,0,0,64,0,-1--1--1,,1|(693,895)|
1,81,57,50,1,0,0,0,0,64,0,-1--1--1,,1|(748,611)|
1,82,57,73,0,0,0,0,0,64,0,-1--1--1,,1|(701,671)|
1,83,56,78,0,0,0,0,0,64,0,-1--1--1,,1|(676,905)|
10,84,MaxLConvert,783,656,55,11,8,3,0,0,0,0,0,0
10,85,MinConvertTime tmin,879,638,70,21,8,131,0,2,0,0,0,0,0-0-0,0-0-0,|11||0-128-0
1,86,85,84,0,0,0,0,0,64,0,-1--1--1,,1|(830,646)|
1,87,3,84,0,0,0,0,0,64,0,-1--1--1,,1|(808,678)|
1,88,56,66,1,0,0,0,0,64,0,-1--1--1,,1|(771,1023)|
1,89,58,84,0,0,0,0,0,64,0,-1--1--1,,1|(683,653)|
1,90,57,84,1,0,0,0,0,64,0,-1--1--1,,1|(738,653)|
10,91,MaxLConvert,1598,515,65,11,8,2,0,3,-1,0,0,0,128-128-128,0-0-0,|11||128-128-128
10,92,EnergyPrice,1538,640,51,11,8,3,0,0,0,0,0,0
10,93,EnergySupplied,1656,670,65,11,8,3,0,0,0,0,0,0
10,94,DemandSatisfied,1418,660,58,21,8,131,0,0,0,0,0,0
1,95,92,94,0,0,0,0,0,64,0,-1--1--1,,1|(1488,647)|
1,96,92,93,0,0,0,0,0,64,0,-1--1--1,,1|(1589,653)|
10,97,EnergySupplied,573,758,76,10,8,2,0,3,-1,0,0,0,128-128-128,0-0-0,|11||128-128-128
10,98,DemandSatisfied,719,768,81,10,8,2,0,3,-1,0,0,0,128-128-128,0-0-0,|11||128-128-128
1,99,98,73,0,0,0,0,0,64,0,-1--1--1,,1|(721,750)|
1,100,97,73,0,0,0,0,0,64,0,-1--1--1,,1|(641,740)|
1,101,97,77,0,0,0,0,0,64,0,-1--1--1,,1|(655,784)|
1,102,98,77,0,0,0,0,0,64,0,-1--1--1,,1|(721,782)|
10,103,MaxFConvert,1793,560,65,11,8,2,0,3,-1,0,0,0,128-128-128,0-0-0,|11||128-128-128
10,104,Male,1069,631,33,13,8,2,0,3,-1,0,0,0,128-128-128,0-0-0,|11||128-128-128
10,105,FatFrac,785,745,34,11,8,3,0,0,0,0,0,0
1,106,42,105,0,0,0,0,0,64,0,-1--1--1,,1|(814,762)|
1,107,2,105,0,0,0,0,0,64,0,-1--1--1,,1|(812,779)|
10,108,InitBMI,1131,238,29,13,8,3,0,2,0,0,0,0,0-0-0,0-0-0,|11||255-0-0
10,109,DesFutFatFMI,804,473,59,11,8,3,0,0,0,0,0,0
1,110,35,109,0,0,0,0,0,64,0,-1--1--1,,1|(843,431)|
1,111,109,34,0,0,0,0,0,64,0,-1--1--1,,1|(784,511)|
1,112,3,34,0,0,0,0,0,64,0,-1--1--1,,1|(796,633)|
10,113,EAvail,1338,741,48,11,8,3,0,0,0,0,0,0
1,114,94,113,0,0,0,0,0,64,0,-1--1--1,,1|(1377,700)|
10,115,EAvail,208,653,38,11,8,2,0,3,-1,0,0,0,128-128-128,0-0-0,|11||128-128-128
10,116,DesFChng,813,898,45,13,8,3,0,0,0,0,0,0
10,117,DesFutFatFMI,588,916,69,11,8,2,0,3,-1,0,0,0,128-128-128,0-0-0,|11||128-128-128
1,118,117,116,0,0,0,0,0,64,0,-1--1--1,,1|(705,906)|
1,119,2,116,0,0,0,0,0,64,0,-1--1--1,,1|(826,852)|
10,120,"DesFEnNeed/Loss",783,938,80,10,8,3,0,0,0,0,0,0
1,121,116,120,0,0,0,0,0,64,0,-1--1--1,,1|(801,914)|
1,122,59,120,0,0,0,0,0,64,0,-1--1--1,,1|(721,985)|
1,123,56,120,0,0,0,0,0,64,0,-1--1--1,,1|(688,959)|
10,124,"DesFEnNeed/Loss",1394,545,91,10,8,2,0,3,-1,0,0,0,128-128-128,0-0-0,|11||128-128-128
10,125,"DesLEnrNeed/Loss",1871,1060,73,38,8,130,0,3,-1,0,0,0,128-128-128,0-0-0,|11||128-128-128
10,126,"DesFEnNeed/Loss",1729,1040,91,10,8,2,0,3,-1,0,0,0,128-128-128,0-0-0,|11||128-128-128
10,127,InitBD,538,-20,26,13,8,3,0,2,0,0,0,0,0-0-0,0-0-0,|11||255-0-0
1,128,17,1,0,0,0,0,0,64,1,-1--1--1,,1|(430,396)|
10,129,CInitAge,694,166,36,13,8,3,0,0,0,0,0,0
1,130,15,129,0,0,0,0,0,64,1,-1--1--1,,1|(573,92)|
10,131,EndoEnergyIntake,1994,790,78,10,8,3,0,0,0,0,0,0
12,132,0,1666,110,303,256,3,188,0,0,2,0,0,0
BMI,Bar Graph
10,133,EthCode,961,3,38,13,8,3,0,2,0,0,0,0,0-0-0,0-0-0,|11||255-0-0
10,134,FemaleDesFutFMI,701,440,88,10,8,2,0,1,-1,0,0,0,128-128-128,0-0-0,|11||255-0-0
1,135,134,109,0,0,0,0,0,64,0,-1--1--1,,1|(743,453)|
10,136,MaleDesFutFMI,738,380,75,11,8,2,0,1,-1,0,0,0,128-128-128,0-0-0,|11||255-0-0
1,137,136,109,0,0,0,0,0,64,0,-1--1--1,,1|(766,420)|
1,138,8,34,1,0,0,0,0,64,0,-1--1--1,,1|(683,515)|
1,139,36,34,0,0,0,0,0,64,0,-1--1--1,,1|(881,472)|
1,140,8,116,0,0,0,0,0,64,0,-1--1--1,,1|(699,645)|
1,141,45,36,0,0,0,0,0,64,0,-1--1--1,,1|(1060,402)|
10,142,BMIRefWeight,1003,340,60,13,8,3,0,2,-1,0,0,0,0-0-0,0-0-0,|11||0-128-0
1,143,142,36,0,0,0,0,0,64,0,-1--1--1,,1|(999,359)|
10,144,IndivHFac,646,305,43,13,8,3,0,2,-1,0,0,0,0-0-0,0-0-0,|11||255-0-0
1,145,144,30,0,0,0,0,0,64,0,-1--1--1,,1|(602,319)|
10,146,HtModChild,783,21,49,13,8,3,0,2,0,0,0,0,0-0-0,0-0-0,|11||0-128-0
10,147,HtModAdlt,734,55,44,13,8,3,0,2,0,0,0,0,0-0-0,0-0-0,|11||0-128-0
10,148,HVFac,514,181,29,13,8,3,0,0,0,0,0,0
10,149,HFacEth,669,230,38,13,8,3,0,0,0,0,0,0
1,150,148,30,0,0,0,0,0,64,0,-1--1--1,,1|(538,248)|
1,151,149,17,0,0,0,0,0,64,0,-1--1--1,,1|(592,242)|
10,152,GAge,579,83,25,13,8,3,0,0,0,0,0,0
1,153,15,152,0,0,0,0,0,64,0,-1--1--1,,1|(514,50)|
1,154,129,152,0,0,0,0,0,64,0,-1--1--1,,1|(642,128)|
10,155,GFactor,619,33,35,13,8,3,0,2,-1,0,0,0,0-0-0,0-0-0,|11||255-0-0
1,156,155,152,0,0,0,0,0,64,0,-1--1--1,,1|(603,52)|
1,157,152,17,0,0,0,0,0,64,0,-1--1--1,,1|(533,165)|
1,158,152,36,1,0,0,0,0,64,0,-1--1--1,,1|(794,185)|
1,159,152,8,0,0,0,0,0,64,0,-1--1--1,,1|(583,229)|
10,160,GAge,1098,685,36,13,8,2,0,3,-1,0,0,0,128-128-128,0-0-0,|11||128-128-128
1,161,152,149,0,0,0,0,0,64,0,-1--1--1,,1|(619,150)|
1,162,152,148,0,0,0,0,0,64,0,-1--1--1,,1|(550,126)|
10,163,AgDisc,413,168,30,13,8,3,0,2,-1,0,0,0,0-0-0,0-0-0,|11||0-128-0
1,164,163,148,0,0,0,0,0,64,0,-1--1--1,,1|(457,173)|
10,165,FinFac,428,131,30,13,8,3,0,2,-1,0,0,0,0-0-0,0-0-0,|11||0-128-0
1,166,165,148,0,0,0,0,0,64,0,-1--1--1,,1|(464,152)|
10,167,HFacScl,478,113,36,13,8,3,0,2,-1,0,0,0,0-0-0,0-0-0,|11||0-128-0
1,168,167,148,0,0,0,0,0,64,0,-1--1--1,,1|(492,140)|
10,169,SupplyCurve,1511,990,54,13,8,3,0,16,-1,0,0,0,0-0-0,0-0-0,|12|U|0-0-0
10,170,extra 0,1454,1126,29,13,8,3,0,0,-1,0,0,0
1,171,170,169,0,0,0,0,0,64,0,-1--1--1,,1|(1479,1064)|
10,172,supply priority,1539,1165,58,13,8,131,0,16,-1,0,0,0,0-0-0,0-0-0,|12|U|0-0-0
1,173,172,169,0,0,0,0,0,64,0,-1--1--1,,1|(1526,1084)|
10,174,supply priority width,1648,1145,59,21,8,3,0,0,-1,0,0,0
1,175,174,169,0,0,0,0,0,64,0,-1--1--1,,1|(1580,1068)|
10,176,supply priority type,1731,1100,59,21,8,3,0,0,-1,0,0,0
1,177,176,169,0,0,0,0,0,64,0,-1--1--1,,1|(1619,1044)|
1,178,169,93,0,0,0,0,0,64,0,-1--1--1,,1|(1580,835)|
1,179,169,92,0,0,0,0,0,64,0,-1--1--1,,1|(1523,820)|
10,180,DemandCurve,1369,990,60,13,8,3,0,16,-1,0,0,0,0-0-0,0-0-0,|12|U|0-0-0
10,181,Dextra 0,1093,1146,36,13,8,3,0,0,-1,0,0,0
1,182,181,180,0,0,0,0,0,64,0,-1--1--1,,1|(1224,1071)|
10,183,Demand priority,1109,1198,36,21,8,131,0,16,-1,0,0,0,0-0-0,0-0-0,|12|U|0-0-0
1,184,183,180,0,0,0,0,0,64,0,-1--1--1,,1|(1238,1094)|
10,185,Demand priority width,1266,1156,68,21,8,3,0,0,-1,0,0,0
1,186,185,180,0,0,0,0,0,64,0,-1--1--1,,1|(1315,1074)|
10,187,Demand priority type,1398,1183,49,21,8,3,0,0,-1,0,0,0
1,188,187,180,0,0,0,0,0,64,0,-1--1--1,,1|(1383,1089)|
1,189,180,94,0,0,0,0,0,64,0,-1--1--1,,1|(1390,836)|
1,190,180,92,0,0,0,0,0,64,0,-1--1--1,,1|(1450,820)|
10,191,ExternalEIShock,1894,505,69,10,8,3,0,0,-1,0,0,0
10,192,INITIAL TIME,1689,438,38,21,8,2,0,3,-1,0,0,0,128-128-128,0-0-0,|11||128-128-128
1,193,192,191,0,0,0,0,0,64,0,-1--1--1,,1|(1788,470)|
10,194,ShockSize,1900,451,44,13,8,3,0,2,-1,0,0,0,0-0-0,0-0-0,|11||0-128-0
1,195,194,191,0,0,0,0,0,64,0,-1--1--1,,1|(1897,472)|
10,196,ShockTime,1776,428,48,13,8,3,0,2,-1,0,0,0,0-0-0,0-0-0,|11||0-128-0
1,197,196,191,0,0,0,0,0,64,0,-1--1--1,,1|(1830,464)|
10,198,Eff Age on Growth,133,385,44,21,8,3,0,0,0,0,0,0
1,199,152,198,0,0,0,0,0,64,0,-1--1--1,,1|(367,226)|
1,200,198,13,1,0,0,0,0,64,0,-1--1--1,,1|(191,475)|
10,201,SWMaintEnr,1940,1021,55,13,8,3,0,18,0,0,0,0,0-0-0,0-0-0,|11|B|255-128-0
10,202,Eff Age on Growth,1633,995,50,21,8,2,0,3,-1,0,0,0,128-128-128,0-0-0,|11||128-128-128
10,203,EnergyIntake,1779,703,55,13,8,3,0,0,0,0,0,0
10,204,ExoEnergyIntake,1959,640,71,10,8,3,0,0,0,0,0,0
1,205,204,203,0,0,0,0,0,64,0,-1--1--1,,1|(1880,667)|
1,206,131,203,0,0,0,0,0,64,0,-1--1--1,,1|(1896,750)|
1,207,203,60,0,0,0,0,0,64,0,-1--1--1,,1|(1734,760)|
1,208,131,204,0,0,0,0,0,64,0,-1--1--1,,1|(1978,721)|
10,209,ExoEnrSwTime,1984,565,65,10,8,3,0,2,0,0,0,0,0-0-0,0-0-0,|11||0-128-0
1,210,209,203,0,0,0,0,0,64,0,-1--1--1,,1|(1889,628)|
1,211,209,204,0,0,0,0,0,64,0,-1--1--1,,1|(1973,595)|
10,212,Time,1918,700,33,13,8,2,0,3,-1,0,0,0,128-128-128,0-0-0,|11||128-128-128
1,213,212,204,0,0,0,0,0,64,0,-1--1--1,,1|(1934,674)|
1,214,191,203,0,0,0,0,0,64,0,-1--1--1,,1|(1841,596)|
1,215,212,203,0,0,0,0,0,64,0,-1--1--1,,1|(1866,700)|
10,216,MinConvertTime tmin,838,1000,75,21,8,2,0,3,-1,0,0,0,128-128-128,0-0-0,|11||128-128-128
1,217,216,66,1,0,0,0,0,64,0,-1--1--1,,1|(839,1040)|
10,218,CPConstant,279,880,51,13,8,3,0,0,0,0,0,0
1,219,127,15,0,0,0,0,0,64,0,-1--1--1,,1|(509,1)|
10,220,HFctrEth,809,110,38,13,8,3,0,0,0,0,0,0
1,221,133,220,0,0,0,0,0,64,1,-1--1--1,,1|(890,52)|
1,222,147,220,0,0,0,0,0,64,1,-1--1--1,,1|(765,78)|
1,223,146,220,0,0,0,0,0,64,1,-1--1--1,,1|(793,58)|
1,224,220,149,0,0,0,0,0,64,0,-1--1--1,,1|(744,165)|
1,225,220,8,1,0,0,0,0,64,0,-1--1--1,,1|(721,276)|
10,226,EndoEIShock,2119,671,56,13,8,3,0,2,-1,0,0,0,0-0-0,0-0-0,|11||0-128-0
1,227,226,131,0,0,0,0,0,64,0,-1--1--1,,1|(2060,727)|
10,228,FMI,1241,400,18,13,8,3,0,0,0,0,0,0
10,229,Fat Mass,1233,305,50,13,8,2,0,3,-1,0,0,0,128-128-128,0-0-0,|11||128-128-128
1,230,229,228,0,0,0,0,0,64,0,-1--1--1,,1|(1235,345)|
1,231,46,228,0,0,0,0,0,64,0,-1--1--1,,1|(1204,416)|
10,232,CDC BMI,1263,138,51,13,8,2,0,3,0,0,0,0,128-128-128,0-0-0,|11||128-128-128
10,233,FINAL TIME,2154,535,33,21,8,2,0,3,-1,0,0,0,128-128-128,0-0-0,|11||128-128-128
10,234,TIME STEP,2119,616,33,21,8,2,0,3,-1,0,0,0,128-128-128,0-0-0,|11||128-128-128
1,235,234,204,0,0,0,0,0,64,0,-1--1--1,,1|(2062,623)|
10,236,FutRefBMI,813,315,45,13,8,3,0,0,0,0,0,0
1,237,5,236,0,0,0,0,0,64,0,-1--1--1,,1|(973,305)|
1,238,4,236,0,0,0,0,0,64,0,-1--1--1,,1|(985,326)|
1,239,152,236,0,0,0,0,0,64,0,-1--1--1,,1|(690,194)|
1,240,16,236,0,0,0,0,0,64,0,-1--1--1,,1|(484,264)|
1,241,14,236,0,0,0,0,0,64,0,-1--1--1,,1|(588,391)|
10,242,FmlFMIAgeEff,73,95,58,13,8,3,0,2,0,0,0,0,0-0-0,0-0-0,|11||0-0-255
10,243,MlFMIAgeEff,63,60,53,13,8,3,0,2,0,0,0,0,0-0-0,0-0-0,|11||0-0-255
10,244,RhoLBase,554,615,44,13,8,3,0,2,0,0,0,0,0-0-0,0-0-0,|11||0-128-0
1,245,244,58,0,0,0,0,0,64,0,-1--1--1,,1|(577,630)|
1,246,3,58,0,0,0,0,0,64,0,-1--1--1,,1|(730,678)|
10,247,RWFac,493,645,33,13,8,3,0,2,-1,0,0,0,0-0-0,0-0-0,|11||0-128-0
1,248,247,58,0,0,0,0,0,64,0,-1--1--1,,1|(542,648)|
10,249,CellularDensityFemale,1185,588,95,10,8,3,0,2,0,0,0,0,0-0-0,0-0-0,|11||0-0-255
10,250,CellularDensityMale,1109,558,84,10,8,3,0,2,0,0,0,0,0-0-0,0-0-0,|11||0-0-255
10,251,ActiveOrganBMRtoBW,213,1140,66,26,8,131,0,2,0,0,0,0,0-0-0,0-0-0,|11||0-0-255
10,252,CellularDensity,1173,638,64,10,8,3,0,0,0,0,0,0
1,253,250,252,0,0,0,0,0,64,0,-1--1--1,,1|(1136,592)|
1,254,249,252,0,0,0,0,0,64,0,-1--1--1,,1|(1180,606)|
10,255,RefLeanBMR,1209,745,56,13,8,131,0,0,0,0,0,0
10,256,ExtraLean,944,735,43,13,8,3,0,0,0,0,0,0
1,257,3,256,0,0,0,0,0,64,0,-1--1--1,,1|(880,715)|
10,258,ResidualFat,1010,866,50,13,8,3,0,0,0,0,0,0
1,259,2,258,0,0,0,0,0,64,0,-1--1--1,,1|(915,836)|
10,260,ActiveOrganFraction,1034,790,56,23,8,131,0,2,0,0,0,0,0-0-0,0-0-0,|11||0-0-255
1,261,260,258,0,0,0,0,0,64,0,-1--1--1,,1|(1022,826)|
10,262,ActiveOrgLeanFrac,916,776,70,33,8,131,0,2,-1,0,0,0,0-0-0,0-0-0,|11||0-128-0
1,263,262,258,0,0,0,0,0,64,0,-1--1--1,,1|(967,826)|
10,264,EQMaintenanceBMR,1145,813,89,10,8,3,0,0,0,0,0,0
1,265,258,264,0,0,0,0,0,64,0,-1--1--1,,1|(1074,840)|
1,266,256,264,0,0,0,0,0,64,0,-1--1--1,,1|(1041,772)|
1,267,255,264,0,0,0,0,0,64,0,-1--1--1,,1|(1180,775)|
1,268,252,264,0,0,0,0,0,64,0,-1--1--1,,1|(1160,718)|
1,269,54,264,0,0,0,0,0,64,0,-1--1--1,,1|(1174,884)|
1,270,53,264,0,0,0,0,0,64,0,-1--1--1,,1|(1124,873)|
1,271,264,52,0,0,0,0,0,64,0,-1--1--1,,1|(1237,813)|
1,272,160,252,0,0,0,0,0,64,0,-1--1--1,,1|(1131,663)|
1,273,160,258,0,0,0,0,0,64,0,-1--1--1,,1|(1057,769)|
1,274,104,252,0,0,0,0,0,64,0,-1--1--1,,1|(1098,633)|
10,275,ActiveOrganEnergyPerBW,1233,688,69,29,8,131,0,2,-1,0,0,0,0-0-0,0-0-0,|11||0-0-255
1,276,275,255,0,0,0,0,0,64,0,-1--1--1,,1|(1220,718)|
1,277,160,275,1,0,0,0,0,64,0,-1--1--1,,1|(1191,696)|
10,278,RefLean,1069,743,48,13,8,2,0,3,0,0,0,0,128-128-128,0-0-0,|11||128-128-128
1,279,278,256,0,0,0,0,0,64,0,-1--1--1,,1|(1010,739)|
1,280,260,255,0,0,0,0,0,64,0,-1--1--1,,1|(1117,768)|
1,281,152,255,0,0,0,0,0,64,0,-1--1--1,,1|(888,408)|
10,282,GammaResLean,1406,770,71,10,8,3,0,2,-1,0,0,0,0-0-0,0-0-0,|11||0-128-0
1,283,282,255,0,0,0,0,0,64,0,-1--1--1,,1|(1306,757)|
1,284,278,255,0,0,0,0,0,64,0,-1--1--1,,1|(1128,743)|
10,285,IndivFMIFac,1038,100,51,13,8,3,0,2,0,0,0,0,0-0-0,0-0-0,|11||255-0-0
10,286,TotalEnergyExpenditureNoGrowth,1414,396,128,24,8,131,0,0,0,0,0,0
1,287,94,286,0,0,0,0,0,64,0,-1--1--1,,1|(1416,536)|
10,288,AdaptiveThermogenesis,1703,765,103,10,8,3,0,0,0,0,0,0
1,289,203,288,0,0,0,0,0,64,0,-1--1--1,,1|(1744,731)|
10,290,betaAT,1850,806,31,13,8,3,0,0,0,0,0,0
1,291,290,288,0,0,0,0,0,64,0,-1--1--1,,1|(1785,788)|
10,292,AdaptationFraction,1284,895,79,10,8,3,0,0,0,0,0,0
1,293,288,292,0,0,0,0,0,64,0,-1--1--1,,1|(1500,827)|
10,294,GrowthEnergyDeposition,1511,468,98,10,8,3,0,0,0,0,0,0
1,295,94,294,0,0,0,0,0,64,0,-1--1--1,,1|(1463,564)|
10,296,PALData,964,1083,38,13,8,3,0,0,0,0,0,0
10,297,PALTblMale,854,1125,51,13,8,3,0,2,0,0,0,0,0-0-0,0-0-0,|11||0-0-255
10,298,PALTbleFemale,903,1160,68,10,8,3,0,2,0,0,0,0,0-0-0,0-0-0,|11||0-0-255
1,299,297,296,0,0,0,0,0,64,0,-1--1--1,,1|(901,1106)|
1,300,298,296,0,0,0,0,0,64,0,-1--1--1,,1|(927,1129)|
1,301,160,296,0,0,0,0,0,64,0,-1--1--1,,1|(1033,877)|
1,302,104,296,0,0,0,0,0,64,0,-1--1--1,,1|(1018,850)|
10,303,Torun TEE,636,1135,48,13,8,3,0,0,0,0,0,0
1,304,42,303,0,0,0,0,0,64,0,-1--1--1,,1|(733,944)|
1,305,104,303,0,0,0,0,0,64,0,-1--1--1,,1|(857,877)|
10,306,RefWeightforHeight,929,685,83,10,8,131,0,0,0,0,0,0
10,307,CurRefBMI,910,520,46,13,8,3,0,0,-1,0,0,0
1,308,307,306,0,0,0,0,0,64,0,-1--1--1,,1|(918,596)|
1,309,306,258,0,0,0,0,0,64,0,-1--1--1,,1|(965,767)|
1,310,306,255,0,0,0,0,0,64,0,-1--1--1,,1|(1057,712)|
1,311,1,306,0,0,0,0,0,64,0,-1--1--1,,1|(642,616)|
1,312,5,307,0,0,0,0,0,64,0,-1--1--1,,1|(1021,403)|
1,313,152,307,0,0,0,0,0,64,0,-1--1--1,,1|(739,295)|
1,314,16,307,0,0,0,0,0,64,0,-1--1--1,,1|(539,365)|
1,315,4,307,0,0,0,0,0,64,0,-1--1--1,,1|(1039,431)|
10,316,CurRefBMI,70,721,58,13,8,2,0,3,-1,0,0,0,128-128-128,0-0-0,|11||128-128-128
10,317,BMI,103,781,29,13,8,2,0,3,-1,0,0,0,128-128-128,0-0-0,|11||128-128-128
10,318,MaxHGrowRate,308,433,68,10,8,3,0,0,0,0,0,0
1,319,17,318,1,0,0,0,0,64,0,-1--1--1,,1|(320,320)|
1,320,14,318,0,0,0,0,0,64,0,-1--1--1,,1|(385,448)|
1,321,8,318,0,0,0,0,0,64,0,-1--1--1,,1|(465,412)|
10,322,CatchUPGMaxFac,266,370,79,10,8,3,0,0,0,0,0,0
1,323,322,318,0,0,0,0,0,64,0,-1--1--1,,1|(282,395)|
1,324,318,13,1,0,0,0,0,64,0,-1--1--1,,1|(263,495)|
10,325,Time,51,666,33,13,8,2,0,3,-1,0,0,0,128-128-128,0-0-0,|11||128-128-128
10,326,TEEwithGrowth,1361,475,68,10,8,3,0,0,0,0,0,0
1,327,286,326,0,0,0,0,0,64,0,-1--1--1,,1|(1386,436)|
1,328,294,326,0,0,0,0,0,64,0,-1--1--1,,1|(1427,471)|
10,329,InitBMIFac,1163,171,44,13,8,3,0,0,0,0,0,0
1,330,307,108,0,0,0,0,0,64,0,-1--1--1,,1|(1015,384)|
1,331,329,108,0,0,0,0,0,64,0,-1--1--1,,1|(1150,198)|
10,332,BMRNoGrowth,1134,1015,64,10,8,3,0,0,0,0,0,0
1,333,264,332,0,0,0,0,0,64,0,-1--1--1,,1|(1139,907)|
10,334,InitL,891,126,19,13,8,3,0,0,0,0,0,0
10,335,InitF,834,93,19,13,8,3,0,0,0,0,0,0
1,336,335,334,0,0,0,0,0,64,1,-1--1--1,,1|(856,105)|
1,337,133,335,0,0,0,0,0,64,1,-1--1--1,,1|(903,43)|
1,338,5,335,0,0,0,0,0,64,1,-1--1--1,,1|(984,199)|
1,339,242,335,0,0,0,0,0,64,1,-1--1--1,,1|(466,94)|
1,340,152,335,0,0,0,0,0,64,1,-1--1--1,,1|(702,87)|
1,341,1,335,0,0,0,0,0,64,1,-1--1--1,,1|(601,324)|
1,342,285,335,0,0,0,0,0,64,1,-1--1--1,,1|(926,96)|
1,343,108,335,0,0,0,0,0,64,1,-1--1--1,,1|(985,166)|
1,344,16,335,0,0,0,0,0,64,1,-1--1--1,,1|(507,157)|
1,345,4,335,0,0,0,0,0,64,1,-1--1--1,,1|(1001,214)|
1,346,243,335,0,0,0,0,0,64,1,-1--1--1,,1|(458,76)|
1,347,1,334,0,0,0,0,0,64,1,-1--1--1,,1|(630,340)|
1,348,108,334,0,0,0,0,0,64,1,-1--1--1,,1|(1013,182)|
1,349,334,3,0,0,0,0,0,64,1,-1--1--1,,1|(863,403)|
1,350,335,2,0,0,0,0,0,64,1,-1--1--1,,1|(835,442)|
10,351,Eff E Ave on H,216,711,63,10,8,3,0,0,0,0,0,0
10,352,SensHGrEnAvlb alpha,216,810,69,21,8,3,0,2,-1,0,0,0,0-0-0,0-0-0,|11||0-128-0
1,353,352,351,0,0,0,0,0,64,0,-1--1--1,,1|(216,762)|
1,354,45,351,0,0,0,0,0,64,0,-1--1--1,,1|(662,554)|
1,355,307,351,0,0,0,0,0,64,0,-1--1--1,,1|(564,614)|
1,356,351,13,0,0,0,0,0,64,0,-1--1--1,,1|(245,648)|
10,357,EtaL,1605,395,33,13,8,2,0,3,-1,0,0,0,128-128-128,0-0-0,|11||128-128-128
10,358,RhoL Hat,1601,436,51,13,8,2,0,3,-1,0,0,0,128-128-128,0-0-0,|11||128-128-128
10,359,EtaF,1474,415,33,13,8,2,0,3,-1,0,0,0,128-128-128,0-0-0,|11||128-128-128
10,360,RhoF,1674,490,35,13,8,2,0,3,-1,0,0,0,128-128-128,0-0-0,|11||128-128-128
1,361,360,294,0,0,0,0,0,64,0,-1--1--1,,1|(1618,483)|
1,362,358,294,0,0,0,0,0,64,0,-1--1--1,,1|(1558,451)|
1,363,357,294,0,0,0,0,0,64,0,-1--1--1,,1|(1561,428)|
1,364,359,294,0,0,0,0,0,64,0,-1--1--1,,1|(1489,437)|
1,365,360,286,0,0,0,0,0,64,0,-1--1--1,,1|(1566,451)|
1,366,358,286,0,0,0,0,0,64,0,-1--1--1,,1|(1545,424)|
1,367,359,286,0,0,0,0,0,64,0,-1--1--1,,1|(1471,414)|
1,368,357,286,0,0,0,0,0,64,0,-1--1--1,,1|(1564,395)|
1,369,93,286,0,0,0,0,0,64,0,-1--1--1,,1|(1545,544)|
10,370,CostEnrGap,2279,945,53,13,8,3,0,0,0,0,0,0
1,371,286,370,0,0,0,0,0,64,0,-1--1--1,,1|(1848,672)|
1,372,203,370,0,0,0,0,0,64,0,-1--1--1,,1|(2022,820)|
1,373,73,370,0,0,0,0,0,64,0,-1--1--1,,1|(1492,829)|
1,374,78,370,0,0,0,0,0,64,0,-1--1--1,,1|(1489,884)|
1,375,93,294,0,0,0,0,0,64,0,-1--1--1,,1|(1587,574)|
1,376,292,332,0,0,0,0,0,64,0,-1--1--1,,1|(1214,950)|
10,377,TCV,393,55,20,13,8,3,0,0,-1,0,0,0
1,378,377,15,0,0,0,0,0,64,0,-1--1--1,,1|(425,44)|
1,379,377,13,0,0,0,0,0,64,0,-1--1--1,,1|(339,308)|
1,380,377,318,0,0,0,0,0,64,0,-1--1--1,,1|(352,238)|
10,381,INITIAL TIME,1984,595,38,21,8,2,0,3,-1,0,0,0,128-128-128,0-0-0,|11||128-128-128
10,382,Time,1703,796,33,13,8,2,0,3,-1,0,0,0,128-128-128,0-0-0,|11||128-128-128
10,383,EndoWPartition,404,925,66,10,8,3,0,0,-1,0,0,0
1,384,383,218,0,0,0,0,0,64,0,-1--1--1,,1|(352,906)|
10,385,ForbesWPartition,416,1005,73,10,8,3,0,0,-1,0,0,0
1,386,385,218,0,0,0,0,0,64,0,-1--1--1,,1|(354,948)|
10,387,SWForbes,171,955,48,13,8,3,0,18,-1,0,0,0,0-0-0,0-0-0,|11|B|255-128-0
1,388,387,218,0,0,0,0,0,64,0,-1--1--1,,1|(218,921)|
1,389,2,385,1,0,0,0,0,64,0,-1--1--1,,1|(580,955)|
1,390,45,383,0,0,0,0,0,64,0,-1--1--1,,1|(750,661)|
1,391,307,383,0,0,0,0,0,64,0,-1--1--1,,1|(660,719)|
1,392,285,383,0,0,0,0,0,64,0,-1--1--1,,1|(724,508)|
1,393,16,383,0,0,0,0,0,64,0,-1--1--1,,1|(294,567)|
1,394,204,191,0,0,0,0,0,64,0,-1--1--1,,1|(1929,578)|
10,395,Salbe FFM,493,1045,46,13,8,3,0,0,0,0,0,0
1,396,3,395,0,0,0,0,0,64,0,-1--1--1,,1|(664,871)|
10,397,SalbeW,490,1090,34,13,8,3,0,0,0,0,0,0
1,398,42,397,0,0,0,0,0,64,0,-1--1--1,,1|(663,922)|
10,399,SalbeBMR,1253,236,45,13,8,3,0,0,0,0,0,0
10,400,SalbeHeight,116,600,51,13,8,3,0,0,0,0,0,0
1,401,1,400,0,0,0,0,0,64,0,-1--1--1,,1|(256,573)|
10,402,SalbeError,373,1115,45,13,8,3,0,0,0,0,0,0
1,403,395,402,0,0,0,0,0,64,0,-1--1--1,,1|(439,1076)|
1,404,397,402,0,0,0,0,0,64,0,-1--1--1,,1|(443,1099)|
1,405,226,402,0,0,0,0,0,64,0,-1--1--1,,1|(1249,891)|
1,406,285,402,0,0,0,0,0,64,0,-1--1--1,,1|(709,601)|
10,407,Time,373,1149,33,13,8,2,0,3,-1,0,0,0,128-128-128,0-0-0,|11||128-128-128
1,408,407,402,0,0,0,0,0,64,0,-1--1--1,,1|(373,1139)|
10,409,SalbeTEENoG,1335,250,63,10,8,3,0,0,0,0,0,0
1,410,286,409,0,0,0,0,0,64,0,-1--1--1,,1|(1374,322)|
1,411,400,402,0,0,0,0,0,64,0,-1--1--1,,1|(240,851)|
1,412,144,402,0,0,0,0,0,64,0,-1--1--1,,1|(511,703)|
1,413,329,402,0,0,0,0,0,64,0,-1--1--1,,1|(772,637)|
1,414,14,50,0,0,0,0,0,64,0,-1--1--1,,1|(636,521)|
1,415,377,50,0,0,0,0,0,64,0,-1--1--1,,1|(644,325)|
1,416,14,120,0,0,0,0,0,64,0,-1--1--1,,1|(591,689)|
1,417,377,120,0,0,0,0,0,64,0,-1--1--1,,1|(585,491)|
1,418,52,288,0,0,0,0,0,64,0,-1--1--1,,1|(1514,790)|
1,419,52,292,0,0,0,0,0,64,0,-1--1--1,,1|(1309,854)|
10,420,Energy Demand,1355,597,36,21,8,3,0,0,0,0,0,0
10,421,Energy Supply,1660,592,31,21,8,3,0,0,0,0,0,0
1,422,421,420,0,0,0,0,0,64,0,-1--1--1,,1|(1516,593)|
10,423,CPartition,410,772,42,12,8,3,0,0,0,0,0,0
10,424,DailyBMR,1260,467,42,12,8,3,0,0,0,0,0,0
10,425,CurDesFemFMI,45,801,78,10,8,2,0,3,0,0,0,0,128-128-128,0-0-0,|11||128-128-128
10,426,CurDesMalFMI,56,898,75,10,8,2,0,3,0,0,0,0,128-128-128,0-0-0,|11||128-128-128
10,427,CurDesFMI,61,851,48,12,8,3,0,0,0,0,0,0
1,428,425,427,0,0,0,0,0,64,0,-1--1--1,,1|(50,818)|
1,429,426,427,0,0,0,0,0,64,0,-1--1--1,,1|(57,882)|
10,430,DesFMBalAdj,265,818,57,12,8,3,0,0,0,0,0,0
1,431,427,430,0,0,0,0,0,64,0,-1--1--1,,1|(151,836)|
10,432,DesFMAdjE,169,870,50,12,8,3,0,0,0,0,0,0
10,433,DesFFMAdjE,277,882,55,12,8,3,0,0,0,0,0,0
1,434,430,432,0,0,0,0,0,64,0,-1--1--1,,1|(223,840)|
1,435,430,433,0,0,0,0,0,64,0,-1--1--1,,1|(269,843)|
1,436,432,421,0,0,0,0,0,64,0,-1--1--1,,1|(917,730)|
1,437,433,421,0,0,0,0,0,64,0,-1--1--1,,1|(973,735)|
1,438,432,420,0,0,0,0,0,64,0,-1--1--1,,1|(762,733)|
1,439,433,420,0,0,0,0,0,64,0,-1--1--1,,1|(813,739)|
1,440,423,420,0,0,0,0,0,64,0,-1--1--1,,1|(878,685)|
1,441,420,113,0,0,0,0,0,64,0,-1--1--1,,1|(1346,667)|
1,442,16,427,0,0,0,0,0,64,0,-1--1--1,,1|(127,529)|
1,443,56,432,0,0,0,0,0,64,0,-1--1--1,,1|(422,925)|
1,444,59,432,0,0,0,0,0,64,0,-1--1--1,,1|(432,952)|
1,445,228,430,0,0,0,0,0,64,0,-1--1--1,,1|(764,603)|
1,446,1,430,0,0,0,0,0,64,0,-1--1--1,,1|(319,683)|
1,447,85,430,0,0,0,0,0,64,0,-1--1--1,,1|(563,730)|
1,448,57,433,0,0,0,0,0,64,0,-1--1--1,,1|(486,755)|
1,449,58,433,0,0,0,0,0,64,0,-1--1--1,,1|(449,764)|
1,450,218,423,0,0,0,0,0,64,0,-1--1--1,,1|(339,829)|
1,451,56,423,0,0,0,0,0,64,0,-1--1--1,,1|(527,876)|
1,452,57,423,0,0,0,0,0,64,0,-1--1--1,,1|(554,700)|
1,453,59,423,0,0,0,0,0,64,0,-1--1--1,,1|(545,903)|
1,454,58,423,0,0,0,0,0,64,0,-1--1--1,,1|(516,709)|
1,455,421,93,0,0,0,0,0,64,0,-1--1--1,,1|(1657,629)|
1,456,420,94,0,0,0,0,0,64,0,-1--1--1,,1|(1381,623)|
1,457,288,420,0,0,0,0,0,64,0,-1--1--1,,1|(1543,687)|
1,458,120,420,0,0,0,0,0,64,0,-1--1--1,,1|(1052,776)|
1,459,50,420,0,0,0,0,0,64,0,-1--1--1,,1|(1144,599)|
1,460,52,420,0,0,0,0,0,64,0,-1--1--1,,1|(1342,713)|
1,461,60,420,0,0,0,0,0,64,0,-1--1--1,,1|(1522,720)|
1,462,420,92,0,0,0,0,0,64,0,-1--1--1,,1|(1434,615)|
1,463,421,92,0,0,0,0,0,64,0,-1--1--1,,1|(1603,613)|
1,464,14,421,0,0,0,0,0,64,0,-1--1--1,,1|(1015,519)|
1,465,120,421,0,0,0,0,0,64,0,-1--1--1,,1|(1211,768)|
1,466,50,421,0,0,0,0,0,64,0,-1--1--1,,1|(1299,597)|
1,467,203,421,0,0,0,0,0,64,0,-1--1--1,,1|(1729,656)|
1,468,66,421,0,0,0,0,0,64,0,-1--1--1,,1|(1261,824)|
1,469,84,421,0,0,0,0,0,64,0,-1--1--1,,1|(1226,623)|
1,470,85,421,0,0,0,0,0,64,0,-1--1--1,,1|(1282,613)|
1,471,377,421,0,0,0,0,0,64,0,-1--1--1,,1|(1014,317)|
1,472,292,424,0,0,0,0,0,64,0,-1--1--1,,1|(1272,688)|
1,473,62,424,0,0,0,0,0,64,0,-1--1--1,,1|(1119,692)|
1,474,60,424,0,0,0,0,0,64,0,-1--1--1,,1|(1468,651)|
1,475,286,424,0,0,0,0,0,64,0,-1--1--1,,1|(1330,434)|
1,476,424,399,0,0,0,0,0,64,0,-1--1--1,,1|(1256,358)|
10,477,TotalDesiredEnergy,1696,947,84,10,8,3,0,0,-1,0,0,0
1,478,55,477,0,0,0,0,0,64,0,-1--1--1,,1|(1750,892)|
1,479,120,477,0,0,0,0,0,64,0,-1--1--1,,1|(1230,941)|
1,480,433,477,0,0,0,0,0,64,0,-1--1--1,,1|(965,913)|
1,481,432,477,0,0,0,0,0,64,0,-1--1--1,,1|(908,906)|
1,482,50,477,0,0,0,0,0,64,0,-1--1--1,,1|(1292,772)|
1,483,52,477,0,0,0,0,0,64,0,-1--1--1,,1|(1521,883)|
1,484,198,477,0,0,0,0,0,64,0,-1--1--1,,1|(915,666)|
1,485,201,477,0,0,0,0,0,64,0,-1--1--1,,1|(1819,984)|
1,486,477,288,0,0,0,0,0,64,0,-1--1--1,,1|(1698,862)|
1,487,477,131,0,0,0,0,0,64,0,-1--1--1,,1|(1838,871)|
10,488,PA,1038,956,14,12,8,3,0,2,0,0,0,0,0-0-0,0-0-0,|11||255-0-0
10,489,PAMale,1070,1054,33,12,8,3,0,0,0,0,0,0
10,490,PAFem,1155,1026,31,12,8,3,0,0,0,0,0,0
1,491,490,488,0,0,0,0,0,64,0,-1--1--1,,1|(1099,992)|
1,492,489,488,0,0,0,0,0,64,0,-1--1--1,,1|(1056,1011)|
10,493,SWFixedPA,1161,983,50,12,8,3,0,0,-1,0,0,0
1,494,493,488,0,0,0,0,0,64,0,-1--1--1,,1|(1088,967)|
1,495,55,488,0,0,0,0,0,64,0,-1--1--1,,1|(1421,898)|
1,496,264,488,0,0,0,0,0,64,0,-1--1--1,,1|(1096,877)|
1,497,16,488,0,0,0,0,0,64,0,-1--1--1,,1|(609,583)|
1,498,296,488,0,0,0,0,0,64,0,-1--1--1,,1|(997,1025)|
1,499,42,488,0,0,0,0,0,64,0,-1--1--1,,1|(924,855)|
1,500,488,62,0,0,0,0,0,64,0,-1--1--1,,1|(1018,935)|
///---\\\
:GRAPH Main_Outputs
:TITLE Body Mass, Composition, and Height
:SCALE
:VAR Height
:Y-MIN 0
:Y-MAX 2
:SCALE
:VAR W
:Y-MIN 0
:Y-MAX 130
:SCALE
:VAR FatFrac
:Y-MIN 0
:Y-MAX 1
:SCALE
:VAR BMI
:Y-MIN 0
:Y-MAX 35

:GRAPH GRAPH
:TITLE Hall Comparison
:SCALE
:VAR W[p2]
:Y-MIN 50
:Y-MAX 80
:DATASET V25-Hall80
:SCALE
:VAR W[p2]
:Y-MIN 90
:Y-MAX 120
:DATASET V25-Hall120

:GRAPH Height_Comparison_with_C
:TITLE Height Comparison with CDC Charts
:SCALE
:VAR Height[p1]|Male
:VAR Height[p2]|Female
:VAR Current Des H[p1]|CDC Chart Male
:VAR Current Des H[p2]|CDC Chart Female

:GRAPH BMI_Comparison_with_CDC_
:TITLE BMI Comparison with CDC Charts
:SCALE
:VAR BMI[p1]|Male
:VAR BMI[p2]|Female
:VAR CDC BMI[p1]|CDC Male
:VAR CDC BMI[p2]|CDC Female

:GRAPH energy_compare
:TITLE energy compare
:SCALE
:VAR CEGAve
:DATASET CompareHallData
:VAR CostEnrGap[p3]

:GRAPH Fat_Frac
:TITLE Fat Frac
:SCALE
:VAR HFF
:DATASET CompareHallData
:VAR FatFrac[p3]

:TABLE ReportTable
:TITLE ReportTable
:PRETTYNUM
:TIME-DOWN
:FIRST-CELLWIDTH 30
:CELLWIDTH 14
:FONT Arial|11||0-0-0
:VAR ButteTotalEnergyExpenditure[p3]
:VAR ButteTotalEnergyExpenditure[p4]
:VAR ButteEnergyDeposition[p3]
:VAR ButteEnergyDeposition[p4]
:VAR Fat Mass[p3]
:VAR Fat Mass[p4]
:VAR Lean Mass[p3]
:VAR Lean Mass[p4]
:VAR W[p3]
:VAR W[p4]
:VAR Height[p3]
:VAR Height[p4]
:VAR DailyBMR[p3]
:VAR DailyBMR[p4]

:GRAPH Energy_Components
:TITLE Energy Components
:SCALE
:VAR ButteEnergyDeposition|Energy for Tissue Deposition
:SCALE
:VAR ButteTotalEnergyExpenditure|Energy Expenditure without Deposition
:SCALE
:VAR EnergyIntake|Energy Intake
:SCALE
:VAR DailyBMR|Basal Metabolic Rate
:L<%^E!@
1:SalbeOptim.vdf
9:SalbeOptim
22:$,Dollar,Dollars,$s
22:Hour,Hours
22:Month,Months
22:Person,People,Persons
22:Unit,Units
22:Week,Weeks
22:Year,Years
22:Day,Days
11:Salbe.voc
12:Salbe.vpd
13:PARef
17:Salbe.lst
18:SimpleChildhoodModel-V2.vsc
20:SimpleChildhoodModel-V2.lst
15:0,0,0,0,0,0
19:75,2
27:0,
34:0,
4:Time
5:BWfactor[People]
35:Date
36:YYYY-MM-DD
37:2000
38:1
39:1
40:4
41:0
42:0
24:1825
25:3650
26:3650
6:A1
6:AD
6:Black
6:BMID
6:c1
6:c2
6:d1
6:e1
6:Fat
6:g211
6:HD
6:Lean
6:M
6:Mexican
6:mo1
6:mo10
6:mo2
6:mo3
6:mo4
6:mo5
6:mo6
6:mo7
6:mo8
6:mo9
6:Other
6:Other Hispanic
6:p3
6:p4
6:ptype
6:s1
6:sa1
6:sa10
6:sa100
6:sa101
6:sa102
6:sa103
6:sa104
6:sa105
6:sa106
6:sa107
6:sa108
6:sa109
6:sa11
6:sa110
6:sa111
6:sa112
6:sa113
6:sa114
6:sa115
6:sa116
6:sa117
6:sa118
6:sa119
6:sa12
6:sa120
6:sa121
6:sa122
6:sa123
6:sa124
6:sa125
6:sa126
6:sa127
6:sa128
6:sa129
6:sa13
6:sa130
6:sa131
6:sa132
6:sa133
6:sa134
6:sa135
6:sa136
6:sa137
6:sa138
6:sa139
6:sa14
6:sa140
6:sa141
6:sa142
6:sa143
6:sa144
6:sa145
6:sa146
6:sa147
6:sa148
6:sa149
6:sa15
6:sa150
6:sa151
6:sa152
6:sa153
6:sa154
6:sa155
6:sa156
6:sa157
6:sa158
6:sa159
6:sa16
6:sa160
6:sa17
6:sa18
6:sa19
6:sa2
6:sa20
6:sa21
6:sa22
6:sa23
6:sa24
6:sa25
6:sa26
6:sa27
6:sa28
6:sa29
6:sa3
6:sa30
6:sa31
6:sa32
6:sa33
6:sa34
6:sa35
6:sa36
6:sa37
6:sa38
6:sa39
6:sa4
6:sa40
6:sa41
6:sa42
6:sa43
6:sa44
6:sa45
6:sa46
6:sa47
6:sa48
6:sa49
6:sa5
6:sa50
6:sa51
6:sa52
6:sa53
6:sa54
6:sa55
6:sa56
6:sa57
6:sa58
6:sa59
6:sa6
6:sa60
6:sa61
6:sa62
6:sa63
6:sa64
6:sa65
6:sa66
6:sa67
6:sa68
6:sa69
6:sa7
6:sa70
6:sa71
6:sa72
6:sa73
6:sa74
6:sa75
6:sa76
6:sa77
6:sa78
6:sa79
6:sa8
6:sa80
6:sa81
6:sa82
6:sa83
6:sa84
6:sa85
6:sa86
6:sa87
6:sa88
6:sa89
6:sa9
6:sa90
6:sa91
6:sa92
6:sa93
6:sa94
6:sa95
6:sa96
6:sa97
6:sa98
6:sa99
6:T1
6:T2
6:T3
6:T4
6:White
