# Supplementary material for: Human Growth and Body Weight Dynamics: An Integrative Systems Model
Source: PLoS One. 2014 Dec 5;9(12):e114609. doi: 10.1371/journal.pone.0114609 (PMC4257729; doi:10.1371/journal.pone.0114609)
Supplement: Appendix S4 — Simulation model. Vensim simulation models and supplementary files available for independent analysis and replication of results. (ZIP) [file pone.0114609.s004.zip › FullAnalysis/V34-WeightLossBMI1.out]

:COMSYS After 444 simulations
:COMSYS Best payoff is -0.00153718
:COMSYS User terminated optimization session
:OPTIMIZER=Powell
:SENSITIVITY=Off
:MULTIPLE_START=Off
:RANDOM_NUMER=Default
:OUTPUT_LEVEL=On
:TRACE=Off
:MAX_ITERATIONS=1000
:RESTART_MAX=0
:PASS_LIMIT=2
:FRACTIONAL_TOLERANCE=3e-005
:TOLERANCE_MULTIPLIER=21
:ABSOLUTE_TOLERANCE=1
:SCALE_ABSOLUTE=1
:VECTOR_POINTS=25
EndoEIShock[p1] = 0.998157
EndoEIShock[p2] = 0.970034
EndoEIShock[p3] = 0.998514
EndoEIShock[p4] = 0.997527
EndoEIShock[p5] = 0.991993
EndoEIShock[p6] = 0.995355
EndoEIShock[p7] = 0.994046
EndoEIShock[p8] = 1.00102
EndoEIShock[p9] = 1.00563
EndoEIShock[p10] = 1.00688
EndoEIShock[p11] = 1.00277
EndoEIShock[p12] = 0.99649
EndoEIShock[p13] = 0.996039
EndoEIShock[p14] = 0.998374
EndoEIShock[p15] = 0.99521
EndoEIShock[p16] = 0.991914
EndoEIShock[p17] = 0.992054
EndoEIShock[p18] = 0.995295
EndoEIShock[p19] = 0.998856
EndoEIShock[p20] = 0.999574
EndoEIShock[p21] = 0.983568
EndoEIShock[p22] = 0.980737
EndoEIShock[p23] = 0.978881
EndoEIShock[p24] = 0.977446
EndoEIShock[p25] = 0.975481
EndoEIShock[p26] = 0.974536
EndoEIShock[p27] = 0.973114
EndoEIShock[p28] = 1.0002
EndoEIShock[p29] = 0.988083
EndoEIShock[p30] = 0.997291
EndoEIShock[p31] = 0.995344
EndoEIShock[p32] = 0.998497
EndoEIShock[p33] = 1.00254
EndoEIShock[p34] = 1.00465
EndoEIShock[p35] = 1.00537
EndoEIShock[p36] = 1.00444
EndoEIShock[p37] = 1.00369
EndoEIShock[p38] = 1.00637
EndoEIShock[p39] = 1.00864
EndoEIShock[p40] = 1.00546
EndoEIShock[p41] = 0.996916
EndoEIShock[p42] = 0.989625
EndoEIShock[p43] = 0.987
EndoEIShock[p44] = 0.985828
EndoEIShock[p45] = 0.984197
EndoEIShock[p46] = 0.982973
EndoEIShock[p47] = 0.981738
EndoEIShock[p48] = 0.974716
EndoEIShock[p49] = 0.97208
EndoEIShock[p50] = 0.970107
EndoEIShock[p51] = 0.968646
EndoEIShock[p52] = 0.96671
EndoEIShock[p53] = 0.965559
EndoEIShock[p54] = 0.963665
