# Supplementary material for: Human Growth and Body Weight Dynamics: An Integrative Systems Model
Source: PLoS One. 2014 Dec 5;9(12):e114609. doi: 10.1371/journal.pone.0114609 (PMC4257729; doi:10.1371/journal.pone.0114609)
Supplement: Appendix S4 — Simulation model. Vensim simulation models and supplementary files available for independent analysis and replication of results. (ZIP) [file pone.0114609.s004.zip › FullAnalysis/V34-WeightLossBMI1Ref.out]

:COMSYS After 4288 simulations
:COMSYS Best payoff is -0.00219253
:COMSYS User terminated optimization session
:OPTIMIZER=Powell
:SENSITIVITY=Off
:MULTIPLE_START=Off
:RANDOM_NUMER=Default
:OUTPUT_LEVEL=On
:TRACE=Off
:MAX_ITERATIONS=1000
:RESTART_MAX=0
:PASS_LIMIT=2
:FRACTIONAL_TOLERANCE=3e-005
:TOLERANCE_MULTIPLIER=21
:ABSOLUTE_TOLERANCE=1
:SCALE_ABSOLUTE=1
:VECTOR_POINTS=25
EndoEIShock[p1] = 1.1354
EndoEIShock[p2] = 1.03694
EndoEIShock[p3] = 1.02637
EndoEIShock[p4] = 1.02348
EndoEIShock[p5] = 1.01906
EndoEIShock[p6] = 1.02242
EndoEIShock[p7] = 1.02146
EndoEIShock[p8] = 1.02832
EndoEIShock[p9] = 1.03571
EndoEIShock[p10] = 1.03434
EndoEIShock[p11] = 1.02867
EndoEIShock[p12] = 1.02341
EndoEIShock[p13] = 1.02373
EndoEIShock[p14] = 1.02529
EndoEIShock[p15] = 1.02096
EndoEIShock[p16] = 1.01626
EndoEIShock[p17] = 1.01523
EndoEIShock[p18] = 1.01551
EndoEIShock[p19] = 1.01289
EndoEIShock[p20] = 1.01206
EndoEIShock[p21] = 1.00017
EndoEIShock[p22] = 1.00009
EndoEIShock[p23] = 0.999999
EndoEIShock[p24] = 1.0002
EndoEIShock[p25] = 1.00017
EndoEIShock[p26] = 1.00021
EndoEIShock[p27] = 1.00021
EndoEIShock[p28] = 1.14654
EndoEIShock[p29] = 1.03693
EndoEIShock[p30] = 1.03141
EndoEIShock[p31] = 1.02365
EndoEIShock[p32] = 1.02869
EndoEIShock[p33] = 1.0385
EndoEIShock[p34] = 1.03854
EndoEIShock[p35] = 1.03747
EndoEIShock[p36] = 1.03462
EndoEIShock[p37] = 1.03397
EndoEIShock[p38] = 1.03737
EndoEIShock[p39] = 1.04085
EndoEIShock[p40] = 1.03525
EndoEIShock[p41] = 1.02445
EndoEIShock[p42] = 1.0176
EndoEIShock[p43] = 1.01513
EndoEIShock[p44] = 1.01279
EndoEIShock[p45] = 1.01048
EndoEIShock[p46] = 1.00806
EndoEIShock[p47] = 1.00516
EndoEIShock[p48] = 1.00016
EndoEIShock[p49] = 1.00008
EndoEIShock[p50] = 1.0001
EndoEIShock[p51] = 1.00011
EndoEIShock[p52] = 1.00017
EndoEIShock[p53] = 1.00015
EndoEIShock[p54] = 1.00021
