# Supplementary material for: Human Growth and Body Weight Dynamics: An Integrative Systems Model
Source: PLoS One. 2014 Dec 5;9(12):e114609. doi: 10.1371/journal.pone.0114609 (PMC4257729; doi:10.1371/journal.pone.0114609)
Supplement: Appendix S4 — Simulation model. Vensim simulation models and supplementary files available for independent analysis and replication of results. (ZIP) [file pone.0114609.s004.zip › FullAnalysis/V34-WeightLossBMI5.out]

:COMSYS After 513 simulations
:COMSYS Best payoff is -0.00190037
:COMSYS User terminated optimization session
:OPTIMIZER=Powell
:SENSITIVITY=Off
:MULTIPLE_START=Off
:RANDOM_NUMER=Default
:OUTPUT_LEVEL=On
:TRACE=Off
:MAX_ITERATIONS=1000
:RESTART_MAX=0
:PASS_LIMIT=2
:FRACTIONAL_TOLERANCE=3e-005
:TOLERANCE_MULTIPLIER=21
:ABSOLUTE_TOLERANCE=1
:SCALE_ABSOLUTE=1
:VECTOR_POINTS=25
EndoEIShock[p1] = 0.997838
EndoEIShock[p2] = 0.961872
EndoEIShock[p3] = 0.942193
EndoEIShock[p4] = 0.932966
EndoEIShock[p5] = 0.925197
EndoEIShock[p6] = 0.92631
EndoEIShock[p7] = 0.923369
EndoEIShock[p8] = 0.930019
EndoEIShock[p9] = 0.93933
EndoEIShock[p10] = 0.937331
EndoEIShock[p11] = 0.930803
EndoEIShock[p12] = 0.925762
EndoEIShock[p13] = 0.927392
EndoEIShock[p14] = 0.931061
EndoEIShock[p15] = 0.927955
EndoEIShock[p16] = 0.923957
EndoEIShock[p17] = 0.923383
EndoEIShock[p18] = 0.926076
EndoEIShock[p19] = 0.928744
EndoEIShock[p20] = 0.929529
EndoEIShock[p21] = 0.913588
EndoEIShock[p22] = 0.899636
EndoEIShock[p23] = 0.889579
EndoEIShock[p24] = 0.880267
EndoEIShock[p25] = 0.872266
EndoEIShock[p26] = 0.865229
EndoEIShock[p27] = 0.857577
EndoEIShock[p28] = 1.00018
EndoEIShock[p29] = 0.952549
EndoEIShock[p30] = 0.936853
EndoEIShock[p31] = 0.919967
EndoEIShock[p32] = 0.920846
EndoEIShock[p33] = 0.927663
EndoEIShock[p34] = 0.92463
EndoEIShock[p35] = 0.921568
EndoEIShock[p36] = 0.918636
EndoEIShock[p37] = 0.917921
EndoEIShock[p38] = 0.922625
EndoEIShock[p39] = 0.926844
EndoEIShock[p40] = 0.92086
EndoEIShock[p41] = 0.910043
EndoEIShock[p42] = 0.901018
EndoEIShock[p43] = 0.896534
EndoEIShock[p44] = 0.893665
EndoEIShock[p45] = 0.890724
EndoEIShock[p46] = 0.886818
EndoEIShock[p47] = 0.884748
EndoEIShock[p48] = 0.876452
EndoEIShock[p49] = 0.862843
EndoEIShock[p50] = 0.853512
EndoEIShock[p51] = 0.845817
EndoEIShock[p52] = 0.838328
EndoEIShock[p53] = 0.830509
EndoEIShock[p54] = 0.823895
