# Supplementary material for: Human Growth and Body Weight Dynamics: An Integrative Systems Model
Source: PLoS One. 2014 Dec 5;9(12):e114609. doi: 10.1371/journal.pone.0114609 (PMC4257729; doi:10.1371/journal.pone.0114609)
Supplement: Appendix S4 — Simulation model. Vensim simulation models and supplementary files available for independent analysis and replication of results. (ZIP) [file pone.0114609.s004.zip › FullAnalysis/V34-WeightLossBMI5Ref.out]

:COMSYS After 380 simulations
:COMSYS Best payoff is -0.00103452
:COMSYS User terminated optimization session
:OPTIMIZER=Powell
:SENSITIVITY=Off
:MULTIPLE_START=Off
:RANDOM_NUMER=Default
:OUTPUT_LEVEL=On
:TRACE=Off
:MAX_ITERATIONS=1000
:RESTART_MAX=0
:PASS_LIMIT=2
:FRACTIONAL_TOLERANCE=3e-005
:TOLERANCE_MULTIPLIER=21
:ABSOLUTE_TOLERANCE=1
:SCALE_ABSOLUTE=1
:VECTOR_POINTS=25
EndoEIShock[p1] = 1.22163
EndoEIShock[p2] = 1.06612
EndoEIShock[p3] = 1.0513
EndoEIShock[p4] = 1.04757
EndoEIShock[p5] = 1.04201
EndoEIShock[p6] = 1.04331
EndoEIShock[p7] = 1.04342
EndoEIShock[p8] = 1.04341
EndoEIShock[p9] = 1.0414
EndoEIShock[p10] = 1.03937
EndoEIShock[p11] = 1.03854
EndoEIShock[p12] = 1.04129
EndoEIShock[p13] = 1.04188
EndoEIShock[p14] = 1.04324
EndoEIShock[p15] = 1.03793
EndoEIShock[p16] = 1.02866
EndoEIShock[p17] = 1.02024
EndoEIShock[p18] = 1.01537
EndoEIShock[p19] = 1.01311
EndoEIShock[p20] = 1.01056
EndoEIShock[p21] = 1.00057
EndoEIShock[p22] = 1
EndoEIShock[p23] = 1
EndoEIShock[p24] = 1
EndoEIShock[p25] = 1
EndoEIShock[p26] = 1
EndoEIShock[p27] = 0.999743
EndoEIShock[p28] = 1.24252
EndoEIShock[p29] = 1.06577
EndoEIShock[p30] = 1.05701
EndoEIShock[p31] = 1.04615
EndoEIShock[p32] = 1.05108
EndoEIShock[p33] = 1.05778
EndoEIShock[p34] = 1.05785
EndoEIShock[p35] = 1.05426
EndoEIShock[p36] = 1.05004
EndoEIShock[p37] = 1.0493
EndoEIShock[p38] = 1.05531
EndoEIShock[p39] = 1.05986
EndoEIShock[p40] = 1.05174
EndoEIShock[p41] = 1.03256
EndoEIShock[p42] = 1.01981
EndoEIShock[p43] = 1.01461
EndoEIShock[p44] = 1.01204
EndoEIShock[p45] = 1.0099
EndoEIShock[p46] = 1.00746
EndoEIShock[p47] = 1.00485
EndoEIShock[p48] = 1
EndoEIShock[p49] = 1
EndoEIShock[p50] = 1
EndoEIShock[p51] = 1
EndoEIShock[p52] = 1.00005
EndoEIShock[p53] = 1
EndoEIShock[p54] = 1
