# Supplementary material for: Human Growth and Body Weight Dynamics: An Integrative Systems Model
Source: PLoS One. 2014 Dec 5;9(12):e114609. doi: 10.1371/journal.pone.0114609 (PMC4257729; doi:10.1371/journal.pone.0114609)
Supplement: Appendix S4 — Simulation model. Vensim simulation models and supplementary files available for independent analysis and replication of results. (ZIP) [file pone.0114609.s004.zip › FullAnalysis/V35-MultiCalib-OnlyWeight.out]

:COMSYS After 1743 simulations
:COMSYS Best payoff is -0.420012
:COMSYS Normally terminated optimization
:OPTIMIZER=Powell
:SENSITIVITY=Off
:MULTIPLE_START=Off
:RANDOM_NUMER=Default
:OUTPUT_LEVEL=On
:TRACE=Off
:MAX_ITERATIONS=1000
:RESTART_MAX=0
:PASS_LIMIT=2
:FRACTIONAL_TOLERANCE=3e-005
:TOLERANCE_MULTIPLIER=21
:ABSOLUTE_TOLERANCE=1
:SCALE_ABSOLUTE=1
:VECTOR_POINTS=25
EndoEIShock[p1] = 0.844379
EndoEIShock[p2] = 0.787752
EndoEIShock[p3] = 1.02159
EndoEIShock[p4] = 1.0198
EndoEIShock[p5] = 0.417281
EndoEIShock[p6] = 0.873596
EndoEIShock[p7] = 1.01508
EndoEIShock[p8] = 1.01745
EndoEIShock[p9] = 1.0329
EndoEIShock[p10] = 1.00656
EndoEIShock[p11] = 1.04158
EndoEIShock[p12] = 1.02452
EndoEIShock[p13] = 1.02737
EndoEIShock[p14] = 1.00046
EndoEIShock[p15] = 1.06015
EndoEIShock[p16] = 1.00927
EndoEIShock[p17] = 0.913607
EndoEIShock[p18] = 0.373574
EndoEIShock[p19] = 1.02285
EndoEIShock[p20] = 1.01143
EndoEIShock[p21] = 0.432126
EndoEIShock[p22] = 1.00893
EndoEIShock[p23] = 1.01664
EndoEIShock[p24] = 1.03059
EndoEIShock[p25] = 0.656044
EndoEIShock[p26] = 1.04708
EndoEIShock[p27] = 0.435261
EndoEIShock[p28] = 1.00368
EndoEIShock[p29] = 1.01116
EndoEIShock[p30] = 0.612512
EndoEIShock[p31] = 1.00276
EndoEIShock[p32] = 0.469044
EndoEIShock[p33] = 1.04469
EndoEIShock[p34] = 1.00613
EndoEIShock[p35] = 1.00471
EndoEIShock[p36] = 0.56732
EndoEIShock[p37] = 1.03026
EndoEIShock[p38] = 1.00072
EndoEIShock[p39] = 1.02858
EndoEIShock[p40] = 1.03123
EndoEIShock[p41] = 0.359654
EndoEIShock[p42] = 1.00094
EndoEIShock[p43] = 1.0373
EndoEIShock[p44] = 1.016
EndoEIShock[p45] = 0.421903
EndoEIShock[p46] = 1.00201
EndoEIShock[p47] = 1.051
EndoEIShock[p48] = 1.02682
EndoEIShock[p49] = 1.03223
EndoEIShock[p50] = 0.877414
