# Supplementary material for: Human Growth and Body Weight Dynamics: An Integrative Systems Model
Source: PLoS One. 2014 Dec 5;9(12):e114609. doi: 10.1371/journal.pone.0114609 (PMC4257729; doi:10.1371/journal.pone.0114609)
Supplement: Appendix S4 — Simulation model. Vensim simulation models and supplementary files available for independent analysis and replication of results. (ZIP) [file pone.0114609.s004.zip › FullAnalysis/WeightLossBMI1.out]

:COMSYS After 7 simulations
:COMSYS Best payoff is -0.00772476
:COMSYS User terminated optimization session
:OPTIMIZER=Powell
:SENSITIVITY=Off
:MULTIPLE_START=Off
:RANDOM_NUMER=Default
:OUTPUT_LEVEL=On
:TRACE=Off
:MAX_ITERATIONS=1000
:RESTART_MAX=0
:PASS_LIMIT=2
:FRACTIONAL_TOLERANCE=3e-005
:TOLERANCE_MULTIPLIER=21
:ABSOLUTE_TOLERANCE=1
:SCALE_ABSOLUTE=1
:VECTOR_POINTS=25
EndoEIShock[p1] = 0.998018
EndoEIShock[p2] = 0.948817
EndoEIShock[p3] = 0.998481
EndoEIShock[p4] = 0.998958
EndoEIShock[p5] = 0.999625
EndoEIShock[p6] = 1.00093
EndoEIShock[p7] = 1.00261
EndoEIShock[p8] = 1.00265
EndoEIShock[p9] = 1.00282
EndoEIShock[p10] = 1.0039
EndoEIShock[p11] = 1.00532
EndoEIShock[p12] = 1.00685
EndoEIShock[p13] = 1.00871
EndoEIShock[p14] = 1.00901
EndoEIShock[p15] = 1.01041
EndoEIShock[p16] = 1.00534
EndoEIShock[p17] = 1.00205
EndoEIShock[p18] = 0.998079
EndoEIShock[p19] = 0.993338
EndoEIShock[p20] = 0.991179
EndoEIShock[p21] = 0.982498
EndoEIShock[p22] = 0.981738
EndoEIShock[p23] = 0.98135
EndoEIShock[p24] = 0.980924
EndoEIShock[p25] = 0.980502
EndoEIShock[p26] = 0.980053
EndoEIShock[p27] = 0.979597
EndoEIShock[p28] = 0.999511
EndoEIShock[p29] = 0.98885
EndoEIShock[p30] = 0.997633
EndoEIShock[p31] = 0.998847
EndoEIShock[p32] = 0.999802
EndoEIShock[p33] = 1.0008
EndoEIShock[p34] = 1.00261
EndoEIShock[p35] = 1.00408
EndoEIShock[p36] = 1.00526
EndoEIShock[p37] = 1.00605
EndoEIShock[p38] = 1.00649
EndoEIShock[p39] = 1.00666
EndoEIShock[p40] = 1.00666
EndoEIShock[p41] = 1.00571
EndoEIShock[p42] = 0.995804
EndoEIShock[p43] = 0.990368
EndoEIShock[p44] = 0.987524
EndoEIShock[p45] = 0.98511
EndoEIShock[p46] = 0.98272
EndoEIShock[p47] = 0.980283
EndoEIShock[p48] = 0.975964
EndoEIShock[p49] = 0.975588
EndoEIShock[p50] = 0.975318
EndoEIShock[p51] = 0.975047
EndoEIShock[p52] = 0.974756
EndoEIShock[p53] = 0.974474
EndoEIShock[p54] = 0.974168
