# Supplementary material for: Human Growth and Body Weight Dynamics: An Integrative Systems Model
Source: PLoS One. 2014 Dec 5;9(12):e114609. doi: 10.1371/journal.pone.0114609 (PMC4257729; doi:10.1371/journal.pone.0114609)
Supplement: Appendix S4 — Simulation model. Vensim simulation models and supplementary files available for independent analysis and replication of results. (ZIP) [file pone.0114609.s004.zip › FullAnalysis/WeightLossBMI1Ref.out]

:COMSYS After 15 simulations
:COMSYS Best payoff is -3.8674e-006
:COMSYS User terminated optimization session
:OPTIMIZER=Powell
:SENSITIVITY=Off
:MULTIPLE_START=Off
:RANDOM_NUMER=Default
:OUTPUT_LEVEL=On
:TRACE=Off
:MAX_ITERATIONS=1000
:RESTART_MAX=0
:PASS_LIMIT=2
:FRACTIONAL_TOLERANCE=3e-005
:TOLERANCE_MULTIPLIER=21
:ABSOLUTE_TOLERANCE=1
:SCALE_ABSOLUTE=1
:VECTOR_POINTS=25
EndoEIShock[p1] = 1.146
EndoEIShock[p2] = 1.06134
EndoEIShock[p3] = 1.07451
EndoEIShock[p4] = 1.06079
EndoEIShock[p5] = 1.06245
EndoEIShock[p6] = 1.05986
EndoEIShock[p7] = 1.06574
EndoEIShock[p8] = 1.05534
EndoEIShock[p9] = 1.03885
EndoEIShock[p10] = 1.03924
EndoEIShock[p11] = 1.05071
EndoEIShock[p12] = 1.07001
EndoEIShock[p13] = 1.08689
EndoEIShock[p14] = 1.08936
EndoEIShock[p15] = 1.07495
EndoEIShock[p16] = 1.05371
EndoEIShock[p17] = 1.03516
EndoEIShock[p18] = 1.02005
EndoEIShock[p19] = 1.01085
EndoEIShock[p20] = 1.0066
EndoEIShock[p21] = 1
EndoEIShock[p22] = 0.999573
EndoEIShock[p23] = 0.99958
EndoEIShock[p24] = 0.999561
EndoEIShock[p25] = 0.999552
EndoEIShock[p26] = 0.999543
EndoEIShock[p27] = 0.999533
EndoEIShock[p28] = 1.13198
EndoEIShock[p29] = 1.07494
EndoEIShock[p30] = 1.07328
EndoEIShock[p31] = 1.0576
EndoEIShock[p32] = 1.06056
EndoEIShock[p33] = 1.05912
EndoEIShock[p34] = 1.06197
EndoEIShock[p35] = 1.06019
EndoEIShock[p36] = 1.05759
EndoEIShock[p37] = 1.05859
EndoEIShock[p38] = 1.06778
EndoEIShock[p39] = 1.0773
EndoEIShock[p40] = 1.06565
EndoEIShock[p41] = 1.04126
EndoEIShock[p42] = 1.02571
EndoEIShock[p43] = 1.01851
EndoEIShock[p44] = 1.01477
EndoEIShock[p45] = 1.01139
EndoEIShock[p46] = 1.00762
EndoEIShock[p47] = 1.00278
EndoEIShock[p48] = 1.00007
EndoEIShock[p49] = 0.9999
EndoEIShock[p50] = 0.999896
EndoEIShock[p51] = 0.99988
EndoEIShock[p52] = 0.999894
EndoEIShock[p53] = 0.999893
EndoEIShock[p54] = 0.999892
