# Supplementary material for: Human Growth and Body Weight Dynamics: An Integrative Systems Model
Source: PLoS One. 2014 Dec 5;9(12):e114609. doi: 10.1371/journal.pone.0114609 (PMC4257729; doi:10.1371/journal.pone.0114609)
Supplement: Appendix S4 — Simulation model. Vensim simulation models and supplementary files available for independent analysis and replication of results. (ZIP) [file pone.0114609.s004.zip › FullAnalysis/WeightLossBMI5.2out]

:COMSYS After 2157 simulations
:COMSYS Best payoff is -0.00992298
:COMSYS Normally terminated optimization
:OPTIMIZER=Powell
:SENSITIVITY=Off
:MULTIPLE_START=Off
:RANDOM_NUMER=Default
:OUTPUT_LEVEL=On
:TRACE=Off
:MAX_ITERATIONS=1000
:RESTART_MAX=0
:PASS_LIMIT=2
:FRACTIONAL_TOLERANCE=3e-005
:TOLERANCE_MULTIPLIER=21
:ABSOLUTE_TOLERANCE=1
:SCALE_ABSOLUTE=1
:VECTOR_POINTS=25
EndoEIShock[p1] = 0.998012
EndoEIShock[p2] = 0.948796
EndoEIShock[p3] = 0.968803
EndoEIShock[p4] = 0.954956
EndoEIShock[p5] = 0.947404
EndoEIShock[p6] = 0.944725
EndoEIShock[p7] = 0.943107
EndoEIShock[p8] = 0.94255
EndoEIShock[p9] = 0.940719
EndoEIShock[p10] = 0.938399
EndoEIShock[p11] = 0.937816
EndoEIShock[p12] = 0.941108
EndoEIShock[p13] = 0.948882
EndoEIShock[p14] = 0.952259
EndoEIShock[p15] = 0.944109
EndoEIShock[p16] = 0.933086
EndoEIShock[p17] = 0.926095
EndoEIShock[p18] = 0.922673
EndoEIShock[p19] = 0.92143
EndoEIShock[p20] = 0.921072
EndoEIShock[p21] = 0.911056
EndoEIShock[p22] = 0.908772
EndoEIShock[p23] = 0.906794
EndoEIShock[p24] = 0.904743
EndoEIShock[p25] = 0.90262
EndoEIShock[p26] = 0.900421
EndoEIShock[p27] = 0.89814
EndoEIShock[p28] = 0.999504
EndoEIShock[p29] = 0.988645
EndoEIShock[p30] = 0.961754
EndoEIShock[p31] = 0.940432
EndoEIShock[p32] = 0.938323
EndoEIShock[p33] = 0.938705
EndoEIShock[p34] = 0.935998
EndoEIShock[p35] = 0.931576
EndoEIShock[p36] = 0.92725
EndoEIShock[p37] = 0.926295
EndoEIShock[p38] = 0.932288
EndoEIShock[p39] = 0.939305
EndoEIShock[p40] = 0.930308
EndoEIShock[p41] = 0.912419
EndoEIShock[p42] = 0.900899
EndoEIShock[p43] = 0.896166
EndoEIShock[p44] = 0.893708
EndoEIShock[p45] = 0.891357
EndoEIShock[p46] = 0.889701
EndoEIShock[p47] = 0.888489
EndoEIShock[p48] = 0.884212
EndoEIShock[p49] = 0.882862
EndoEIShock[p50] = 0.881586
EndoEIShock[p51] = 0.880284
EndoEIShock[p52] = 0.878954
EndoEIShock[p53] = 0.877597
EndoEIShock[p54] = 0.87621
