# Supplementary material for: Human Growth and Body Weight Dynamics: An Integrative Systems Model
Source: PLoS One. 2014 Dec 5;9(12):e114609. doi: 10.1371/journal.pone.0114609 (PMC4257729; doi:10.1371/journal.pone.0114609)
Supplement: Appendix S4 — Simulation model. Vensim simulation models and supplementary files available for independent analysis and replication of results. (ZIP) [file pone.0114609.s004.zip › FullAnalysis/WeightLossBMI5Ref.2out]

:COMSYS After 883 simulations
:COMSYS Best payoff is -2.54028e-006
:COMSYS Normally terminated optimization
:OPTIMIZER=Powell
:SENSITIVITY=Off
:MULTIPLE_START=Off
:RANDOM_NUMER=Default
:OUTPUT_LEVEL=On
:TRACE=Off
:MAX_ITERATIONS=1000
:RESTART_MAX=0
:PASS_LIMIT=2
:FRACTIONAL_TOLERANCE=3e-005
:TOLERANCE_MULTIPLIER=21
:ABSOLUTE_TOLERANCE=1
:SCALE_ABSOLUTE=1
:VECTOR_POINTS=25
EndoEIShock[p1] = 1.37593
EndoEIShock[p2] = 1.09537
EndoEIShock[p3] = 1.08651
EndoEIShock[p4] = 1.07037
EndoEIShock[p5] = 1.06936
EndoEIShock[p6] = 1.06686
EndoEIShock[p7] = 1.07111
EndoEIShock[p8] = 1.06333
EndoEIShock[p9] = 1.05053
EndoEIShock[p10] = 1.04942
EndoEIShock[p11] = 1.05694
EndoEIShock[p12] = 1.07239
EndoEIShock[p13] = 1.08873
EndoEIShock[p14] = 1.09139
EndoEIShock[p15] = 1.07549
EndoEIShock[p16] = 1.05305
EndoEIShock[p17] = 1.03504
EndoEIShock[p18] = 1.02182
EndoEIShock[p19] = 1.01234
EndoEIShock[p20] = 1.00725
EndoEIShock[p21] = 0.999985
EndoEIShock[p22] = 0.999517
EndoEIShock[p23] = 0.999511
EndoEIShock[p24] = 0.999502
EndoEIShock[p25] = 0.999494
EndoEIShock[p26] = 0.999483
EndoEIShock[p27] = 0.999474
EndoEIShock[p28] = 1.38191
EndoEIShock[p29] = 1.12023
EndoEIShock[p30] = 1.08368
EndoEIShock[p31] = 1.0648
EndoEIShock[p32] = 1.06736
EndoEIShock[p33] = 1.06633
EndoEIShock[p34] = 1.06793
EndoEIShock[p35] = 1.06476
EndoEIShock[p36] = 1.06081
EndoEIShock[p37] = 1.06102
EndoEIShock[p38] = 1.07032
EndoEIShock[p39] = 1.08002
EndoEIShock[p40] = 1.06719
EndoEIShock[p41] = 1.04123
EndoEIShock[p42] = 1.02481
EndoEIShock[p43] = 1.01752
EndoEIShock[p44] = 1.01393
EndoEIShock[p45] = 1.01078
EndoEIShock[p46] = 1.00732
EndoEIShock[p47] = 1.00274
EndoEIShock[p48] = 1.00006
EndoEIShock[p49] = 0.99989
EndoEIShock[p50] = 0.999907
EndoEIShock[p51] = 0.999893
EndoEIShock[p52] = 0.999892
EndoEIShock[p53] = 0.99989
EndoEIShock[p54] = 0.999889
